# Supplementary material for: Different expression pattern of flowering pathway genes contribute to male or female organ development during floral transition in the monoecious weed Ambrosia artemisiifolia L. (Asteraceae)
Source: PeerJ. 2019 Oct 4;7:e7421. doi: 10.7717/peerj.7421 (PMC6779118; doi:10.7717/peerj.7421)
Supplement: Supplemental Information 11 [file peerj-07-7421-s011.zip]

Archive with 9 entries (8 files):
- SQL/
- SQL/Fig5label.png
- SQL/LvsF.txt
- SQL/LvsM.txt
- SQL/MvsF.txt
- SQL/QueriesDef.txt
- SQL/QueriesLabelName.txt
- SQL/Readme.txt
- SQL/Transcript datasets extracted on Trinotate heat map.xls
