# Supplementary material for: Different expression pattern of flowering pathway genes contribute to male or female organ development during floral transition in the monoecious weed Ambrosia artemisiifolia L. (Asteraceae)
Source: PeerJ. 2019 Oct 4;7:e7421. doi: 10.7717/peerj.7421 (PMC6779118; doi:10.7717/peerj.7421)
Supplement: Supplemental Information 11 [file peerj-07-7421-s011.zip › SQL/LvsF.txt]

ID	samples	male	leaf	female
1	TR100000|c0_g1	0	2,2421451608495802	0
2	TR100003|c0_g1	2,3408470770504102	4,1790332575726898	0
3	TR100013|c0_g1	1,16027483140859	0	3,4268014716133801
4	TR100017|c0_g1	1,8274125743988601	0,36625226369956398	2,1203519403652198
5	TR100019|c0_g1	0,83673208045913605	0,20163386116965001	2,96291913453127
6	TR100022|c0_g1	0,85519240795915397	4,4778715732457703	0
7	TR100025|c0_g1	0,77230797495840298	0,279768421593595	2,9873208659292501
8	TR100026|c0_g1	0,68347189285522703	0,31730406836191499	2,5743437539200098
9	TR100033|c0_g1	1,3945141419559599	0,55581615506163995	3,79462380740565
10	TR100036|c0_g1	0,99131775690019897	0	3,3451124641356298
11	TR100037|c0_g1	0,86393845042397099	0,241230035515445	2,9536377396729598
12	TR100039|c0_g1	2,63482556778462	0,36625226369956398	3,4133232808990601
13	TR100041|c0_g1	1,2986583155645199	0	2,64708421262895
14	TR100047|c0_g1	2,5038575325774302	0,48129894154756497	3,6868366499760801
15	TR100050|c0_g1	1,6111723800440001	0,36625226369956398	2,5187868962537201
16	TR100052|c0_g1	1,2246577341207401	0,49159659441044801	3,92457500339273
17	TR100053|c0_g1	1,9160944229383601	0,146655222119465	2,5784557217795698
18	TR100055|c0_g1	0,47819525793916601	0	2,4719677876615198
19	TR100057|c0_g1	0	0	2,5702200326264601
20	TR100058|c0_g1	1,3184614651675799	0	2,4144061820877498
21	TR100060|c0_g1	0	0,31730406836191499	2,7720967921956898
22	TR100064|c0_g1	2,7999162029890101	2,5464623581670902	7,8311171946164198
23	TR100065|c0_g1	1,5626698261027001	0,31730406836191499	2,7255230455290298
24	TR100067|c0_g1	6,45532722030456	5,8169068480839998	8,4573275209434904
25	TR100072|c0_g1	0,45522857111713899	2,1956625628559201	0
26	TR100076|c0_g1	2,3408470770504102	3,2509615735332198	0
27	TR100077|c0_g1	0	2,2518705487019401	0
28	TR100078|c0_g1	6,3502942306157995E-2	1,38625914113335	0
29	TR100088|c0_g1	1,6888517438658801	0	4,0261803639832703
30	TR10009|c0_g1	3,7368213174481602	1,6933196788115701	0,28332916805164099
31	TR100090|c0_g1	0	2,6872846919178399	0
32	TR100096|c0_g1	0,77230797495840298	0	2,7454524831317002
33	TR100099|c0_g1	0,331131922217202	0,146655222119465	2,2971914165658598
34	TR100104|c0_g1	0	0	5,4019375936036997
35	TR100105|c0_g1	1,40653667020517	2,7180875839605201	0
36	TR100107|c0_g1	1,55188510347172	0,26663664251399	2,2524762141352199
37	TR100108|c0_g1	0	0	2,8507994231254798
38	TR100110|c0_g1	0,12432813500220199	0,20163386116965001	4,3516283291027804
39	TR100111|c0_g1	0,318461465167583	7,4505436363629801E-2	2,0641930619274902
40	TR100112|c0_g1	0,61164454337366203	0	3,5187868962537201
41	TR100113|c0_g1	1,8635420511795799	0	3,0683268614345098
42	TR100114|c0_g1	1,81393507048132	0	2,9269482479497699
43	TR100115|c0_g1	0,40708077545050098	1,94635657163363	0
44	TR100116|c0_g1	0	3,0717626693000901	0
45	TR100119|c0_g1	0	0	4,5843011139146901
46	TR100121|c0_g1	0,81885056089543395	0,214124805352847	4,1347959313864404
47	TR100125|c0_g1	0	8,9498150839102605E-2	2,7183068218670101
48	TR100127|c0_g1	0,39396527566024298	0,71457523885162599	5,2156009467765996
49	TR10014|c0_g1	1,55188510347172	2,4310880338484702	0
50	TR100144|c0_g1	0	2,1753649137754301	0
51	TR100146|c0_g1	0	0	3,36162801260831
52	TR100147|c0_g1	0,48954293564247398	1,81680447483288	0
53	TR100154|c0_g1	2,1163647566917798	0,187767747046025	2,5803867176052599
54	TR100156|c0_g1	0,36960607003183799	0,173767067736707	3,69142249689477
55	TR100159|c0_g1	1,6735564239901399	0	3,4685833170068299
56	TR100164|c0_g1	2,0356239097307198	1,05658352836637	3,5652315818055
57	TR100164|c0_g2	3,3832204333656599	2,52255799287044	5,8454649603776598
58	TR100166|c0_g1	0,50182126542090999	0,173767067736707	4,06617531893402
59	TR10017|c0_g1	4,2835514231743099	1,3567072529353801	4,06255348847729
60	TR100171|c0_g1	0,153156788061421	0,401630466584741	4,3498606235358697
61	TR100172|c0_g1	0,80900277493908601	0,412510571249805	4,2428311241119898
62	TR100174|c0_g1	0	1,2172307162206699	4,8982083525087203
63	TR100180|c0_g1	0,74329952788825704	4,5442970761167101E-2	4,1626128774754099
64	TR100181|c1_g1	2,0976107966264199	0,32998464975842101	2,8170092140712701
65	TR10019|c0_g2	1,4838802538141	1,24366908096686	0
66	TR100190|c0_g1	1,16027483140859	0	2,9568001180515799
67	TR100192|c0_g1	0,25217341320202702	0,214124805352847	3,8340032438821998
68	TR100198|c0_g1	0	0	2,6259717913609002
69	TR100202|c0_g1	1,13158948432814	0	2,9221978483963702
70	TR100203|c0_g1	1,15315678806142	1,0036022366802	4,5108353615299501
71	TR100207|c0_g1	0	0,279768421593595	3,41101941345205
72	TR10021|c0_g1	0	2,8818603584212301	0
73	TR100212|c0_g1	0,74329952788825704	0,353887836284907	2,3068455003142798
74	TR100221|c0_g1	0	0,227741075839128	4,1409422173770896
75	TR100224|c0_g1	0,305678743242287	0,13224779829843999	2,61612240464668
76	TR100225|c0_g1	0,76213616990111199	0	2,9111163063782199
77	TR100230|c0_g1	0	2,68257329734758	0
78	TR100235|c0_g1	0,48954293564247398	0,227741075839128	2,5041118640088298
79	TR100240|c0_g1	0,48954293564247398	0,31730406836191499	3,2687338010779001
80	TR100243|c0_g1	0	0	3,49236596339547
81	TR100249|c0_g1	0	0,20163386116965001	2,9918619305563201
82	TR100252|c0_g1	0	0,20163386116965001	2,8339020766691601
83	TR100256|c0_g1	1,5572875422783099	0,49159659441044801	2,4654521274089798
84	TR100258|c0_g1	0	2,5983652053236401	0
85	TR100262|c0_g1	0,56851859779254399	8,9498150839102605E-2	2,40762467556661
86	TR100271|c0_g1	0,70398660386343104	0,187767747046025	2,1203519403652198
87	TR100277|c0_g1	0,318461465167583	0,279768421593595	2,43909117035312
88	TR100283|c0_g1	2,2311251578790499	0	4,2351909270425603
89	TR100284|c0_g1	0,40708077545050098	8,9498150839102605E-2	2,2218770810770301
90	TR100285|c0_g1	0,71369581484335898	0,146655222119465	2,7525345258171701
91	TR100286|c0_g1	1,54646235816709	0,98768467756676104	4,0343037677680398
92	TR100287|c0_g1	1,72334012025117	0,29160355803056498	2,9813046903632698
93	TR100290|c0_g1	0,92447999235902201	0,16092018818110301	3,2523248216128202
94	TR100291|c0_g1	0,210388864445403	1,7402799826728801	0
95	TR100292|c0_g1	0,344828496997441	0,0607391578576785	3,2485348361386799
96	TR100296|c0_g1	0,96716860753262801	0,279768421593595	2,6830226650636799
97	TR100310|c0_g1	2,0471893637124499	0	3,4412178632621102
98	TR100312|c0_g1	2,0935601761623399	0	4,2326607567902803
99	TR100315|c0_g1	2,19629228571223	0,16092018818110301	2,7561693281393
100	TR100317|c0_g1	1,2448870591235299	0	3,7667011604098102
101	TR100320|c0_g1	1,5013117492436601	0,64800517981049299	3,43682811884455
102	TR100324|c0_g1	0,723340120251171	0,20163386116965001	2,3141164311406799
103	TR100326|c0_g1	0	0	3,26738597772062
104	TR100330|c0_g1	1,5572875422783099	0,412510571249805	3,53131907235479
105	TR10034|c1_g1	1,1016500760944301	0	2,7878503341913001
106	TR100343|c0_g1	1,0935601761623399	0,187767747046025	2,5104556216617602
107	TR100347|c0_g1	0	3,5615705367663599	0
108	TR100349|c0_g1	0,73378816862518204	0	4,0016221196496797
109	TR100353|c0_g1	0	0,38956681176272601	3,0232553523002998
110	TR100364|c0_g1	1,16800012451782	8,9498150839102605E-2	1,9444836711487501
111	TR10037|c0_g2	0,93357263826102399	0	3,62877359520165
112	TR100371|c0_g1	2,18205660901025	0	3,96208624985064
113	TR100373|c0_g1	0	0	3,83055957253426
114	TR100376|c0_g1	2,0861043712432901	0,146655222119465	2,9095811159796798
115	TR100378|c0_g1	0,82781902461732004	0	2,7982579326444998
116	TR100379|c0_g1	0	1,0264459803038	0
117	TR100383|c0_g1	0	0	3,5529917947996399
118	TR10039|c0_g1	0,27857955045842298	0,13224779829843999	3,1093605594042302
119	TR100401|c0_g1	0	0	3,3710011915416702
120	TR100407|c0_g1	0	2,4900566244643101	0
121	TR100417|c0_g1	0,93357263826102399	3,16751850373522	0
122	TR100419|c0_g1	1,16800012451782	0	2,9551267812613702
123	TR100421|c0_g1	0	0,173767067736707	2,53754457196457
124	TR100422|c0_g1	0	0	3,1078552256211398
125	TR100423|c0_g1	0	0	2,9474791459666698
126	TR100426|c0_g1	0,48954293564247398	0,119024103142275	2,52079937440518
127	TR100428|c0_g1	1,40653667020517	5,95531280344471	0
128	TR100433|c0_g1	1,16027483140859	0,34141652447872201	2,8322824357009799
129	TR100436|c0_g1	0,40708077545050098	0	3,0143552929770698
130	TR10044|c0_g2	1,16027483140859	2,3487989596121102	0
131	TR100440|c0_g1	2,0782682471392202	0,279768421593595	2,5540976378353402
132	TR100440|c0_g2	0	0	2,5061449029795999
133	TR100444|c0_g1	4,8236185652847603E-2	7,4505436363629801E-2	3,8680940799152799
134	TR100445|c0_g1	0	3,04211898871996	0
135	TR100446|c0_g1	0	0	2,7859689667772498
136	TR100452|c0_g1	1,7136958148433601	0	4,0804871219370398
137	TR100456|c0_g1	0	0	4,7885813150101102
138	TR100459|c0_g1	0	0,53505759489484195	4,0306009307489399
139	TR100466|c0_g1	0	0,34141652447872201	2,5823151323163001
140	TR100469|c0_g1	0	3,0195240125937599	0
141	TR10047|c0_g1	1,04753838876336	0	4,1990440959381301
142	TR100471|c0_g1	2,1567201996518199	0	3,87223777364246
143	TR100485|c0_g1	0,78156954481597396	0,227741075839128	3,6661884898727801
144	TR100486|c0_g1	0	2,7888944791604402	0
145	TR100489|c0_g1	0,56851859779254399	0,57724753559315101	6,3634689790096299
146	TR100491|c0_g1	0	1,1499096675349201	3,8614591663615099
147	TR100502|c0_g1	0	0	2,9014944550475699
148	TR100506|c0_g1	1,41845983758099	1,7450221490372599	0
149	TR100508|c0_g1	0	0	3,1586601753464998
150	TR100511|c0_g1	1,25882039687641	0,58688481285218497	3,8688842730287698
151	TR100523|c0_g1	1,1388144689022801	0,25338423580007402	1,76511036187958
152	TR100527|c0_g1	0	0,57724753559315101	3,7118252570024599
153	TR100533|c0_g1	0,86393845042397099	0,94035471153329298	3,55397480823747
154	TR100534|c0_g1	0	1,94223297640072	0
155	TR100541|c0_g1	0	0,187767747046025	3,1231695431558202
156	TR100544|c0_g1	1,3050950106667001	0,61729848284084599	2,7878503341913001
157	TR100549|c0_g1	1,5405232964382201	0,26663664251399	3,8101345829670201
158	TR100554|c0_g1	0	0,68616432606135902	3,02023548840199
159	TR100558|c0_g1	1,18903382439002	4,8260399588961898	0
160	TR100563|c0_g1	1,3442603949854199	0	2,7435149680500701
161	TR100564|c0_g1	0,36960607003183799	7,4505436363629801E-2	3,1036654827657002
162	TR100566|c0_g1	0	0,50283975825593197	3,5103290194905701
163	TR100574|c0_g1	1,56803210477128	2,5253172122544498	0
164	TR10058|c0_g1	2,06281249240502	0	2,8853791285580299
165	TR100582|c0_g1	0	3,01185340574379	0
166	TR100588|c0_g1	1,0313951962755299	0	2,7090700232845299
167	TR100589|c0_g1	0	0,279768421593595	1,9781956296816501
168	TR100594|c0_g1	0	2,4623141271704201	0
169	TR100598|c0_g1	1,72334012025117	0,48129894154756497	3,7354138627921198
170	TR100605|c0_g1	1,5405232964382201	0	3,0306892040711402
171	TR100614|c0_g1	0	2,0014419741739098	0
172	TR100617|c0_g1	3,4350951516201	1,60502015306241	5,8222967645586801
173	TR100623|c0_g1	2,2206395128768599	1,99349322105842	0
174	TR100626|c0_g1	2,01578299724093	0	3,1879260674896299
175	TR100632|c0_g1	0,292781749227846	0,13224779829843999	3,4422800352525802
176	TR100635|c0_g1	0,318461465167583	0,31730406836191499	4,7034883496568201
177	TR100641|c0_g1	0	0,187767747046025	2,7090700232845299
178	TR100646|c0_g1	1,58448152220665	0	3,30202653370515
179	TR100649|c0_g1	0	0	3,02768487693716
180	TR10065|c0_g1	0,331131922217202	2,1718473135733398	0
181	TR100651|c0_g1	2,74049587418707	0	3,2127249609901001
182	TR100656|c0_g1	0	0,0607391578576785	2,8034337114644199
183	TR100656|c0_g2	0	0	2,52079937440518
184	TR10066|c0_g1	2,1747259877061298	3,78052008303922	0
185	TR100661|c0_g1	0,61164454337366203	0	3,55606149049984
186	TR100663|c0_g1	2,58712492187178	0,98768467756676104	3,8007446239367799
187	TR100664|c0_g1	0,63226821549951295	2,55434326566276	0
188	TR100666|c0_g1	0	2,7955591714385601	0
189	TR100668|c0_g1	0	0	3,0306892040711402
190	TR100669|c0_g1	2,1163647566917798	0	1,72202877790284
191	TR10067|c0_g1	1,5124797469196301	2,1991226420136001	0
192	TR100677|c0_g3	0	2,0282155071304402	0
193	TR10068|c0_g1	0	1,99349322105842	0
194	TR100685|c0_g1	2,14208662961753	0	2,1586601753464998
195	TR10069|c0_g1	0	1,7493197245740799	3,6988852093650899
196	TR100691|c0_g1	0	2,8714494156770001	0
197	TR100694|c0_g1	2,6683460884312402	0,49159659441044801	2,7346554334790101
198	TR100699|c0_g1	0,41899946543126598	4,5442970761167101E-2	2,52079937440518
199	TR10070|c0_g1	0,63226821549951295	2,2773896988108602	0
200	TR100703|c0_g1	2,1855494346295701	0	3,0811691666446399
201	TR100705|c0_g1	0,47819525793916601	1,33856703700115	0
202	TR10073|c0_g1	1,5069065545806899	0,82374936030827295	3,07690108755726
203	TR100731|c0_g1	1,47248777146274	0,45838200415601299	3,4268014716133801
204	TR100733|c0_g1	0	0	4,5549571523325501
205	TR100740|c0_g1	0,67355642399014504	0	3,05831649559082
206	TR100746|c0_g1	0,138814468902282	0,119024103142275	3,4289463447694799
207	TR100747|c0_g1	0,305678743242287	1,3504972470841301	0
208	TR100750|c0_g1	0	0,16092018818110301	2,3285492750097401
209	TR100756|c0_g1	0,41899946543126598	0,173767067736707	4,8191061177382304
210	TR100758|c0_g1	0,64339445347989199	7,4505436363629801E-2	1,7790495528374599
211	TR100760|c0_g1	0	2,5385381636297999	0
212	TR100769|c0_g1	2,7739963251111699	7,4505436363629801E-2	4,64610504039074
213	TR100772|c0_g1	0	3,1964496734875301	0
214	TR100773|c0_g1	0,53505759489484195	0	2,6812243537795601
215	TR100777|c0_g1	0,44254545610530399	0	2,3826672527450401
216	TR100783|c0_g1	0,27857955045842298	0,13224779829843999	3,1464923069771902
217	TR100787|c0_g1	0	0	2,6812243537795601
218	TR100792|c0_g1	0,65351867075360004	0,30451104180995298	3,87135084063403
219	TR100793|c0_g1	1,4895429356424701	0,77061764665620303	3,92295896423617
220	TR100796|c0_g1	0,93357263826102399	0	2,7963900973310101
221	TR100801|c0_g1	0	0	3,5631581304028099
222	TR100808|c0_g1	0,45522857111713899	0,104336659814736	2,5923972351979399
223	TR100811|c0_g1	1,0710761620109599	0	3,0612577709029498
224	TR10082|c0_g1	1,25882039687641	2,1160319934471099	0
225	TR100825|c0_g1	0	0	2,5167716068868802
226	TR100826|c0_g1	0	0	2,50817508103267
227	TR100832|c0_g1	0,196607044094818	8,9498150839102605E-2	2,1984941536390799
228	TR100833|c0_g1	1,0398402645317899	0,279768421593595	2,0669502439246301
229	TR100841|c0_g1	1,9627340905958	0,424384671538097	2,71457523885163
230	TR100841|c0_g2	1,4249220882106901	0	3,8998523393940601
231	TR100842|c0_g1	0	1,55826763405574	0
232	TR100846|c0_g1	0	0,64800517981049299	2,86572090042324
233	TR100847|c0_g1	1,2103888644453999	0	2,5983652053236401
234	TR100854|c0_g1	0	3,5615705367663599	0
235	TR100859|c0_g1	0	0	2,7435149680500701
236	TR100863|c0_g1	0	2,3757345385831599	0
237	TR100864|c0_g1	0	2,53057020390253	0
238	TR100867|c0_g1	1,4249220882106901	0	2,9887755623377501
239	TR100869|c0_g1	0,89917563048051297	0,279768421593595	3,4478436443620901
240	TR100878|c0_g1	0	0,89994898618967201	3,3475239307700502
241	TR100883|c0_g1	0	0	3,90467676550867
242	TR100884|c0_g1	0,88127306142924899	0,16092018818110301	1,6888517438658801
243	TR100894|c0_g1	0,12432813500220199	0,104336659814736	2,5823151323163001
244	TR100896|c0_g1	2,0075543361382699	0	3,4301514360612302
245	TR100904|c0_g1	2,62713987096555	0,353887836284907	3,1787146411754401
246	TR100906|c0_g1	2,3342822252952402	0,25338423580007402	3,34155885122287
247	TR10091|c0_g1	0	0	3,47300756791617
248	TR10091|c0_g2	0	0,412510571249805	3,09676785471469
249	TR100911|c0_g1	0,96716860753262801	0,54596836910529301	3,8473956583525002
250	TR100914|c0_g1	0	2,0204133025441902	0
251	TR100916|c0_g1	0	0	3,2024177215751801
252	TR100921|c0_g1	1,25156762060825	0	2,4345615118726101
253	TR100927|c0_g1	0	5,9850677390714697	0
254	TR100928|c0_g1	0	2,8543946777531	0
255	TR10093|c0_g1	2,2448870591235299	4,8476462088890502	2,2726204546629898
256	TR100933|c0_g1	0	1,95828590092326	0
257	TR100940|c0_g1	1,76680715130292	0	3,6032405857455099
258	TR100950|c0_g1	4,6803806231040799	3,6660748426206902	6,2144745543173201
259	TR100955|c0_g1	1,97929371044573	0,214124805352847	4,0525028427749898
260	TR100957|c0_g1	0	2,70862869717498	0
261	TR100959|c0_g1	0,18269229751619001	0,401630466584741	3,8170092140712701
262	TR100966|c0_g1	0	0	3,1396332051145301
263	TR100969|c0_g1	0,36960607003183799	0,173767067736707	2,7053144410863799
264	TR100970|c0_g1	1,8902521151570699	0,64800517981049299	3,1273031057821301
265	TR10098|c1_g1	2,9030382701129098	0	3,1772799959693199
266	TR100990|c0_g1	0	0	3,09119205151613
267	TR101|c0_g1	1,0551956542421299	0,51399597936701302	3,4167046517829598
268	TR1010|c0_g1	0	2,9088129077395499	0
269	TR10100|c0_g1	1,2921927739018899	0	2,8982083525087199
270	TR10100|c1_g1	1,6839209808093301	0	3,1135338195919098
271	TR101003|c0_g1	0,45522857111713899	0,44678556214312198	2,8221182747293398
272	TR101004|c0_g1	0,799916202989014	0,20163386116965001	2,7790495528374599
273	TR10101|c0_g1	1,58448152220665	0,43616183931445002	2,8272093063406301
274	TR101010|c0_g1	2,6297063219455499	0	4,4300845129467197
275	TR101011|c0_g1	0	0	5,7333814586867904
276	TR101012|c0_g1	0	0	3,98504496225347
277	TR101016|c0_g1	1,3374256642826901	0	2,8688842730287698
278	TR101017|c0_g1	0	2,9433587626778102	0
279	TR101020|c0_g1	0,97526332167849406	0	3,6297063219455499
280	TR101029|c0_g1	0	2,3846024576507499	0
281	TR10103|c0_g1	0	8,9498150839102605E-2	3,0023424766941802
282	TR101030|c0_g1	0	0,53505759489484195	3,6490405656344498
283	TR101037|c0_g1	0,56851859779254399	0,38956681176272601	3,02909945730875
284	TR101039|c0_g1	0,95828590092325805	2,4081683707081099	0
285	TR101040|c0_g1	1,2448870591235299	0,20163386116965001	2,7963900973310101
286	TR101060|c0_g1	0,87263179113525002	0	3,4522000494062199
287	TR101061|c0_g1	1,4125105712498001	0,36625226369956398	2,2088293625738502
288	TR101064|c0_g1	0,52406367577721102	2,9412941496344001	0
289	TR101065|c0_g1	0	0	3,80591150518794
290	TR101067|c0_g1	0,82781902461732004	0,16092018818110301	2,2921927739018901
291	TR101073|c0_g1	1,2720231890610501	2,9769134782246698	0
292	TR101074|c0_g1	2,0976107966264199	0	2,7400640588468601
293	TR101075|c0_g1	0	3,8781367666269499	0
294	TR101076|c0_g1	0,54596836910529301	2,61612240464668	0
295	TR101080|c0_g1	0	2,5063988315274499	0
296	TR101082|c0_g1	0,88127306142924899	0,401630466584741	2,5864044748950601
297	TR101084|c0_g1	2,27530509419877	0,25338423580007402	3,38598315929781
298	TR101087|c0_g1	0	0	3,40081114140935
299	TR101090|c0_g1	0	0	3,5864044748950601
300	TR101093|c0_g1	1,13158948432814	0,119024103142275	2,1286233484191199
301	TR101096|c0_g1	0	0	3,2100770989032101
302	TR101099|c0_g1	1,3504972470841301	0,67716993881824505	3,52393826220379
303	TR101099|c0_g2	3,8102374305907301	0	3,7227938724536198
304	TR101110|c0_g1	0,61164454337366203	0	3,55912466851776
305	TR101111|c0_g1	0	2,0317480628642799	0
306	TR101117|c0_g1	2,0935601761623399	1,13553486976119	3,6335474582942102
307	TR101119|c0_g1	0,153156788061421	0,13224779829843999	3,04229412620617
308	TR10112|c0_g1	0	1,7172102990196001	0
309	TR101124|c0_g1	0	0	3,8289361726404598
310	TR101132|c0_g1	2,1312602146608599	0	5,40619650019089
311	TR101134|c0_g1	0	0	3,29704464459962
312	TR101136|c0_g1	1,8411680435486499	0,29160355803056498	1,94747914596667
313	TR101137|c0_g1	0,76213616990111199	0	2,7614980445501001
314	TR101140|c0_g1	0,86393845042397099	0	2,9364023777250599
315	TR101151|c0_g1	0	0	4,40081114140935
316	TR101152|c0_g1	0,65351867075360004	2,5360529002402101	0
317	TR101157|c0_g1	0	2,48181557361786	0
318	TR101158|c0_g1	2,51525829027167	0	3,09254574154357
319	TR101159|c0_g1	0	2,4843959625026701	0
320	TR10116|c0_g1	0,99131775690019897	0,85758295538414797	5,5867947616662503
321	TR101168|c0_g1	0,196607044094818	0,16092018818110301	4,2211037253678798
322	TR101180|c0_g1	0	0	3,3056787432422898
323	TR101186|c0_g1	1,5069065545806899	0,20163386116965001	2,3757345385831599
324	TR101188|c0_g1	2,73074862941621	0	2,7525345258171701
325	TR101201|c0_g1	0,26543689604909798	0,31730406836191499	3,71545412711572
326	TR101202|c0_g1	1,9627340905958	4,5787576102991396	1,3120842615147501
327	TR101207|c0_g1	0	1,8808813972376499	0
328	TR101208|c0_g1	0	2,5803867176052599	0
329	TR101209|c0_g1	0	2,9809392660855099	0
330	TR101214|c0_g1	0,57918014812715002	0,34141652447872201	2,8933622107638701
331	TR101220|c0_g1	0,92447999235902201	0	2,9457949567400599
332	TR101226|c0_g1	0	0	2,6719726607500598
333	TR101227|c0_g1	0	1,6350578297252101	0
334	TR101229|c0_g1	0,74329952788825704	0,57724753559315101	3,1626934322112401
335	TR101230|c0_g1	0	0	3,6784099971442301
336	TR101232|c0_g1	1,5124797469196301	0,25338423580007402	2,53331415656679
337	TR10124|c0_g1	0	2,4425454561053002	0
338	TR10124|c1_g1	0	1,6201171650286801	0
339	TR101244|c0_g1	0,39396527566024298	0,187767747046025	3,3848787037101702
340	TR101244|c0_g2	0	0,16092018818110301	3,08966763043294
341	TR101244|c0_g3	0	0,16092018818110301	3,8573838943226502
342	TR101246|c0_g1	0	2,55434326566276	0
343	TR101251|c0_g1	0	2,26783539209762	0
344	TR101252|c0_g1	0,86393845042397099	0	2,5041118640088298
345	TR101260|c0_g1	1,6580972053513701	2,2190910582462	0
346	TR101268|c0_g1	0	0	3,61999982982136
347	TR10128|c0_g1	0,26543689604909798	0,119024103142275	3,10651583126625
348	TR10128|c0_g2	0,60122108558494602	0	2,54374332276107
349	TR101285|c0_g1	0	0	3,8481972669525901
350	TR101287|c0_g1	1,77188557851537	0	5,4604149391621704
351	TR101296|c0_g1	0	0,279768421593595	3,46975576326468
352	TR10131|c0_g1	0,18269229751619001	0,187767747046025	4,3170869530527396
353	TR10131|c1_g1	0	0	4,0202354884019904
354	TR101310|c0_g1	0,97526332167849406	0	3,3697456429087298
355	TR101311|c0_g1	0	0,45838200415601299	3,0438694075720201
356	TR101312|c0_g1	1,0313951962755299	0	3,16526881174756
357	TR101314|c0_g1	0,65351867075360004	0,31730406836191499	3,3675108549070001
358	TR101315|c0_g1	1,4005379295837299	0,31730406836191499	2,3939652756602401
359	TR101317|c0_g1	0	0	3,12598165385472
360	TR101321|c0_g1	1,6007454979620801	0,279768421593595	4,0157829972409296
361	TR101328|c0_g1	0,44254545610530399	0,38956681176272601	2,3405622690264098
362	TR101333|c0_g1	3,4032677223393	0	4,9819439602130302
363	TR101337|c0_g1	0,23878685958711601	1,6498453523060099	0
364	TR101347|c0_g1	0	4,2777616328769303	0
365	TR101349|c0_g1	0	0	3,1626934322112401
366	TR101352|c0_g1	0	3,2346545949358898	0
367	TR101355|c0_g1	0,36960607003183799	0,25338423580007402	4,1739269319998096
368	TR10136|c0_g1	0	0,16092018818110301	4,7524810044563699
369	TR10136|c0_g2	0,27857955045842298	0,173767067736707	4,25300596289068
370	TR10137|c0_g1	1,7035437197338199	0,353887836284907	1,9996392811480399
371	TR101373|c0_g2	1,6219932316661201	0	3,2536867827322702
372	TR101379|c0_g1	1,8503993967702499	0	2,9348938740812698
373	TR101381|c0_g1	0	0	4,0261803639832703
374	TR101390|c0_g1	1,8682916687728	0,43616183931445002	3,1839628348426001
375	TR101392|c0_g1	0	0	5,0970207890064696
376	TR101396|c0_g1	0	8,9498150839102605E-2	2,6043085895259699
377	TR101399|c0_g1	0	0	3,4422800352525802
378	TR101402|c0_g1	0,50182126542090999	0,241230035515445	3,12598165385472
379	TR101404|c0_g1	0	0	4,2435167613720504
380	TR101409|c0_g1	1,18903382439002	0,26663664251399	2,9521471596195199
381	TR101414|c0_g1	1,80446664273278	0	2,3662522636995602
382	TR101429|c0_g1	0	2,8629472480209199	0
383	TR101437|c0_g1	0	0,52406367577721102	2,9489745542797698
384	TR101438|c0_g1	0,71369581484335898	0,45838200415601299	5,2816611623460101
385	TR101446|c0_g1	0,18269229751619001	0	2,4345615118726101
386	TR101449|c0_g1	0	0	3,6062053129424898
387	TR101452|c0_g1	2,5762802576213599	0	3,7560625527967
388	TR101453|c0_g1	0,71369581484335898	0	3,1218442978763798
389	TR101456|c0_g1	0	3,0438694075720201	0
390	TR101458|c0_g1	1,67852267688349	0	3,4837512978327099
391	TR101459|c0_g1	0,69421160776789004	2,1855494346295701	0
392	TR101460|c0_g1	0,38183708390604698	0,119024103142275	7,2432977737759598
393	TR101462|c0_g1	1,6685730164758901	1,8077670617664201	0
394	TR101463|c0_g1	0	0	3,4976123656183602
395	TR101464|c0_g1	0	0	3,5395310714741499
396	TR101472|c0_g1	2,42465340489845	0,279768421593595	2,0867837661420698
397	TR101475|c0_g1	1,4005379295837299	0	2,92542982124374
398	TR101481|c0_g1	1,16800012451782	2,48181557361786	0
399	TR101483|c0_g1	2,2277410758391301	0	3,0098845889318402
400	TR101486|c0_g1	0,78156954481597396	0	3,1680001245178202
401	TR101489|c0_g1	2,6111723800440001	0	3,74717253703546
402	TR10149|c0_g1	2,8857695737676901	0,761285273361619	2,3757345385831599
403	TR101496|c0_g1	0	0,279768421593595	2,8539956471763901
404	TR101497|c0_g1	1,0551956542421299	0,37740143078579402	3,86482995070075
405	TR101498|c0_g1	0,38183708390604698	0	2,5457213111304
406	TR101506|c0_g1	1,16800012451782	0,32998464975842101	3,1747259877061298
407	TR101507|c0_g1	1,1388144689022801	0,56657164062676102	3,3404198439272399
408	TR101508|c0_g1	0	0	2,8457911037137098
409	TR10151|c0_g1	0	0	3,75339059766599
410	TR10151|c0_g2	0	0,69599381310990005	3,5853231294046699
411	TR10151|c1_g1	0	0	3,73995608481389
412	TR101513|c0_g1	0	0,31730406836191499	3,02909945730875
413	TR101522|c0_g1	1,54646235816709	0,104336659814736	1,9256197120029399
414	TR101535|c0_g1	1,790772037862	0	3,0640205629686101
415	TR101537|c0_g1	0	0	2,5823151323163001
416	TR10154|c0_g1	0,65351867075360004	0,29160355803056498	2,53754457196457
417	TR101545|c0_g1	2,0317480628642799	0,48129894154756497	3,02023548840199
418	TR101552|c0_g1	1,0236102151826501	0,279768421593595	2,5784557217795698
419	TR101558|c0_g1	2,9181953891466601	0	3,4880007708340699
420	TR10156|c0_g2	0	2,0541538717627099	0,73638840070346001
421	TR101561|c0_g1	1,3374256642826901	0	4,4239142676730996
422	TR101565|c0_g1	2,0075543361382699	0,62760683812965001	3,9986468390057999
423	TR101568|c0_g1	0	0	3,6121165522248799
424	TR101569|c0_g1	3,0898370901196199	0	3,1176950426697498
425	TR101572|c0_g1	0,799916202989014	1,9141817950022699	0
426	TR101573|c0_g1	0	0	3,0084510326932699
427	TR101575|c0_g1	0	0	3,7929594391588899
428	TR101577|c0_g1	1,91188328940579	0	4,0195240125937604
429	TR101580|c0_g1	2,5653534567826299	0	3,5229345609434599
430	TR101583|c0_g1	0	0	3,49978212014731
431	TR101589|c0_g1	1,1750454861109101	0	3,1450252422365699
432	TR10159|c0_g1	0	2,0982847957234201	0
433	TR101590|c0_g1	0	0,46988597627446399	2,7454524831317002
434	TR101592|c0_g1	0,66357233541752303	0,30451104180995298	2,3357119103204602
435	TR101598|c0_g1	3,1329058120115101	0	4,48368681551921
436	TR101600|c0_g1	0	0,279768421593595	3,2127249609901001
437	TR101602|c0_g1	3,0354479605822799	0	3,5250665920782098
438	TR101604|c0_g1	0	0,38956681176272601	3,1368476041928801
439	TR101606|c0_g1	0	2,8902521151570699	0
440	TR101609|c0_g1	0,51298533481367603	0,119024103142275	3,3744831043214698
441	TR101611|c0_g1	0	0	3,1945598860226099
442	TR101612|c0_g1	1,1460034511389201	0,57724753559315101	3,25610487680918
443	TR101615|c0_g1	0,86393845042397099	8,9498150839102605E-2	4,0945738979800499
444	TR101617|c0_g1	9,3560176162337805E-2	0	3,9993686828089001
445	TR10162|c0_g2	0,430820496519771	1,9741621677965999	0
446	TR101621|c0_g1	0	0	2,9781956296816499
447	TR101621|c0_g2	0	0	2,9873208659292501
448	TR101626|c0_g1	1,2785795504584201	0	2,3308451896234201
449	TR101635|c0_g1	0,92447999235902201	2,5648658950879302	0
450	TR101646|c0_g1	1,25882039687641	0,20163386116965001	2,4369613378335999
451	TR101657|c0_g1	1,54646235816709	0	3,2598750536291599
452	TR101658|c0_g1	0	0,187767747046025	2,5250665920782098
453	TR10166|c0_g1	0,52406367577721102	2,3578334786294901	0
454	TR101662|c0_g1	0,35727047567956	2,3964335312509899	0
455	TR101664|c0_g1	0	0	2,7218101049140402
456	TR101678|c0_g1	2,99331205761988	0	2,1667154449664201
457	TR101680|c0_g1	0,91609442293835797	0,13224779829843999	2,5621813564718701
458	TR101688|c0_g1	1,8902521151570699	0,49159659441044801	3,58940396668386
459	TR101690|c0_g1	0,56851859779254399	0	2,9159032742079201
460	TR101692|c0_g1	0	0,49159659441044801	3,4794892709785499
461	TR101693|c0_g1	2,3693268837627701	0,227741075839128	2,97214120020094
462	TR101696|c0_g1	1,2921927739018899	0	3,7372541043243301
463	TR101700|c0_g1	1,2720231890610501	0	3,6979961660210501
464	TR101707|c0_g1	0,38183708390604698	0,13224779829843999	2,5844815222066502
465	TR101713|c0_g1	2,18205660901025	2,7389839547005099	0
466	TR101714|c0_g1	0	3,4489009511451298	0
467	TR101724|c0_g1	4,8399595874895303	1,9141817950022699	4,6081587007206304
468	TR10174|c0_g1	0,38183708390604698	1,80364035689067	0
469	TR101743|c0_g1	2,9521471596195199	0	2,2874722951190698
470	TR101745|c0_g1	0,71369581484335898	0,0607391578576785	3,1450252422365699
471	TR101747|c0_g1	0,35727047567956	0,29160355803056498	3,6952143691603898
472	TR101748|c0_g1	1,00791308164326	0	4,1361913862871402
473	TR101755|c0_g1	0	0,214124805352847	3,0068365773966601
474	TR10176|c0_g2	2,49236596339547	3,13799526778954	0
475	TR101763|c0_g1	0	0,48129894154756497	3,3332806021172701
476	TR101766|c0_g1	1,790772037862	7,4505436363629801E-2	1,94747914596667
477	TR101776|c0_g1	2,5066527153892402	2,4651908879259801	0
478	TR10178|c0_g1	0	3,5707057885370701	0
479	TR101786|c0_g1	1,0398402645317899	0,49159659441044801	2,8607642026288298
480	TR101787|c0_g1	0	0	3,8688842730287698
481	TR101800|c0_g1	0	0	3,6614075803596799
482	TR101802|c0_g1	0,93357263826102399	0	2,6830226650636799
483	TR101804|c0_g1	0	2,4021764249794799	0
484	TR101811|c0_g1	0,57918014812715002	0,37740143078579402	5,1484053989928702
485	TR101822|c0_g1	3,1123665230725601	0	2,600269753509
486	TR101827|c0_g1	0	1,8208937492285699	0
487	TR101828|c0_g1	0	0	4,3979398334570003
488	TR101831|c0_g1	1,6839209808093301	0,51399597936701302	4,0437819370508299
489	TR101842|c0_g1	1,7527485914071299	0,37740143078579402	2,66811912468643
490	TR101846|c0_g1	0	0,32998464975842101	3,4268014716133801
491	TR101861|c0_g1	0,73378816862518204	0,187767747046025	3,8110599477400799
492	TR101866|c0_g1	0	0	2,9978343327818902
493	TR101869|c0_g1	0,86393845042397099	0,38956681176272601	3,5437433227610602
494	TR10187|c0_g1	0	2,4051755086352999	0
495	TR101881|c0_g1	1,5738592215759499	0	2,6830226650636799
496	TR101888|c0_g1	1,58448152220665	0,412510571249805	3,40993396617738
497	TR10189|c0_g1	1,07860983469637	0,279768421593595	2,81537048603378
498	TR101896|c0_g1	2,2381754185773799	0	2,65489375747332
499	TR101905|c0_g1	0,58976348698497705	0,119024103142275	4,8372873223339701
500	TR101908|c0_g1	0,93357263826102399	0,146655222119465	1,97232504155715
501	TR101914|c0_g1	0	1,99349322105842	0
502	TR101916|c0_g1	0	7,4505436363629801E-2	3,32725621558264
503	TR101917|c0_g1	0	0,90842865016878704	4,2473199349798199
504	TR10192|c0_g1	1,5791801481271499	3,7601144705787202	0
505	TR101920|c0_g1	0,23878685958711601	0,279768421593595	2,85897561429202
506	TR101926|c0_g1	1,790772037862	0	3,5468327389934502
507	TR101927|c0_g1	0,57918014812715002	0,279768421593595	2,8473956583525002
508	TR101928|c0_g1	0,36960607003183799	0,13224779829843999	2,9551267812613702
509	TR101937|c0_g1	1,83673208045914	0,36625226369956398	1,8999489861896699
510	TR101938|c0_g1	0,40708077545050098	0,34141652447872201	2,4324249768047599
511	TR101942|c0_g1	0,53505759489484195	0	3,15591110589448
512	TR101946|c0_g1	1,19660704409482	2,2057052924035698	0
513	TR101948|c0_g1	3,03157164035829	0	3,43682811884455
514	TR101952|c1_g1	0,95828590092325805	2,2255834287568499	0
515	TR101958|c0_g1	0	2,2022609835620002	0
516	TR101966|c0_g1	0	0	3,1826922975161902
517	TR10197|c0_g1	3,0878022589770899	1,15639661659767	3,8754852042520098
518	TR10199|c0_g1	3,20492321668599	0,86631456137704699	2,8771552746230502
519	TR101994|c0_g1	0	0	4,4261976510466097
520	TR101995|c0_g1	0	2,6968840908554501	0
521	TR101999|c0_g1	0	0,173767067736707	2,43909117035312
522	TR102002|c0_g1	0,95009509417368598	0	2,1826922975161902
523	TR102009|c0_g1	1,94148196386898	0,61729848284084599	2,7807300364763798
524	TR102012|c0_g1	1,5295711075739	0	3,1747259877061298
525	TR102016|c0_g1	0,52406367577721102	0	3,3451124641356298
526	TR102018|c0_g1	0	1,8427777452954399	0
527	TR102022|c0_g1	0	0	2,6062053129424898
528	TR102024|c0_g1	0	0,89141918684607901	4,2680600467980598
529	TR102027|c0_g1	0	3,4906984783881798	0
530	TR102028|c0_g1	0,54596836910529301	0,25338423580007402	2,5187868962537201
531	TR102029|c0_g1	2,7161129421241501	1,5897634869849799	4,2243490372027104
532	TR102037|c0_g1	1,3567072529353801	0	2,8272093063406301
533	TR102038|c0_g1	1,3050950106667001	0	2,8423754882062902
534	TR102045|c0_g1	0,89917563048051297	2,6509942693380499	0
535	TR102048|c0_g1	0,799916202989014	2,6009833113708298	0
536	TR102053|c0_g1	0,51298533481367603	0	3,1906148602095001
537	TR102054|c0_g1	1,6111723800440001	0	3,19187844254636
538	TR102058|c0_g1	0	3,2797684215935901	0
539	TR102061|c0_g1	0,38183708390604698	0	3,17600355700892
540	TR102062|c0_g1	0,22404027421792999	0,424384671538097	4,8709564730949397
541	TR102063|c0_g1	0	0	3,3332806021172701
542	TR102065|c0_g1	1,38791392438595	0,70575678204979697	3,6335474582942102
543	TR102070|c0_g1	2,0197019144425501	0,173767067736707	1,9504684141501201
544	TR102073|c0_g1	1,93734439215023	0	3,0023424766941802
545	TR102082|c0_g1	0	2,4369613378335999	0
546	TR102093|c0_g1	0	0	2,9174317553900999
547	TR102097|c0_g1	0	0	4,4885150089578101
548	TR102100|c0_g1	0,22404027421792999	0,104336659814736	3,2910141014173
549	TR102106|c0_g1	1,1016500760944301	8,9498150839102605E-2	2,8170092140712701
550	TR102108|c0_g1	0,87263179113525002	0	2,7842945780317598
551	TR102110|c0_g1	2,0976107966264199	2,53057020390253	0
552	TR102112|c0_g1	0,98331287106712095	0,29160355803056498	2,6773954832634601
553	TR102113|c0_g1	0,54596836910529301	0	3,6111723800440001
554	TR102115|c0_g1	0	0,119024103142275	2,9704855729401198
555	TR102125|c0_g1	0	0	2,9704855729401198
556	TR102126|c0_g1	0	2,0652276227756201	0
557	TR102126|c0_g2	0	2,5280711645787401	0
558	TR102130|c0_g1	1,5180314926021701	0,32998464975842101	2,2218770810770301
559	TR102132|c0_g1	1,6580972053513701	0,29160355803056498	2,5641342434582399
560	TR102134|c0_g1	0	0	3,0854246562526799
561	TR102149|c0_g2	0	2,5779725687138102	0
562	TR102158|c0_g1	2,1013139010863	2,1407786557828001	5,2387104436311196
563	TR102161|c0_g1	2,99331205761988	0,95680011805157705	3,74889054264592
564	TR102163|c0_g1	0	2,2615308152434102	0
565	TR102168|c0_g1	0	0,25338423580007402	3,13274133671738
566	TR10217|c0_g1	0	3,4685833170068299	0
567	TR102178|c0_g1	0,94185751900343995	0	3,4489009511451298
568	TR102189|c0_g1	0	0,241230035515445	3,02768487693716
569	TR102193|c0_g1	2,6427015718332298	1,8077670617664201	0
570	TR102200|c0_g1	1,76213616990111	1,65946793708479	0
571	TR102211|c0_g1	0,68347189285522703	0,279768421593595	2,4100696917563802
572	TR102228|c0_g1	0	0,70575678204979697	3,1787146411754401
573	TR102230|c0_g1	2,3311319222172	0	3,3475239307700502
574	TR102232|c0_g1	0	0	2,7255230455290298
575	TR10224|c0_g2	2,3693268837627701	0	2,90785207184596
576	TR102242|c0_g1	1,59550366050274	2,8286315816880201	0
577	TR102246|c0_g1	0,53505759489484195	0	3,0129261744442699
578	TR102252|c0_g1	0	2,5648658950879302	0
579	TR102253|c0_g1	1,0313951962755299	0,36625226369956398	3,5762802576213599
580	TR102264|c0_g1	0	0	3,9285598271622701
581	TR102273|c0_g1	0	0	3,1148667172877298
582	TR102281|c0_g1	0,153156788061421	0,214124805352847	2,07860983469637
583	TR102286|c0_g1	2,0861043712432901	0	3,0883112358886602
584	TR102287|c0_g1	1,01578299724093	0,104336659814736	2,73096595186008
585	TR10229|c0_g1	1,4662355621504	0,77904955283745903	2,8322824357009799
586	TR102291|c0_g1	0	0	5,3474884972118
587	TR102304|c0_g1	0	0	2,7128158544373702
588	TR102306|c0_g1	0,46675761572617203	1,86393845042397	0
589	TR102340|c0_g1	1,58448152220665	1,23756371831768	6,7639824840154104
590	TR102345|c0_g1	0	0	2,9536377396729598
591	TR102346|c0_g1	1,2856981259581199	8,9498150839102605E-2	2,3895668117627298
592	TR102361|c0_g1	0,153156788061421	0,187767747046025	3,8656219331763499
593	TR102370|c0_g1	1,9290334786458601	0	2,6259717913609002
594	TR102371|c0_g1	0	0,32998464975842101	2,9221978483963702
595	TR102388|c0_g1	0,12432813500220199	0	4,0350079938072296
596	TR102389|c0_g1	1,67852267688349	0	3,0553692115404898
597	TR10239|c0_g1	0,10969486482592999	0,16092018818110301	2,96291913453127
598	TR10239|c0_g2	0,10969486482592999	7,4505436363629801E-2	3,49339115088994
599	TR102392|c0_g1	0,77230797495840298	2,3787890379341099	0
600	TR102394|c0_g1	0	3,9427021607818702	0
601	TR102396|c0_g1	1,4489009511451301	2,05067582031712	0
602	TR102403|c0_g1	1,2720231890610501	0,61729848284084599	3,3581148977352102
603	TR10241|c0_g1	0,51298533481367603	1,4667576157261699	0
604	TR102413|c0_g1	1,5791801481271499	0,20163386116965001	2,45680614923047
605	TR102415|c0_g1	0,344828496997441	0,104336659814736	2,2448870591235299
606	TR102417|c0_g1	1,94148196386898	0,64800517981049299	3,0784390510275199
607	TR102418|c0_g1	0	1,7903550137108399	0
608	TR102427|c0_g1	1,7285736025593601	3,0213020446661099	0
609	TR102441|c0_g1	1,06281249240502	0,353887836284907	3,5743437539200098
610	TR102442|c0_g1	0	0	3,8136272955380899
611	TR10245|c0_g1	0,723340120251171	0	2,4610046099334699
612	TR102451|c0_g1	0,40708077545050098	0,60786290283123501	5,8374891755003304
613	TR102452|c0_g1	1,5405232964382201	2,5957423394744001	0
614	TR102456|c0_g1	0	0	3,8664134811234501
615	TR102460|c0_g1	0	2,8818603584212301	0
616	TR102467|c0_g1	1,07860983469637	0,214124805352847	2,3710011915416702
617	TR102471|c0_g1	0	0,279768421593595	2,76850194743426
618	TR102472|c0_g1	0	3,00791308164326	0
619	TR102477|c0_g1	0,51298533481367603	0	3,1931409191448799
620	TR10248|c0_g1	1,6322682154995101	3,11503324294624	0
621	TR102482|c0_g1	2,1531567880614202	0	3,3894291434539299
622	TR10249|c0_g2	2,0356239097307198	3,0438694075720201	0
623	TR102491|c0_g1	0	2,4021764249794799	0
624	TR102495|c0_g1	0,52406367577721102	0	2,8322824357009799
625	TR102508|c0_g1	1,9996392811480399	2,2773896988108602	0
626	TR102509|c0_g2	2,28540221886225	0	2,70177082237905
627	TR10251|c0_g1	0	3,4116974035208698	0
628	TR102517|c0_g1	1,4547023281636899	0,187767747046025	3,5406472765904802
629	TR102518|c0_g1	0	2,83935497965465	0
630	TR102522|c0_g1	0	0	3,3357119103204602
631	TR102524|c0_g1	1,46048047004001	0,30451104180995298	2,8102374305907301
632	TR102529|c0_g1	0	0	2,7982579326444998
633	TR102531|c0_g1	0	0,20163386116965001	2,7400640588468601
634	TR10254|c0_g2	2,6111723800440001	0,20163386116965001	2,4523318565454
635	TR102550|c0_g1	0	0	3,73995608481389
636	TR102555|c0_g1	1,36960607003184	1,2172307162206699	4,4350951516201
637	TR102559|c0_g1	0	1,65489375747332	0
638	TR102560|c0_g1	1,99530360533524	0	3,0597013721463
639	TR102568|c0_g1	0	2,9005287310401	0
640	TR102572|c0_g1	0	2,4310880338484702	0
641	TR102576|c0_g1	2,01578299724093	0	3,7640488541862802
642	TR102597|c0_g1	0	0	3,27112682678252
643	TR102598|c0_g1	0,78156954481597396	0,36625226369956398	3,0525897861589302
644	TR102601|c0_g1	0	0,48129894154756497	2,9427959793506502
645	TR102610|c0_g1	0,54596836910529301	0	2,7435149680500701
646	TR102618|c0_g1	0	1,3074285251922499	4,5803264130912504
647	TR102619|c0_g1	1,69866299988588	0	2,6830226650636799
648	TR102625|c0_g1	0	2,5412670175858301	0
649	TR102627|c0_g1	0	0	2,8688842730287698
650	TR102629|c0_g1	2,4750848829487802	5,8094916191531798	0
651	TR102632|c0_g1	0	0	3,3486573453748498
652	TR102636|c0_g1	1,6735564239901399	0,85758295538414797	3,3379964635150201
653	TR102646|c0_g1	0	0	3,3068455003142798
654	TR102648|c0_g1	0	2,9250499647273598	0
655	TR102650|c0_g1	0	0	3,1839628348426001
656	TR102652|c0_g1	0,40708077545050098	0	3,0246742804116198
657	TR102657|c0_g1	1,69866299988588	1,07860983469637	3,4445345575383999
658	TR102658|c0_g1	1,70884937710518	0	5,4058902785851304
659	TR102661|c0_g1	1,8682916687728	0,25338423580007402	4,1885591755813598
660	TR102663|c0_g1	0	0	3,31164842392797
661	TR102667|c0_g1	0	0	4,3569184872324804
662	TR102670|c0_g1	0,196607044094818	0,173767067736707	3,3261058556764702
663	TR102672|c0_g1	0,86393845042397099	0,119024103142275	1,90303827011291
664	TR102673|c0_g1	0,92447999235902201	0,52406367577721102	3,2178510968111298
665	TR102678|c1_g1	0,318461465167583	2,9809392660855099	0
666	TR102679|c0_g1	0	2,9809392660855099	0
667	TR10268|c0_g1	1,41845983758099	0	4,9241474044576599
668	TR102683|c0_g1	0	2,0837239663930101	0
669	TR102688|c0_g1	1,790772037862	0,95680011805157705	3,4610046099334699
670	TR102689|c0_g1	1,66357233541752	0,84076533732387404	4,2466361032162299
671	TR102693|c0_g1	0,73378816862518204	0	3,3104855462501801
672	TR102694|c0_g1	2,5952649420375802	0	2,5499155536219602
673	TR102696|c0_g1	0	0	3,0655723115936202
674	TR102699|c0_g1	2,1050075247609699	0	2,92542982124374
675	TR1027|c0_g1	2,1641426488483102	2,8501993419906402	0
676	TR10271|c0_g1	0	2,3305584000307999	0
677	TR102713|c0_g1	0,18269229751619001	0,146655222119465	3,3732305835879899
678	TR102716|c0_g1	1,1016500760944301	0	2,87066062667928
679	TR102719|c0_g1	2,4486366970843298	0,761285273361619	3,1477951132884501
680	TR102721|c0_g1	2,5096958419333899	1,3746222061912099	4,6811681204166904
681	TR102722|c0_g1	2,4032677223393	0,401630466584741	2,3451124641356298
682	TR102734|c0_g1	1,0313951962755299	0,37740143078579402	2,5230600617952499
683	TR102736|c0_g1	0,35727047567956	0	3,3997179835310298
684	TR10274|c0_g1	5,3824251695091503	5,6573827664404499	3,1518588167270001
685	TR102740|c0_g1	1,8902521151570699	0	2,8339020766691601
686	TR102744|c0_g1	0,22404027421792999	0	3,35924002552933
687	TR102749|c0_g1	1,73811928878258	0,20163386116965001	2,1667154449664201
688	TR102762|c0_g1	1,2448870591235299	0,43616183931445002	2,5823151323163001
689	TR10277|c0_g1	1,18903382439002	2,5830376237966601	0
690	TR102779|c0_g1	0,46675761572617203	0	3,55397480823747
691	TR102784|c0_g1	1,97085365434048	1,05658352836637	3,5549571523325501
692	TR102785|c0_g1	0,56851859779254399	0,57724753559315101	2,7073039082472801
693	TR102786|c0_g1	2,4305529095690099	0	3,3986239967177498
694	TR102792|c0_g2	0,55777767139492596	2,4539126036438899	0
695	TR102805|c0_g1	0	0	3,53331415656679
696	TR102811|c0_g1	1,66357233541752	0,44678556214312198	3,2346545949358898
697	TR102813|c0_g1	0,40708077545050098	0,353887836284907	3,2661868545007202
698	TR102822|c0_g1	1,0236102151826501	0,146655222119465	1,74717253703546
699	TR102823|c0_g1	0,799916202989014	0,34141652447872201	2,2995377395727798
700	TR102824|c0_g1	0	0	3,5610816947317301
701	TR102834|c0_g1	0,71369581484335898	0,227741075839128	3,5823151323163001
702	TR10284|c0_g1	2,1163647566917798	0,25338423580007402	2,6297063219455499
703	TR102841|c0_g1	0,82781902461732004	0,401630466584741	3,2166100687424399
704	TR102842|c0_g1	0,723340120251171	0,48129894154756497	3,0698739876319801
705	TR102844|c0_g1	0	1,3746222061912099	0
706	TR102848|c0_g1	4,4988252777355102	0	3,2523248216128202
707	TR10285|c0_g2	0	0	4,2094533656289501
708	TR102856|c0_g1	0	2,9271379389684999	0
709	TR102858|c0_g1	0,69421160776789004	0,173767067736707	2,61612240464668
710	TR102871|c0_g1	0	0	3,4478436443620901
711	TR102872|c0_g1	0,55777767139492596	0,25338423580007402	3,13553486976119
712	TR102875|c0_g1	0	8,9498150839102605E-2	1,9814873677982601
713	TR102877|c0_g1	0	2,96716860753263	0
714	TR10288|c0_g2	1,3504972470841301	0	3,0683268614345098
715	TR102886|c0_g1	1,4781952579391699	0	3,6812243537795601
716	TR102887|c0_g1	0	0	3,0755326311673601
717	TR102888|c0_g1	0	0,51399597936701302	2,9301696081500799
718	TR10289|c0_g1	1,0398402645317899	0,187767747046025	2,0204133025441902
719	TR102897|c0_g1	0	0,43616183931445002	3,3627504049947001
720	TR102908|c0_g1	0	0,79742808215231298	4,0106008332265102
721	TR102920|c0_g1	1,18903382439002	0	3,30202653370515
722	TR102925|c0_g1	2,6111723800440001	0	2,5018212654209102
723	TR102931|c0_g1	0,53505759489484195	0	3,3905301222660298
724	TR102934|c0_g1	0	2,6776209924535901	0
725	TR102937|c0_g1	0	0,16092018818110301	3,0452682151385302
726	TR102941|c0_g1	0	0	2,9643986322031801
727	TR102943|c0_g1	1,8411680435486499	0	2,76489812281471
728	TR102944|c0_g1	0,86393845042397099	0,44678556214312198	2,9781956296816499
729	TR102957|c0_g1	0,65351867075360004	2,1266425311181698	0
730	TR102962|c0_g1	1,3248106034204801	8,9498150839102605E-2	1,9095811159796801
731	TR102967|c0_g1	0	0	3,5913203738277701
732	TR102969|c0_g1	0,62199323166612297	0	3,03650333373899
733	TR102977|c0_g1	0	0	4,2243490372027104
734	TR10298|c0_g1	0	2,8241568437288298	0
735	TR102980|c0_g1	0	3,8061177960356298	0
736	TR102984|c0_g1	2,4366948875528802	2,6187085123137899	0
737	TR102990|c0_g1	0	0	3,5457213111304
738	TR102992|c0_g1	0	0	3,9150427913719801
739	TR102993|c0_g1	0	0,761285273361619	3,4794892709785499
740	TR102995|c0_g1	1	1,1972363549187099	5,2676856028599897
741	TR102999|c0_g1	0	2,3668117731271301	0
742	TR10300|c0_g2	0	0	3,60916396014014
743	TR103002|c0_g1	1,56803210477128	0,58688481285218497	3,5773683997528098
744	TR103007|c0_g1	1,46048047004001	2,0394893719018499	0
745	TR103011|c0_g1	0,90765982785328903	0,412510571249805	2,8239531164050602
746	TR103014|c0_g1	0	2,9149471504795801	0
747	TR103018|c0_g1	0,97526332167849406	0,84959901115145198	3,6209382443862901
748	TR103019|c0_g1	1,85479359799369	0,31730406836191499	3,73995608481389
749	TR103027|c0_g1	0,68347189285522703	0	2,5964581395589899
750	TR103028|c0_g1	1,25882039687641	0,353887836284907	2,6868366499760801
751	TR103030|c0_g1	0	0,46988597627446399	4,60519798912315
752	TR103031|c0_g1	0	0,91609442293835797	3,2511131091712899
753	TR103035|c0_g1	0	0	2,8787253414801102
754	TR26996|c0_g1	2,8276158138217302	0,86631456137704699	2,9174317553900999
755	TR26998|c0_g1	2,3311319222172	2,6509942693380499	0
756	TR26998|c0_g2	1,8455904088478501	3,61917821605907	0
757	TR27000|c0_g2	0,70398660386343104	2,8090027749390898	1,2974849157105699
758	TR27001|c0_g1	1,07860983469637	2,92314918047231	0,70752479089960796
759	TR27003|c0_g1	0	5,2310483350114998	0
760	TR27006|c0_g1	3,0354479605822799	0,80570518483851095	3,2036710130349402
761	TR27008|c0_g1	1,06281249240502	1,24366908096686	3,4944156103975001
762	TR27008|c0_g2	3,28021399581062	1,42706975521079	5,6071527403552199
763	TR27010|c0_g1	0	3,1415962783838198	0
764	TR27015|c0_g1	6,5470641787327102	5,6968562779901797	7,8514429827333503
765	TR27016|c0_g1	2,43962313755712	0,353887836284907	3,5610816947317301
766	TR27018|c0_g1	4,2643112268919703	0,83187724119167294	3,8531972547703601
767	TR27019|c0_g1	3,8467941594732902	3,1744064185297498	0
768	TR27021|c0_g1	3,2985116927643601	0,68616432606135902	4,3807294485035504
769	TR27022|c0_g1	1,5180314926021701	2,5702200326264601	0
770	TR27027|c0_g1	0	3,3404198439272399	0
771	TR27027|c1_g1	0	4,90948511231697	0
772	TR27028|c0_g1	2,7644735509926699	3,46571331959596	0,56071495447447905
773	TR27031|c0_g2	1,25156762060825	1,5053828490623	3,3675108549070001
774	TR27032|c1_g1	7,4153446028392098	6,6021717907533803	3,73454705387929
775	TR27033|c0_g1	0	3,1345495344644498	0
776	TR27034|c0_g2	0	0,62760683812965001	4,4372943314971396
777	TR27034|c0_g3	2,9095811159796798	0,82374936030827295	4,3639419909094102
778	TR27035|c0_g1	0,78156954481597396	2,62363279110652	0
779	TR27036|c0_g1	4,0443066806456898	1,4211559606622199	4,5590634686517602
780	TR27037|c0_g1	4,4499574836280003	0,64800517981049299	3,9039059406504801
781	TR27037|c0_g2	2,7788393546814998	0,26663664251399	2,10668332357977
782	TR27041|c0_g1	0,99131775690019897	2,53057020390253	0
783	TR27044|c0_g1	3,8679952753375701	2,91284144514327	1,04684025420297
784	TR27045|c0_g1	1,1750454861109101	2,9005287310401	1,0758748669751299
785	TR27047|c0_g1	2,6633446193660801	0	3,2699308100998099
786	TR27048|c0_g2	3,4967179879351802	3,9783787011927001	0
787	TR2705|c0_g1	0	0	2,94429624730427
788	TR27051|c0_g1	3,2852542425514502	3,16751850373522	0
789	TR27054|c0_g1	4,3229376281205596	0	5,4157924623935401
790	TR27057|c0_g1	3,1254857971593801	6,0493476023235297	4,2946207488916297
791	TR27058|c0_g1	4,6406787642336997	5,1276745461562996	3,6905288414014601
792	TR27060|c0_g4	0	3,6781846112601801	0
793	TR27064|c0_g1	4,9148993276556396	0	4,1525079483649003
794	TR27065|c0_g1	2,0782682471392202	2,6262054829530399	1,2320467133501101
795	TR27066|c0_g1	2,3818370839060501	0,96421377794693897	3,4664966125520702
796	TR27067|c0_g1	4,9846349180269298	5,3058611112462799	3,71545412711572
797	TR27068|c1_g1	7,02772910357504	4,8997073570600396	7,9239454386755401
798	TR27070|c0_g1	0	3,0808281845960499	0
799	TR27070|c0_g2	0	1,3259619961718501	0
800	TR27070|c0_g3	0	3,2492936301607398	0,40599235967583702
801	TR27070|c1_g1	4,0244969906982302	0,94035471153329298	3,0218350272622398
802	TR27070|c1_g2	4,8131141913462896	1,82984955984469	4,2460279805281003
803	TR27073|c0_g1	2,75488750216347	3,3898421089758299	1,387362540836
804	TR27075|c0_g1	3,0255604023244298	3,7567030863461701	1,9568001180515799
805	TR27076|c0_g1	0,52406367577721102	3,0195240125937599	0
806	TR27080|c0_g1	2,9053508995809598	2,8671057295026499	0
807	TR27082|c2_g1	1,1236661964538199	0	2,5250665920782098
808	TR27084|c0_g1	3,6387689444169502	5,9523335663696901	0
809	TR27085|c1_g3	0	1,7355221772965399	0
810	TR27087|c0_g1	4,2910141014173	2,9026524711960802	5,7763145851162196
811	TR27090|c0_g1	2,5709486051733301	0,119024103142275	3,52079937440518
812	TR27093|c0_g1	5,0054898165176196	4,2110121934855096	6,5114838526651804
813	TR27094|c0_g1	1,67852267688349	4,3819754785573002	0
814	TR27094|c0_g2	1,1750454861109101	3,6563819572110399	1,2116352533271499
815	TR27094|c0_g5	0	2,93734439215023	0
816	TR27096|c1_g2	4,3148415128470896	0,85758295538414797	2,5499155536219602
817	TR27097|c0_g1	3,7834566543602399	4,4010843015050103	2,1009776477248199
818	TR27098|c0_g1	1,7035437197338199	2,1266425311181698	4,64610504039074
819	TR27098|c0_g2	2,1997508567158399	1,2696316509404399	4,4933270980100097
820	TR27103|c0_g1	3,17120682741814	4,01987979435658	2,4144061820877498
821	TR27113|c0_g1	2,0197019144425501	2,9109244968930099	0
822	TR27114|c0_g1	3,0195240125937599	0	2,89665935755021
823	TR27116|c0_g2	0,48954293564247398	1,0036022366802	3,0053999877425901
824	TR27117|c0_g1	8,5306794380987405	4,6462202716240997	2,49978212014731
825	TR27120|c0_g1	1,8322824357009799	2,2773896988108602	0
826	TR27122|c0_g1	2,1855494346295701	1,5425057014782599	4,3498606235358697
827	TR27131|c1_g1	2,5818332702407201	3,1008094916501601	0
828	TR27132|c0_g1	0,91609442293835797	3,0252060188687402	0
829	TR27135|c0_g2	3,0609120495878699	1,20414071678023	5,8387501183331398
830	TR27136|c0_g2	1,6111723800440001	2,0356239097307198	0
831	TR27138|c0_g2	3,9320611713434199	0,65718266012842297	4,0875477031685996
832	TR2714|c0_g1	1,25882039687641	0,56657164062676102	3,2523248216128202
833	TR27142|c0_g1	0	2,0945738979800499	0
834	TR27143|c0_g1	4,2702299072379999	4,5710093029473198	6,98575087645444
835	TR27148|c0_g1	2,1348780543431101	1,8765660587517199	4,9328643353055197
836	TR27151|c0_g1	0	2,6311042823658801	0
837	TR27151|c1_g1	0	2,3964335312509899	0,91914936328767405
838	TR27154|c0_g1	7,5525999387042297	4,1181935838395702	8,4112652216690496
839	TR27154|c0_g2	4,3675807444572499	1,92219784839637	5,38908491519698
840	TR27156|c0_g1	1,4125105712498001	1,8427777452954399	0,61635769699668996
841	TR27156|c0_g3	0,96716860753262801	2,4081683707081099	0
842	TR27158|c0_g2	0	2,49543934295128	0
843	TR27158|c1_g1	0	2,7250867246302302	0
844	TR27160|c0_g1	1,0398402645317899	0,401630466584741	3,5093158019678299
845	TR27160|c1_g1	1,2448870591235299	0,65718266012842297	3,1667154449664201
846	TR27161|c0_g1	3,3358548009302802	5,4979316518962804	0
847	TR27161|c0_g2	1,5295711075739	3,8355199013869399	2,4324249768047599
848	TR27163|c0_g1	0,82781902461732004	4,3521228987732004	2,0982847957234201
849	TR27164|c0_g1	1,0551956542421299	3,4781952579391699	0,93809756107409303
850	TR27167|c0_g1	3,1512093928848901	4,4392906810420198	0
851	TR27167|c0_g2	0	3,8968530728967101	0
852	TR27174|c0_g1	2,8724347958402201	3,8526980350550399	0
853	TR27175|c2_g1	3,2951352490008201	3,03456789281821	0
854	TR27179|c0_g1	3,3278310517456	0,98768467756676104	4,6228717987969201
855	TR27181|c0_g1	0,40708077545050098	2,7777879042735498	0,74416109557040999
856	TR27190|c0_g1	5,8116765280077001	0	5,0549786782538497
857	TR27192|c0_g1	1,3945141419559599	3,8548933108209602	2,2524762141352199
858	TR27193|c0_g3	0	2,7731523970140501	0
859	TR27195|c0_g1	4,5439907196648504	0,173767067736707	3,5853231294046699
860	TR27196|c0_g1	2,2551985664196899	3,34950682236164	0
861	TR27200|c0_g1	3,94364007203639	2,71567376554819	5,1255271250606302
862	TR27202|c0_g1	3,02945288578697	0,104336659814736	2,9842247572240801
863	TR27203|c0_g1	3,4261305442698098	4,6369145803558798	3,1680001245178202
864	TR27205|c0_g1	3,0935601761623399	1,40381306161659	4,6489830636897702
865	TR27205|c0_g2	0,89917563048051297	0,241230035515445	2,3757345385831599
866	TR27207|c0_g1	1,3311319222172	2,3181722030030301	0
867	TR27208|c0_g1	1,1750454861109101	2,9905918725875802	0
868	TR27209|c0_g1	3,9394146613007202	0,57724753559315101	4,3528291328977904
869	TR27212|c0_g1	0	2,1196881745192	0
870	TR27214|c0_g1	1,4547023281636899	3,7033222266742101	0
871	TR27215|c0_g1	0,47819525793916601	2,18205660901025	0,41467678042688599
872	TR27215|c0_g2	0,196607044094818	2,1547776117808199	0,56071495447447905
873	TR27216|c0_g1	2,0861043712432901	5,1800682751680096	0
874	TR27216|c0_g2	0	3,49339115088994	0
875	TR27216|c0_g3	4,9014461841971899	0,104336659814736	2,5457213111304
876	TR27216|c0_g4	3,96245648018331	4,2896131759615104	0
877	TR27218|c0_g1	3,1944022919385699	0,91609442293835797	5,0455740235877897
878	TR27219|c0_g1	3,2172307162206701	0,32998464975842101	1,9781956296816501
879	TR27221|c0_g1	2,5818332702407201	0,83187724119167294	3,7622424966904799
880	TR27221|c0_g2	2,8724347958402201	0,82374936030827295	4,12449357219531
881	TR27222|c0_g1	3,0686708106650999	5,2826621971720096	2,2243490372027099
882	TR27224|c0_g1	0	2,4982508675278301	0
883	TR27226|c0_g1	2,0669502439246301	2,64108355271207	0
884	TR27230|c0_g1	0	5,18261285176927	0
885	TR27230|c0_g2	4,4268014716133797	6,3141164311406799	4,5893440379223103
886	TR27235|c0_g1	4,7822512858196102	0,78826808286683703	4,3201235980406096
887	TR27236|c0_g1	3,3342822252952402	6,1242247271219403	1,22712493444993
888	TR27238|c0_g2	0,74329952788825704	3,0717626693000901	0
889	TR27240|c0_g1	8,7546503730750107	1,76298656488058	0
890	TR27245|c0_g2	9,3560176162337805E-2	1,38625914113335	0
891	TR27245|c0_g3	9,3560176162337805E-2	1,33227828305693	0
892	TR27248|c0_g1	4,8965140539688399	3,5245652210772001	0
893	TR27249|c0_g1	13,471822651307299	2,29337048420475	0
894	TR27253|c1_g1	2,99331205761988	2,5253172122544498	1,387362540836
895	TR27254|c0_g1	5,2893549623024398	6,5320831414924996	4,7340592449005499
896	TR27258|c0_g1	0	2,9925871762877598	0
897	TR27259|c1_g1	1,4951834779083299	2,55434326566276	0
898	TR2726|c0_g1	0	2,9149471504795801	0
899	TR27261|c0_g1	7,1035605831400499	10,244997625362901	5,0754470595287398
900	TR27274|c0_g1	3,3832204333656599	1,1070182498821199	3,8730257010464699
901	TR27276|c0_g1	0	3,8558900602325101	1,43722773891291
902	TR27277|c0_g1	2,6633446193660801	3,6242178967806402	1,9538239539411699
903	TR27279|c0_g1	4,1039172107520701	0,26663664251399	3,2499003781629101
904	TR27281|c0_g1	4,2318931616453304	3,7783137252659502	1,1852322542301601
905	TR27282|c0_g1	2,4895429356424699	0,94860084749335605	4,6101094472164199
906	TR27285|c0_g1	2,6633446193660801	6,3042007121845502	1,1750454861109101
907	TR27286|c0_g1	0,74329952788825704	1,9701173976055	0
908	TR27290|c0_g1	0,331131922217202	3,9813046903632698	0
909	TR27291|c0_g1	3,1961348807651602	4,1128669086631797	1,34084707705041
910	TR27294|c0_g1	2,7331373776777301	5,2550852375780996	1,2624331576313499
911	TR27297|c0_g1	2,5844815222066502	1,40979822782842	3,7903550137108399
912	TR27298|c0_g1	5,4335604050106401	1,0412429822318801	5,0346119089590804
913	TR2730|c0_g1	2,5377930340405999	2,0243196791954099	4,6951586784753596
914	TR27301|c0_g1	3,4425454561053002	1,07860983469637	3,7318349144166301
915	TR27302|c0_g1	3,3034885271834198	4,2226500224514796	2,6509942693380499
916	TR27306|c0_g1	0,68347189285522703	3,1239972036919101	0
917	TR27307|c0_g1	0	2,55434326566276	0
918	TR27308|c0_g1	1,8726317911352499	5,0328502150064498	0
919	TR27311|c0_g1	0,61164454337366203	2,9088129077395499	0
920	TR27316|c0_g1	3,9073714138235598	2,7320520733002902	0
921	TR27317|c0_g1	3,9800253002387298	1,7263952916504499	4,8448375543503204
922	TR27318|c0_g1	3,4909551400221801	0,187767747046025	2,6924271980897099
923	TR27319|c0_g2	1,36960607003184	2,3027577156380401	0
924	TR27322|c0_g1	6,2424119630982302	0,63784206032410495	5,5890443567677703
925	TR27326|c0_g1	0,90765982785328903	3,6576400052078202	0
926	TR27327|c0_g1	3,8275141976892102	4,2808820992143604	0
927	TR27329|c0_g2	0	2,0982847957234201	0
928	TR27329|c0_g3	0,62199323166612297	2,5570424152637199	1,0412429822318801
929	TR27332|c0_g1	2,1123665230725601	2,8921967104654902	0
930	TR27335|c0_g2	4,1494219684911604	0,20163386116965001	2,42572783804503
931	TR27340|c0_g1	1,78114985171021	0,72421368675735798	3,6905288414014601
932	TR27342|c0_g1	1,7136958148433601	0,95680011805157705	4,1224242424838504
933	TR27342|c0_g2	0	5,7577166832143396	0
934	TR27342|c1_g1	3,2718738340176001	8,6217368821053206	2,4869717443704098
935	TR27343|c0_g1	1,75745001623129	1,8765660587517199	3,7408196508948199
936	TR27347|c0_g1	1	3,1828511758865798	0
937	TR27351|c0_g1	0,69421160776789004	4,1101126376956403	0
938	TR27356|c0_g2	1,6219932316661201	3,1538053360790399	0
939	TR27358|c0_g1	8,4971253179574298	5,6543209639449801	8,2654556497624903
940	TR27360|c0_g2	5,0603933122271396	2,7366048753142498	0
941	TR27361|c0_g1	4,0540670225894697	0,77061764665620303	4,9636128379830602
942	TR27362|c0_g1	0,53505759489484195	2,7320520733002902	0
943	TR27363|c0_g1	0,77230797495840298	3,8005375632918699	0
944	TR27366|c0_g1	2,4125105712498001	2,9710376598302899	0,70043971814109196
945	TR27369|c0_g1	1,40653667020517	1,7215913987753799	3,6528306355887201
946	TR2737|c0_g1	1,59550366050274	0,48129894154756497	2,6585542606509001
947	TR27370|c0_g1	3,01756564301437	2,93734439215023	0
948	TR27371|c0_g1	3,1766419176568901	1,7493197245740799	3,7920223875351402
949	TR27372|c0_g1	3,4425454561053002	1,449957483628	5,7653225697259503
950	TR27373|c0_g1	0,87263179113525002	2,7413591173188201	0
951	TR27373|c1_g1	0	3,5311942879373901	0
952	TR27374|c0_g1	5,8812241092197901	2,7134758750547001	7,5046839458513199
953	TR27375|c0_g2	2,06281249240502	0,60786290283123501	2,9978343327818902
954	TR27376|c0_g1	3,86572090042324	4,9544289843718801	6,8878785902792696
955	TR27379|c0_g1	4,7602741814636902	0	3,41562347512092
956	TR2738|c0_g1	0	2,8543946777531	0
957	TR27380|c0_g2	2,3693268837627701	0	2,4654521274089798
958	TR27388|c0_g1	2,18205660901025	4,5335010543376502	0
959	TR27388|c0_g2	1,5626698261027001	4,7874847048457001	2,6278402650439801
960	TR27389|c0_g1	2,0782682471392202	5,5955931697445598	0
961	TR27390|c0_g1	0,305678743242287	3,3235141872413898	0
962	TR27392|c0_g1	1,2103888644453999	2,8090027749390898	0
963	TR27393|c0_g1	3,0492822485682001	0,401630466584741	3,47183776242229
964	TR27394|c0_g1	2,8159852272010402	0,119024103142275	2,40762467556661
965	TR27397|c0_g1	3,93837989808029	0	1,4414834795826399
966	TR27398|c0_g2	2,5818332702407201	2,5830376237966601	0
967	TR274|c0_g1	0,168642035558839	0,146655222119465	2,4544391346865599
968	TR274|c0_g2	0	0	2,53331415656679
969	TR274|c1_g1	0	0	4,41101941345205
970	TR27400|c1_g1	0,70398660386343104	2,2421451608495802	0,51903860960005899
971	TR27403|c0_g1	0,92447999235902201	2,0617761975866902	0
972	TR27404|c0_g1	1,4895429356424701	2,70862869717498	0,92599941855622303
973	TR27407|c0_g1	4,8274633869388301	1,0928839656784799	4,7749978489562501
974	TR27413|c1_g2	0	3,1345495344644498	0
975	TR27414|c0_g2	1,3757345385831601	4,1584178209979896	0
976	TR27414|c0_g3	0,63226821549951295	2,8133194549221998	0
977	TR27415|c0_g1	2,0551956542421199	3,37197697449459	1,75103517666786
978	TR27416|c0_g1	1,79535136516656	2,0050406167005299	0,47612241988015203
979	TR27417|c0_g1	1,94148196386898	0,13224779829843999	3,9238147398663399
980	TR27420|c0_g1	2,0551956542421199	2,39341620047154	0
981	TR27422|c0_g1	0	3,1258163872251901	0
982	TR27422|c0_g2	0,75274859140713402	3,2509615735332198	0
983	TR27423|c0_g1	1,7428685510244399	1,5533605033353299	0,40599235967583702
984	TR27424|c0_g1	0,52406367577721102	1,92637902519988	0
985	TR27425|c1_g1	1,83673208045914	1,7123756728806701	0
986	TR27426|c0_g1	3,2702299072379999	1,23756371831768	3,0883112358886602
987	TR27427|c0_g1	0,95009509417368598	3,0736488816624101	1,22712493444993
988	TR27428|c0_g1	1,2103888644453999	4,5683969899161401	0
989	TR27429|c0_g1	1,79535136516656	2,0394893719018499	0,38736254083599603
990	TR27432|c0_g1	3,0531113364595601	0,68616432606135902	2,9994588878948001
991	TR27433|c0_g1	3,2172307162206701	3,0588359800977498	5,4030631669535296
992	TR27434|c0_g1	0,58976348698497705	3,13274133671738	0
993	TR27441|c0_g1	2,8857695737676901	2,7506065048355901	0,78659636189080695
994	TR27442|c0_g1	5,7364695824890104	0,48129894154756497	7,6876976073569603
995	TR27447|c0_g1	1,5405232964382201	3,2766455428956198	0
996	TR27448|c0_g1	2,0075543361382699	5,9172885290510697	0
997	TR27450|c0_g1	1,7480317955724101	0,49159659441044801	3,4880007708340699
998	TR27454|c0_g1	1,4951834779083299	2,0799753767206002	0
999	TR27455|c0_g1	1,7035437197338199	3,8312692359677198	0
1000	TR27456|c2_g1	0	6,4366782327762797	0
1001	TR27457|c0_g1	0	4,3185337716475303	0
1002	TR27457|c0_g2	3,9394146613007202	5,26914538496061	2,9206744110416198
1003	TR27458|c0_g2	0	0,95680011805157705	3,7710404144367802
1004	TR27460|c0_g1	4,3730913474694804	2,9691965479917499	0
1005	TR27460|c1_g1	2,82984955984469	1,9623639315069501	0
1006	TR27460|c1_g2	2,0036022366802002	2,6009833113708298	0
1007	TR27461|c0_g1	4,4551628012445104	2,7320520733002902	0
1008	TR27463|c0_g1	1,16027483140859	1,15639661659767	4,7025467330647404
1009	TR27465|c0_g2	2,7259592345091899	0	2,5702200326264601
1010	TR27467|c0_g1	0,61164454337366203	2,8607642026288298	0
1011	TR2747|c0_g1	0,90765982785328903	2,25821738953602	0
1012	TR27470|c0_g1	3,5250665920782098	3,3600832959133302	0
1013	TR27474|c0_g1	2,3248106034204801	1,0489336451979201	3,8144478828568502
1014	TR27474|c0_g2	2,14208662961753	1,23081784186108	4,8929738152733302
1015	TR27475|c0_g1	1,0710761620109599	2,10534284028622	0,60026975350900502
1016	TR27480|c0_g1	4,2438975302097797	3,2986583155645199	0
1017	TR27481|c0_g1	1,3184614651675799	3,3033423944873301	1,06419306192749
1018	TR27482|c0_g2	3,3017339571393798	3,3956112485037999	0
1019	TR27484|c0_g2	0	0,46988597627446399	2,9364023777250599
1020	TR27485|c0_g1	3,0414182260876599	2,1683211157397202	4,8577322331576704
1021	TR2749|c0_g2	0	1,3567072529353801	4,2403143293337102
1022	TR27491|c0_g1	3,2206395128768599	2,9109244968930099	0
1023	TR27494|c0_g1	1,4249220882106901	2,6085727159037999	0
1024	TR27495|c1_g2	2,9246700081697501	3,88859714580017	0
1025	TR27498|c0_g2	7,3973922691498704	2,5702200326264601	0
1026	TR27499|c0_g2	0,430820496519771	1,2172307162206699	0
1027	TR2750|c0_g1	1,11636475669178	2,4735271771567602	0
1028	TR27500|c0_g1	0,69421160776789004	2,2451913930643101	0
1029	TR27502|c0_g2	1,9248599989570001	3,2797684215935901	0
1030	TR27505|c0_g4	3,45299071166983	4,8704633620258102	0
1031	TR27505|c0_g5	2,1236661964538199	3,4374940908089702	0
1032	TR27506|c0_g1	1,6007454979620801	0	3,4234437103786099
1033	TR27506|c1_g1	3,3894291434539299	0,83187724119167294	4,1845976841557597
1034	TR27507|c1_g1	2,5320675522890301	0,26663664251399	3,25610487680918
1035	TR27512|c0_g1	1,23143240844797	2,8649289722897899	0
1036	TR27514|c0_g1	0,89917563048051297	3,5615705367663599	0
1037	TR27519|c0_g1	2,6937657122177798	2,3876382589526299	4,7989836604659404
1038	TR27520|c0_g1	0	2,6085727159037999	0
1039	TR27520|c0_g2	2,0669502439246301	2,3273999460974202	0
1040	TR27523|c0_g1	4,1263947376201404	5,1872926814445997	1,4054478437075399
1041	TR27527|c0_g1	4,7757353692590403	1,33227828305693	4,50557340028202
1042	TR27528|c0_g1	4,5376688083513796	4,1909308595626102	0
1043	TR27531|c0_g1	2,1013139010863	2,27112682678252	0,81393507048131697
1044	TR27532|c0_g1	3,6164753287828799	4,3857071246579302	2,7911889415033602
1045	TR27533|c0_g1	2,1123665230725601	1,10030490579569	3,8127035765602799
1046	TR27536|c0_g1	0,47819525793916601	2,1371756012480398	0
1047	TR27538|c0_g1	1,2035144111307601	0,56657164062676102	3,2748580010571602
1048	TR27538|c0_g2	2,52105073690096	0,89994898618967201	5,6313662492051204
1049	TR27539|c0_g2	1,7285736025593601	2,7551012189316402	0
1050	TR27541|c0_g1	3,4706670076248902	6,06371864015225	0
1051	TR27542|c0_g1	2,3408470770504102	2,6631168673660999	0
1052	TR27543|c0_g1	1,6111723800440001	3,78607355157855	0
1053	TR27546|c0_g1	1,2448870591235299	2,5933537709803001	0,77904955283745903
1054	TR27548|c0_g1	0	2,70862869717498	0
1055	TR27549|c0_g1	2,9394146613007202	4,0368549532973699	1,4189994654312701
1056	TR27550|c0_g2	3,59788867516543	4,47164270258817	0
1057	TR27552|c0_g1	0,210388864445403	1,6350578297252101	0
1058	TR27555|c0_g1	1,01578299724093	0,29160355803056498	4,4261976510466097
1059	TR27558|c0_g2	0,62199323166612297	3,6538625653261798	0
1060	TR27560|c0_g1	4,6695937511883301	0,173767067736707	4,3463187012989799
1061	TR27561|c0_g1	2,3754565358766602	3,3235141872413898	0
1062	TR27563|c0_g1	0,97526332167849406	0	5,2676856028599897
1063	TR27566|c0_g1	0,46675761572617203	1,49978212014731	0
1064	TR27566|c0_g2	0,36960607003183799	1,13553486976119	0
1065	TR27569|c0_g1	1,3120842615147501	0,67716993881824505	3,5301956238560601
1066	TR27573|c0_g2	3,6644828403646801	0,36625226369956398	2,6121165522248799
1067	TR27574|c0_g1	5,9668687836123198	3,9366850466429701	7,1578622720128102
1068	TR27576|c1_g1	0,27857955045842298	0,214124805352847	4,8394053733197397
1069	TR27578|c1_g1	1,98331287106712	0	4,1161983846635897
1070	TR27578|c2_g1	1,9748963637620101	0	4,32192809488736
1071	TR27579|c0_g1	2,2651368034758099	0,401630466584741	2,3986239967177498
1072	TR27579|c1_g1	2,3248106034204801	0,29160355803056498	2,9504684141501198
1073	TR2758|c0_g1	1,5069065545806899	2,5621813564718701	0
1074	TR27580|c0_g1	1,16800012451782	0,91609442293835797	4,4093230430088699
1075	TR27583|c0_g1	1,2381754185773799	1,7402799826728801	0,31266517355839402
1076	TR27584|c0_g1	3,3164354110105001	6,5854132724920103	0,75787665974789598
1077	TR27586|c0_g3	2,0669502439246301	3,2197106395487798	1,1368476041928799
1078	TR27588|c0_g1	2,7951435289577602	4,12350066435096	2,9457949567400599
1079	TR27590|c0_g1	3,6045458163687099	4,5281962194083496	2,8884997355141202
1080	TR27592|c0_g1	4,3148415128470896	2,4928786482057301	0,97526332167849406
1081	TR27594|c0_g1	2,05137210172103	6,0958611425125797	0
1082	TR27596|c0_g1	3,32293762812056	0,241230035515445	3,8170092140712701
1083	TR27597|c0_g1	7,2430406589590302	1,3801753117420299	5,3329585040702598
1084	TR27597|c0_g2	7,9576302557129699	2,0168528490073401	6,1467163105551403
1085	TR2760|c0_g1	1,2035144111307601	3,24762375619625	1,64708421262895
1086	TR27605|c0_g1	0,45522857111713899	2,29337048420475	0,40599235967583702
1087	TR27608|c0_g2	0,41899946543126598	1,8339020766691601	0
1088	TR27609|c0_g1	3,2258918616903398	3,2361864437110301	0,77904955283745903
1089	TR27610|c0_g1	1,79535136516656	1,5533605033353299	4,1029939933233299
1090	TR27611|c0_g1	6,24838302943144	1,9504684141501201	7,6154530822214701
1091	TR27612|c0_g1	5,3839807105504596	7,0383044787994899	2,1450252422365699
1092	TR27614|c0_g1	0	3,8345089735613298	0,27262045466299201
1093	TR27616|c0_g1	4,0705610670786596	6,0671869435612198	3,4478436443620901
1094	TR27619|c0_g1	0	2,1196881745192	0
1095	TR2762|c0_g1	3,9426083361116602	1,24366908096686	4,9347995402112304
1096	TR27623|c0_g2	2,3408470770504102	2,5172756932095801	0
1097	TR27624|c0_g2	0	2,3337099543472801	0
1098	TR27625|c0_g1	1,8682916687728	2,3757345385831599	1,02927618237063
1099	TR27627|c0_g1	0	3,2410774581750399	0
1100	TR27630|c0_g2	0,71369581484335898	2,4483723946120501	0
1101	TR27630|c0_g3	3,0216573882740301	2,8921967104654902	0
1102	TR27631|c0_g1	1,64800517981049	3,7927512580559499	0
1103	TR27636|c0_g1	2,24823120674876	3,77483975982733	0
1104	TR27637|c0_g1	1,55188510347172	0	2,3357119103204602
1105	TR27637|c0_g2	1,8411680435486499	0	2,6773954832634601
1106	TR27637|c1_g1	4,0916152161103998	0	4,2567842361607999
1107	TR27638|c0_g1	2,1273031057821301	3,92257845650856	1,99349322105842
1108	TR2764|c1_g1	0	2,3964335312509899	0
1109	TR27645|c0_g1	0	4,4206845026955097	0
1110	TR27649|c0_g1	1,1388144689022801	0,97232504155715205	4,14982839580908
1111	TR27649|c0_g2	1,0935601761623399	0	4,3492945000024799
1112	TR2765|c0_g1	1,70884937710518	2,53057020390253	0
1113	TR27651|c0_g1	2,64777499312618	0,73378816862518204	4,4272709351735804
1114	TR27653|c0_g1	0	0,44678556214312198	2,8688842730287698
1115	TR27653|c0_g2	1,2381754185773799	1,4610046099334699	0
1116	TR27656|c0_g1	2,2311251578790499	0	6,1248450632534199
1117	TR27656|c0_g2	3,84338092070979	0,69599381310990005	8,2946804770677396
1118	TR27657|c0_g1	0	3,5205479681065799	0
1119	TR27659|c0_g2	1,3757345385831601	3,01560461145512	0,98185265328974103
1120	TR27663|c0_g1	1,93734439215023	2,7934797605266999	0
1121	TR27665|c0_g3	0	2,1090261764983702	0
1122	TR27666|c0_g2	2,0114956388378298	3,8612606394531399	0
1123	TR27666|c0_g3	0	2,5439907196648499	0
1124	TR27667|c0_g2	0	1,8471951865893901	0
1125	TR27669|c0_g1	2,4722278029890399	3,3661123524313701	0
1126	TR27670|c1_g1	3,7368213174481602	0,52406367577721102	2,63366369686663
1127	TR27672|c0_g1	3,7928553523624902	0,65718266012842297	3,2910141014173
1128	TR27672|c0_g2	2,89665935755021	0,55581615506163995	2,88694027578559
1129	TR27678|c0_g3	1,80446664273278	2,9331949199604299	0
1130	TR27679|c0_g1	2,14208662961753	2,7250867246302302	0,86076420262882802
1131	TR27680|c0_g2	3,5598588644831599	2,8543946777531	0
1132	TR27681|c0_g1	0	2,92314918047231	0
1133	TR27682|c0_g1	1,2986583155645199	3,3735090155180099	0
1134	TR27683|c0_g1	1,2654368960491	2,9750798543874901	0
1135	TR27685|c0_g1	6,1309926277100999	3,5590022661895202	5,9150188817432801
1136	TR27686|c0_g1	2,70862869717498	2,22249546730206	0
1137	TR27687|c0_g4	0,36960607003183799	2,3088850574117599	0
1138	TR27689|c0_g1	2,28540221886225	0,214124805352847	2,8221182747293398
1139	TR27690|c0_g1	1,8902521151570699	0	3,6490405656344498
1140	TR27690|c1_g1	1,4308204965197699	1,6933196788115701	4,6853795519590804
1141	TR27695|c0_g1	4,4275391314918497	0,71457523885162599	5,1036654827656998
1142	TR27695|c1_g1	1,9331949199604299	0,26663664251399	2,47638168756724
1143	TR27695|c1_g2	2,2277410758391301	0,13224779829843999	2,86572090042324
1144	TR27695|c1_g3	4,1557492326779402	0	4,9371560384661901
1145	TR27695|c2_g1	2,4750848829487802	0	3,2873245309932799
1146	TR27695|c3_g1	3,4515408330178299	0,60786290283123501	3,6961051278772001
1147	TR27700|c0_g1	2,9009150982199401	1,1769609920894399	3,2435167613720499
1148	TR27702|c1_g2	1,9913177569002001	3,4088477016246901	0
1149	TR27705|c0_g1	2,8159852272010402	0	1,8339020766691601
1150	TR27705|c0_g2	3,5432484016444099	0,279768421593595	3,69977370518433
1151	TR27706|c0_g1	0	3,7174296702723399	0
1152	TR27708|c0_g1	2,3909427728025401	1,19093085956261	3,17600355700892
1153	TR27709|c0_g1	0	2,22249546730206	0
1154	TR27709|c0_g2	1,82293404802837	2,1338922701975598	0,85439467775310096
1155	TR27710|c0_g1	4,8998040135682501	6,1991815487639697	0
1156	TR27712|c0_g1	3,2567087675843802	4,8129602244966501	1,6121165522248799
1157	TR27715|c0_g1	2,01578299724093	0,94860084749335605	7,4480006373192102
1158	TR27720|c0_g1	1,2921927739018899	0,63784206032410495	4,4121718070617897
1159	TR27722|c0_g1	0,44254545610530399	3,0954181223829198	0
1160	TR27727|c0_g1	0	2,4872290698042301	0
1161	TR2773|c0_g1	1,1750454861109101	0,412510571249805	2,6737825340197401
1162	TR27732|c0_g1	0	3,34950682236164	0
1163	TR27733|c0_g1	2,8251750490367402	3,6116445433736599	0
1164	TR27734|c0_g1	2,0114956388378298	2,0982847957234201	0
1165	TR27736|c0_g1	1,4249220882106901	0,412510571249805	2,53131907235479
1166	TR27740|c0_g2	2,5066527153892402	3,55372911766452	1,22712493444993
1167	TR27743|c0_g1	0	2,2421451608495802	0
1168	TR27744|c0_g1	0,85519240795915397	3,0021624211506199	0
1169	TR27751|c0_g1	1,5013117492436601	4,0189011833086798	2,2948412714061401
1170	TR27754|c0_g1	5,5789387130933896	3,12217572334094	5,5840605344267598
1171	TR27754|c0_g2	5,7763409075852001	3,1168637576909002	5,7604604884860402
1172	TR27759|c0_g1	3,07638806851284	0	2,6238668618526999
1173	TR27760|c0_g1	0	2,9392265777282098	0,75787665974789598
1174	TR27761|c0_g2	0,70398660386343104	2,1788739581697998	0
1175	TR27763|c0_g1	1,1750454861109101	3,16059754588056	1,6812243537795599
1176	TR27763|c1_g1	2,3050950106667001	2,1512093928848901	0
1177	TR27766|c0_g3	0,80900277493908601	2,6753643127491502	0
1178	TR27771|c0_g1	3,9351768386876298	7,7461380628940901	1,16414264884831
1179	TR27772|c0_g1	0,318461465167583	2,0541538717627099	0
1180	TR27773|c0_g1	3,17120682741814	1,60502015306241	5,9529625113949303
1181	TR27774|c1_g1	3,1029939933233299	0,92447999235902201	0
1182	TR27776|c0_g1	2,9394146613007202	4,4421473065123598	2,7911889415033602
1183	TR27780|c0_g1	1,8274125743988601	2,1547776117808199	0,77230797495840298
1184	TR27781|c0_g1	3,51525829027167	2,91895861891761	6,2529492133987903
1185	TR27782|c0_g1	1,67852267688349	2,1123665230725601	0
1186	TR27782|c0_g2	1,3248106034204801	2,49543934295128	0
1187	TR27788|c0_g1	0,80900277493908601	0	4,5656580991895099
1188	TR27789|c0_g1	5,8148323725517201	1,8890840985981501	5,7057844238573496
1189	TR2779|c0_g1	2,95419631038687	0	3,3973922691498801
1190	TR27794|c0_g2	0,51298533481367603	3,7279204545632001	0
1191	TR27795|c0_g1	1,99530360533524	2,8241568437288298	0
1192	TR27799|c0_g1	0,331131922217202	1,45522857111714	0
1193	TR27800|c0_g2	0,65351867075360004	2,2773896988108602	0
1194	TR27804|c0_g1	3,2136583414674802	2,2091413978385899	0
1195	TR27805|c0_g1	2,4002646660085398	0,93281710274185103	0
1196	TR27806|c0_g1	2,3693268837627701	1,1972363549187099	3,63842143266268
1197	TR27810|c0_g1	3,7704062162988401	1,2951352490008201	4,0510240030244704
1198	TR27812|c0_g1	3,5405232964382201	5,7591291959058903	2,0555427479622899
1199	TR27812|c0_g2	0	5,4468847903227404	0
1200	TR27812|c0_g3	0	3,1554254317471999	0
1201	TR27819|c0_g1	2,76213616990111	1,8339020766691601	5,0419000369596798
1202	TR27820|c0_g1	1,94148196386898	0,65718266012842297	3,6755901396324302
1203	TR27824|c0_g1	7,5557854851982098	7,2907100687174102	9,7526164765531291
1204	TR27826|c0_g1	0	2,3964335312509899	0
1205	TR27827|c0_g1	2,2415351417957199	4,5973523905272398	1,1368476041928799
1206	TR27828|c0_g1	4,6854356214113198	6,2513214446879299	3,12449357219531
1207	TR27828|c0_g2	4,0973579657631003	4,2035144111307599	2,3068455003142798
1208	TR27828|c0_g3	4,5830376237966597	7,3345593374504903	4,6542063779442904
1209	TR27828|c0_g4	3,9235295377223101	6,1735472254465202	2,52079937440518
1210	TR27829|c0_g1	7,1382513181096598	2,7344386661371698	6,9619473889774497
1211	TR27835|c0_g2	3,6961051278772001	4,1252378048870204	1,9504684141501201
1212	TR27839|c0_g1	0	5,0023874870690603	0
1213	TR27840|c0_g1	2,3311319222172	3,4558861049879099	1,93168305705981
1214	TR27840|c1_g1	0,69421160776789004	1,449957483628	3,7053144410863799
1215	TR27841|c0_g2	1,9248599989570001	3,8644337963656201	1,35501626421955
1216	TR27841|c1_g1	1,4838802538141	0,57724753559315101	5,67764917862403
1217	TR27841|c2_g1	1,3248106034204801	1,20414071678023	5,2878416392343697
1218	TR27844|c0_g1	4,5964581395589903	4,5877850156981497	2,3379964635150201
1219	TR27845|c0_g1	0	2,3846024576507499	0
1220	TR27845|c0_g2	0	2,2289725697601601	0
1221	TR27846|c0_g1	2,4095267128109801	3,4361618393144502	0
1222	TR27847|c0_g1	3,2499003781629101	0,34141652447872201	3,64327899631198
1223	TR27848|c0_g1	0,98331287106712095	1,9898656228662901	0
1224	TR27848|c0_g2	1,7480317955724101	2,4594316186373	0,66266125547509402
1225	TR27849|c0_g1	0,305678743242287	3,82364747146746	0
1226	TR2785|c0_g1	0	0	3,0597013721463
1227	TR27851|c0_g1	1,23143240844797	3,42034765265291	0
1228	TR27851|c0_g2	2,6373783948723002	3,09169983413681	0
1229	TR27852|c0_g1	1,11636475669178	2,4425454561053002	0
1230	TR27854|c0_g2	0,41899946543126598	2,3428391604690502	0
1231	TR27856|c0_g1	3,3754565358766602	4,7082976139742403	0
1232	TR27857|c0_g1	0,26543689604909798	2,6703871569738298	0,510961919277379
1233	TR27859|c0_g3	0	2,8110599477400799	0
1234	TR27859|c0_g4	0	3,4088477016246901	0
1235	TR27860|c0_g1	0,78156954481597396	2,2901294646757	0
1236	TR27861|c0_g1	3,5432484016444099	5,0319244637987603	1,87066062667928
1237	TR27862|c0_g1	3,5209250611274698	5,9904103444286898	3,5972927910378001
1238	TR27864|c0_g1	1,47248777146274	3,2750070474998698	0
1239	TR27869|c0_g1	2,7501777055930599	3,5926364286065802	1,56851859779254
1240	TR27872|c0_g1	0	1,9504684141501201	0
1241	TR27874|c0_g1	2,46048047004001	4,1172794600539202	2,2473199349798199
1242	TR27876|c0_g1	0,54596836910529301	2,8221182747293398	0
1243	TR27879|c0_g1	1,36289064266586	4,1029939933233299	0,82781902461732004
1244	TR27880|c0_g1	0,41899946543126598	3,2541404842007302	0
1245	TR27881|c0_g1	3,1783959543968399	0,401630466584741	3,7053144410863799
1246	TR27883|c0_g1	0,23878685958711601	2,1921941652833401	0,58496250072115596
1247	TR27885|c0_g1	2,1013139010863	3,3585369234924598	1,5145010362742899
1248	TR27886|c0_g1	0,65351867075360004	1,7587295684578601	0
1249	TR27889|c0_g2	4,0773284641166301	0	3,29704464459962
1250	TR2789|c0_g1	0	3,4558861049879099	0
1251	TR27890|c0_g1	4,0638480433820501	0,60786290283123501	3,7640488541862802
1252	TR27890|c0_g3	2,29189819604668	0	4,3498606235358697
1253	TR27891|c0_g1	2,64524051264527	0,58688481285218497	5,8135503415420304
1254	TR27892|c0_g1	2,0075543361382699	0,104336659814736	3,12598165385472
1255	TR27896|c0_g1	0	4,90895697794664	0
1256	TR27898|c0_g1	4,7928033061480502	3,13979689661535	0
1257	TR27900|c0_g1	4,9245750033927296	5,1027421041841601	3,2255834287568499
1258	TR27901|c0_g1	3,2136583414674802	3,8958842359514998	2,2141248053528502
1259	TR27905|c0_g2	0,84559040884785497	1,8890840985981501	0
1260	TR27909|c0_g1	2,2032011563166098	4,8129602244966501	0
1261	TR27909|c0_g2	1,78114985171021	5,7081320438769803	0
1262	TR27916|c0_g1	0	2,87970576628229	0
1263	TR27917|c0_g1	0,68347189285522703	0,353887836284907	2,9504684141501198
1264	TR27917|c0_g3	0,84559040884785497	0,43616183931445002	3,3129555418880199
1265	TR27918|c0_g1	1,7428685510244399	0,89141918684607901	2,8204853429863799
1266	TR27920|c0_g1	0	3,5523770710948699	0
1267	TR27925|c1_g1	0	1,7857597744270099	0
1268	TR27929|c0_g2	1,6888517438658801	2,5091890997290598	0,82781902461732004
1269	TR27930|c0_g1	2,5789387130933901	2,8629472480209199	0
1270	TR27932|c0_g1	3,33913738491959	4,0858495156487704	2,2397035354884798
1271	TR27933|c0_g1	3,1402878597104	4,0573636212309401	1,71457523885163
1272	TR27935|c0_g1	2,0433445048771701	2,4225021351005598	1,06419306192749
1273	TR27936|c0_g1	0	3,1484460755288799	0
1274	TR27941|c1_g1	0,55777767139492596	1,8599695482210299	0,60026975350900502
1275	TR27942|c0_g1	3,4895429356424699	1,93847399813843	4,6199411586389001
1276	TR27943|c1_g1	3,0275079568264598	3,3540289380543902	0
1277	TR27946|c0_g1	3,1218442978763798	0,99566540973610895	3,47300756791617
1278	TR27950|c0_g1	2,0114956388378298	3,81054592947801	0
1279	TR27951|c0_g1	2,8569856897822001	3,0232553523002998	0
1280	TR27954|c0_g1	0	0,93281710274185103	3,42787430679269
1281	TR27955|c0_g1	2,5096958419333899	5,9625027522952099	1,86750115092239
1282	TR27957|c0_g1	0,58976348698497705	2,8964656161894302	1,08133962745194
1283	TR27958|c0_g1	6,5317401400978898	0,58688481285218497	8,0727596683165608
1284	TR27959|c0_g1	1,82293404802837	3,5124797469196301	0
1285	TR27961|c0_g1	2,5516390567343898	0	3,3296976890332801
1286	TR27962|c0_g1	4,0677247528977496	4,0424692424339597	2,08406426478847
1287	TR27963|c0_g1	1,1016500760944301	2,8221182747293398	0
1288	TR27965|c0_g2	2,3502143379664702	2,4594316186373	0
1289	TR27966|c0_g2	4,6458745503090304	2,1956625628559201	4,3598725245222401
1290	TR27967|c0_g1	2,5599811941598301	3,5550798983266598	2,0468402542029702
1291	TR27971|c0_g1	1,7857597744270099	3,4573316254850099	1,5063988315274499
1292	TR27972|c0_g1	4,7294440068336598	5,35832592604552	2,6567251700212502
1293	TR27974|c0_g2	0	3,13799526778954	0
1294	TR27976|c0_g1	3,4691045218683101	2,75958197323355	0
1295	TR27978|c0_g1	0,91609442293835797	4,2856981259581302	1,68526740651684
1296	TR27982|c0_g1	1,5405232964382201	3,5641342434582399	0
1297	TR27987|c0_g1	1,0935601761623399	3,4116974035208698	0
1298	TR27987|c1_g1	4,7810449093540397	4,4220984146443403	1,4054478437075399
1299	TR27989|c0_g1	0,76213616990111199	3,30655389949654	0
1300	TR27990|c0_g1	2,4216945811802901	1,43829285157915	3,5662062934655099
1301	TR27991|c0_g1	0	1,3567072529353801	3,8639384504239702
1302	TR27991|c0_g2	3,1329058120115101	1,82984955984469	4,2243490372027104
1303	TR27993|c0_g2	0	2,4651908879259801	0
1304	TR27996|c0_g1	1,7857597744270099	4,3231538647936798	0
1305	TR27998|c0_g1	2,7834566543602399	0,146655222119465	3,6566107748230801
1306	TR28003|c0_g1	1,3818370839060501	2,63853727921519	0,56071495447447905
1307	TR28004|c0_g2	3,8240549836630602	0	4,2082050895044496
1308	TR28005|c0_g2	0,95828590092325805	2,2995377395727798	0
1309	TR28006|c1_g1	1,62713987096555	3,1096948648259302	0
1310	TR28006|c2_g1	5,4127815253384801	1,6149453669368701	0
1311	TR28007|c0_g2	0	3,3661123524313701	0
1312	TR28007|c0_g3	0,84559040884785497	3,4558861049879099	0
1313	TR28010|c0_g1	3,91389468198778	2,4454618671783601	4,9978343327818902
1314	TR28011|c0_g1	4,4154882710496999	1,7676547982373501	6,9451745862163401
1315	TR28012|c0_g2	2,4750848829487802	1,23081784186108	4,6388847630691901
1316	TR28014|c0_g1	0,89917563048051297	2,9750798543874901	0
1317	TR28017|c0_g1	0,48954293564247398	2,6187085123137899	0
1318	TR28018|c0_g1	0	3,4289463447694799	0
1319	TR28022|c0_g1	3,3294106712185698	5,6753078505046197	3,46975576326468
1320	TR28024|c0_g1	5,3955769765497701	4,5032215077728397	2,7381192887825798
1321	TR28026|c0_g1	3,73563048366954	1,39231742277876	5,16526881174756
1322	TR28029|c0_g1	2,6836964543065198	2,3757345385831599	0,51903860960005899
1323	TR28030|c1_g1	1,56803210477128	2,2839217723076199	0,57628025762135504
1324	TR28031|c0_g1	0	3,3912178076028998	0
1325	TR28031|c0_g2	3,7787342441178402	5,6506496902891898	2,0114956388378298
1326	TR28031|c0_g3	0	3,1863420806804301	0
1327	TR28033|c0_g2	1,67852267688349	0,86631456137704699	3,5229345609434599
1328	TR28033|c1_g1	2,1163647566917798	3,2861418728343001	0
1329	TR28034|c0_g1	1,77652515142191	3,6962164340563901	0
1330	TR28034|c0_g2	0,73378816862518204	2,5063988315274499	0
1331	TR28035|c0_g1	3,4154882710496999	0,29160355803056498	3,0883112358886602
1332	TR28037|c0_g1	5,5961301086047799	6,7081872360207102	4,1766419176568901
1333	TR2804|c0_g1	1,3442603949854199	0	3,46975576326468
1334	TR28041|c0_g1	2,8320798526716602	1,10030490579569	4,1878469094395703
1335	TR28042|c0_g1	2,6886279834868501	0	4,2146688226667104
1336	TR28043|c0_g1	1,97085365434048	3,9143731719397299	0
1337	TR28044|c0_g1	1,9248599989570001	3,4713175442463098	0
1338	TR28045|c0_g1	0,96716860753262801	3,63540615254069	0
1339	TR28048|c0_g1	1,6322682154995101	2,75745001623129	0
1340	TR28049|c0_g1	1,3504972470841301	2,70862869717498	1,0179219079972599
1341	TR28049|c0_g2	0,91609442293835797	2,0204133025441902	0
1342	TR28050|c0_g1	0	3,7360636278718098	0
1343	TR28050|c0_g3	1,4249220882106901	4,2398562581944796	2,1880843705611501
1344	TR28054|c0_g1	3,6124704575476199	0,30451104180995298	4,5977695180279703
1345	TR28055|c0_g1	2,3050950106667001	0	4,02839234049965
1346	TR28055|c0_g2	2,3342822252952402	0	3,5692480298671798
1347	TR28055|c1_g1	1,70884937710518	0	3,7989836604659399
1348	TR28061|c0_g1	5,4518045557204902	0,45838200415601299	7,0807748988702199
1349	TR28062|c0_g1	3,0236102151826501	3,4892860226258802	0
1350	TR28067|c0_g1	0,93357263826102399	3,58098962414623	0
1351	TR28068|c0_g1	2,9160944229383601	3,1641426488483102	1,387362540836
1352	TR28069|c0_g1	2,9202933002110099	0,88283865576725096	3,0683268614345098
1353	TR2807|c0_g2	1,7480317955724101	3,1828511758865798	0
1354	TR28071|c0_g1	1,9913177569002001	3,2766455428956198	0
1355	TR28072|c0_g1	1,62713987096555	3,1812616042836299	0
1356	TR28073|c0_g1	3,1402878597104	1,7355221772965399	0,45943161863729698
1357	TR28075|c0_g1	0,45522857111713899	2,75745001623129	0,56851859779254399
1358	TR28077|c0_g1	2,9246700081697501	0,65718266012842297	3,3686286816289801
1359	TR28079|c0_g1	0	3,1274682021994198	0
1360	TR2808|c0_g1	1,5897634869849799	0	2,73096595186008
1361	TR28081|c0_g1	3,3863971122557999	3,7972205449238898	0,91914936328767405
1362	TR28085|c0_g2	2,46048047004001	3,11503324294624	0
1363	TR28088|c0_g1	4,1602748314085902	3,1520211270203502	6,2035927142077103
1364	TR28088|c0_g2	1,95828590092326	0	4,3284774687712204
1365	TR28090|c0_g1	0	5,1490967441793902	0
1366	TR28090|c0_g2	0	4,1739269319998096	0
1367	TR28090|c0_g3	3,5052558009321602	5,0801033300435501	0
1368	TR28091|c0_g1	1,2785795504584201	2,7663831410012998	0,70752479089960796
1369	TR28093|c0_g2	0	2,25821738953602	0
1370	TR28097|c0_g1	1,41845983758099	3,95270630763022	2,08406426478847
1371	TR28098|c0_g1	1,55188510347172	0	3,34638962502836
1372	TR28099|c0_g1	2,2066432239834	0,26663664251399	3,71545412711572
1373	TR28099|c0_g2	3,0782682471392202	0,66721091248087105	4,1818976431083899
1374	TR28100|c0_g1	4,8234436721959097	0,77061764665620303	4,9406835844578199
1375	TR28101|c0_g1	4,6842015898081097	1,6097549621724401	0
1376	TR28103|c0_g1	1,9202933002110101	2,4198085289392801	0,91303299995214104
1377	TR28107|c0_g1	4,00952633339464	4,6772827154484302	3,2243490372027099
1378	TR28108|c0_g1	0,65351867075360004	2,8714494156770001	0
1379	TR28112|c0_g2	1,2785795504584201	3,60537580326534	0
1380	TR28113|c0_g1	3,2769432513244299	3,9071791057666401	0
1381	TR28114|c0_g1	3,3801753117420299	0	5,3772625966384604
1382	TR28115|c0_g2	2,4125105712498001	0	2,9316830570598098
1383	TR28116|c1_g1	0,99131775690019897	2,9271379389684999	0
1384	TR28121|c0_g1	2,5653534567826299	4,3115031154682697	2,45680614923047
1385	TR28122|c0_g1	2,8635420511795799	0,32998464975842101	2,5018212654209102
1386	TR28122|c1_g1	3,6607232981140201	0	2,8902521151570699
1387	TR28124|c0_g1	4,44850455190074	1,15639661659767	3,6403895600549498
1388	TR28124|c0_g2	3,6734433556848298	0,74243744537626599	5,0143106544448797
1389	TR28127|c1_g1	0	2,7204973704823501	0
1390	TR28128|c0_g1	0,60122108558494602	1,7903550137108399	0
1391	TR28128|c0_g2	0	2,64108355271207	0
1392	TR28130|c2_g1	0	1,5997938521222399	0
1393	TR28130|c2_g2	0	1,55826763405574	0
1394	TR28132|c0_g1	3,1639816966485599	1,4776773275653099	3,40313135530476
1395	TR28134|c0_g1	0	2,3578334786294901	0
1396	TR28135|c0_g1	0,54596836910529301	2,43962313755712	0,23266075679027501
1397	TR28137|c0_g1	2,2415351417957199	2,1443727342919798	0
1398	TR28140|c0_g1	3,01560461145512	1,1427401721160799	3,3939652756602401
1399	TR28143|c0_g2	3,7846086739815301	0,65718266012842297	3,2946942601418501
1400	TR28144|c0_g2	0	2,48181557361786	0
1401	TR28146|c0_g1	1,1460034511389201	2,53331415656679	0
1402	TR28147|c0_g1	1,6059683588414599	0,92447999235902201	4,5467710154586296
1403	TR28147|c0_g2	0,87263179113525002	0	3,35924002552933
1404	TR28148|c0_g1	4,8506494262401896	6,6810978256306601	2,1906148602095001
1405	TR28149|c0_g1	3,8590750385049302	0	3,5933537709803001
1406	TR28150|c0_g1	3,0034223383021499	0,412510571249805	2,74717253703546
1407	TR28156|c0_g1	0,292781749227846	1,7450221490372599	0
1408	TR28157|c0_g1	0	2,1016500760944301	0
1409	TR28158|c0_g1	2,1997508567158399	3,4073527511400399	0
1410	TR28164|c0_g1	2,3567072529353799	0,74243744537626599	4,7876936472467104
1411	TR28167|c0_g1	0	3,46427617703204	0
1412	TR28170|c0_g1	0,82781902461732004	0	3,0811691666446399
1413	TR28170|c0_g2	2,85917445586644	0	3,09676785471469
1414	TR28171|c0_g1	2,48078212440398	2,0089887832272599	0
1415	TR28177|c1_g1	2,4032677223393	1,0489336451979201	3,4177850188021899
1416	TR28181|c0_g1	5,9338558621026998	7,3845161199083797	1,6083361503476601
1417	TR28181|c0_g2	1,7527485914071299	5,5785764847680399	0
1418	TR28185|c0_g1	4,0024324960397202	5,8899845282063099	4,7381192887825803
1419	TR28191|c1_g1	1,5626698261027001	3,1572054381924799	0
1420	TR28192|c0_g1	1,8411680435486499	3,2971914165658598	0
1421	TR28193|c0_g1	2,34397626006754	3,1239972036919101	0
1422	TR28197|c0_g1	2,0551956542421199	4,4428108281360101	3,0218350272622398
1423	TR28199|c0_g1	2,70110542377817	1,58448152220665	6,7847395271140396
1424	TR28200|c1_g1	0,77230797495840298	3,16237118627715	0
1425	TR28202|c0_g1	1,3184614651675799	4,52218132648105	1,90303827011291
1426	TR28204|c0_g1	4,0334230015374501	0	2,4100696917563802
1427	TR28205|c0_g1	0,22404027421792999	2,41386483309795	0
1428	TR28206|c0_g1	4,5543432656627596	4,1747259877061298	0
1429	TR2821|c0_g1	1,72334012025117	0,51399597936701302	3,2422976253190399
1430	TR28212|c0_g1	1,1236661964538199	2,6111723800440001	0,73638840070346001
1431	TR28214|c0_g1	3,0898370901196199	0,96421377794693897	4,7881114412886197
1432	TR28220|c0_g1	1,76680715130292	3,5874850104898699	0
1433	TR28221|c0_g1	3,3311319222172	6,1718473135733403	3,2036710130349402
1434	TR28223|c1_g1	2,9688280435093102	1,92219784839637	4,3510628989403903
1435	TR28224|c0_g1	0,60122108558494602	0,173767067736707	2,9364023777250599
1436	TR28224|c0_g2	0,36960607003183799	0,20163386116965001	3,6718594682474799
1437	TR28224|c1_g1	1,5405232964382201	0	3,4783247114850302
1438	TR28224|c2_g1	0	0	3,19582001934076
1439	TR28225|c0_g2	2,3311319222172	1,92637902519988	0,56851859779254399
1440	TR28227|c0_g1	4,2668614839452701	0	3,6121165522248799
1441	TR28228|c0_g1	0	1,58448152220665	0
1442	TR28229|c0_g1	3,4720978011830601	3,0791220644339998	0
1443	TR28231|c0_g2	3,41088377719558	4,0712478194614397	0
1444	TR28232|c0_g1	1,13158948432814	3,2654368960491	0,81393507048131697
1445	TR28233|c0_g1	3,0550220760621798	0	3,5019486163536802
1446	TR28234|c0_g1	3,94364007203639	0,82374936030827295	3,3997179835310298
1447	TR28235|c0_g1	3,1584986103045098	0,43616183931445002	9,3843304762641395
1448	TR28239|c0_g2	1,23143240844797	0,48129894154756497	2,6394637169037201
1449	TR28239|c0_g3	1,4249220882106901	0,71457523885162599	3,9963887464476202
1450	TR28240|c0_g1	3,8251750490367402	1,7355221772965399	4,4489009511451298
1451	TR28241|c0_g1	0	1,7493197245740799	0
1452	TR28243|c0_g1	1,5180314926021701	2,7015490569430698	0
1453	TR28244|c0_g1	0,62199323166612297	2,8649289722897899	0
1454	TR28246|c0_g1	1,5124797469196301	3,3986239967177498	1,7578766597479001
1455	TR28248|c0_g1	1,2172307162206699	2,4539126036438899	0
1456	TR28249|c0_g2	1,4895429356424701	2,2645364309990299	0
1457	TR28253|c0_g1	1,2448870591235299	2,4454618671783601	0,75787665974789598
1458	TR28259|c0_g2	0	1,48336436071335	0
1459	TR28260|c0_g1	2,2032011563166098	4,1074367984477904	2,53331415656679
1460	TR28265|c1_g1	6,2862527882302999	0,99566540973610895	6,7469710742653302
1461	TR28265|c1_g3	6,3217297106800103	0	4,9705315882512204
1462	TR28265|c1_g4	6,9605001262544199	0,56657164062676102	6,9297791645414497
1463	TR28266|c0_g1	3,6543209639449801	0,227741075839128	1,8172139242583301
1464	TR28266|c1_g1	3,9510282130477501	0,401630466584741	3,8531972547703601
1465	TR28267|c0_g1	1,7857597744270099	0,761285273361619	5,4395234086465702
1466	TR28267|c0_g2	1,5897634869849799	0,34141652447872201	4,1161983846635897
1467	TR28268|c1_g1	0,48954293564247398	4,9539635988707804	0
1468	TR28268|c1_g2	0,98331287106712095	5,7650838337039296	0
1469	TR28269|c0_g1	2,07073278582443	2,7413591173188201	0
1470	TR28272|c0_g2	1,3050950106667001	2,15801380658977	0,61635769699668996
1471	TR28273|c0_g2	0	3,5001646794921699	0
1472	TR28275|c0_g1	3,1402878597104	0,55581615506163995	4,4761872411701598
1473	TR28276|c0_g1	0	0	2,9333837914722398
1474	TR28276|c0_g2	0,81885056089543395	0	3,1772799959693199
1475	TR28279|c0_g1	2,2515676206082502	0,61729848284084599	3,7903550137108399
1476	TR28279|c0_g2	0,50182126542090999	0,71457523885162599	3,0496307677246
1477	TR28280|c1_g1	0	2,8902521151570699	0
1478	TR28280|c1_g2	0,41899946543126598	2,83935497965465	0
1479	TR28281|c0_g1	0	3,4906984783881798	0
1480	TR28282|c0_g1	0,92447999235902201	0,227741075839128	3,2995377395727798
1481	TR28282|c1_g1	2,1602748314085898	0,45838200415601299	3,5395310714741499
1482	TR28284|c0_g2	3,6400424384971402	0,81475548280987398	3,7372541043243301
1483	TR28286|c0_g1	2,06281249240502	2,0356239097307198	0
1484	TR28286|c0_g2	1,6685730164758901	0,51399597936701302	2,6121165522248799
1485	TR28287|c0_g1	2,8137298944814102	3,7337881686251801	0
1486	TR28289|c1_g1	2,4982508675278301	5,0455303406349801	0
1487	TR28289|c1_g2	4,6702171781764799	6,93949694015381	0,86789646399265497
1488	TR28291|c0_g1	0	3,01560461145512	0
1489	TR28292|c0_g1	2,0745054363636299	3,5444853862360901	2,2699308100998099
1490	TR28294|c0_g1	4,8551425627420599	5,8442600997254202	3,9628266155303198
1491	TR28295|c0_g2	2,2720231890610498	4,1550205783585801	1,4054478437075399
1492	TR28295|c0_g3	1,47248777146274	3,5271954771218699	1,2624331576313499
1493	TR28297|c0_g1	0	2,43962313755712	0
1494	TR28298|c0_g1	2,9202933002110099	3,6167105635854302	0
1495	TR28300|c0_g1	1,2448870591235299	0	5,2890598043767696
1496	TR28301|c0_g1	1,5350575948948399	3,6794237981125999	1,69643902065575
1497	TR28302|c0_g1	0,52406367577721102	2,4483723946120501	0
1498	TR28303|c0_g1	0	5,5236560417960501	0
1499	TR28306|c0_g1	0	2,4254593047653601	0
1500	TR28306|c0_g2	0,76213616990111199	2,39066768555967	0
1501	TR28307|c0_g2	3,50817508103267	3,70918033372087	0
1502	TR28308|c0_g2	0	2,22249546730206	0
1503	TR28311|c0_g1	2,0356239097307198	2,8437828975975701	0,84799690655494997
1504	TR28315|c0_g1	2,2066432239834	3,10802256251641	0
1505	TR28316|c0_g1	1,9667995846271999	4,95144791971979	0
1506	TR28318|c0_g1	4,9383798980802904	6,0453992838400099	4,7108339789264297
1507	TR23983|c1_g1	0	0,72421368675735798	3,8272093063406301
1508	TR23985|c0_g1	1,00791308164326	2,9847716123854302	0
1509	TR23988|c0_g1	1,8274125743988601	3,13274133671738	0
1510	TR23992|c0_g1	4,5116577885088098	0,279768421593595	4,5605926870019804
1511	TR23993|c0_g1	1,6111723800440001	3,2702299072379999	0
1512	TR23994|c0_g1	4,7957150065017302	7,4568718442301796	2,7631990853259598
1513	TR23995|c0_g1	2,9202933002110099	0,81475548280987398	5,2303951754191198
1514	TR23995|c0_g2	2,05900910004046	0,91609442293835797	4,7885813150101102
1515	TR24|c0_g1	0	3,67581593117227	0
1516	TR240|c0_g1	0	2,8437828975975701	0
1517	TR24003|c0_g1	0	4,7869099571623099	1,8933622107638699
1518	TR24005|c0_g1	1,7333543406138301	2,27112682678252	0
1519	TR24009|c0_g2	0	2,4843959625026701	0
1520	TR24009|c0_g4	0	4,0378214654349698	0
1521	TR2401|c0_g1	0	2,3365690417691201	0
1522	TR24012|c0_g2	2,7763145851162201	0	3,35219353774503
1523	TR24013|c0_g1	1,36289064266586	3,3358548009302802	0
1524	TR24015|c0_g1	2,1086917160724101	3,0269770662810398	0
1525	TR24017|c0_g2	0	2,0356239097307198	0
1526	TR24018|c0_g1	0	4,0684988462998097	0
1527	TR24028|c0_g1	3,1584986103045098	0,173767067736707	2,0025225097687098
1528	TR24034|c0_g1	3,4261305442698098	3,3999913506641799	0,93809756107409303
1529	TR24036|c0_g1	3,5066527153892402	0	3,0262689081905498
1530	TR24038|c0_g1	0	3,05137210172103	0
1531	TR24039|c0_g1	1,5572875422783099	2,1615652563970298	0
1532	TR2404|c0_g1	0	0	2,8457911037137098
1533	TR24042|c0_g2	0,58976348698497705	3,4417490470092398	1,01149563883783
1534	TR24044|c0_g1	1,7480317955724101	2,9789277763814002	0
1535	TR24051|c0_g1	1,94598218599746	2,72748485823112	0,74416109557040999
1536	TR24052|c0_g1	0	2,6359865037456198	0
1537	TR24053|c0_g1	6,8462927187672298	0	6,3455560509230597
1538	TR24053|c0_g2	7,96199367742026	0,60786290283123501	8,8661476189235398
1539	TR24054|c0_g1	3,6809994071757099	2,1476323268238602	4,8998040135682501
1540	TR24055|c0_g2	0	3,0662614422687202	0
1541	TR24056|c0_g1	2,6373783948723002	0,34141652447872201	3,2687338010779001
1542	TR24058|c0_g2	0	0,92447999235902201	3,7825134081410301
1543	TR24059|c0_g2	1,4425454561052999	3,1026581313637398	0
1544	TR24062|c2_g1	0,10969486482592999	1,3074285251922499	0
1545	TR24065|c0_g2	0	2,1956625628559201	0
1546	TR24066|c0_g4	0,70398660386343104	2,6187085123137899	0
1547	TR24067|c0_g1	1,04753838876336	0,36625226369956398	2,0982847957234201
1548	TR24069|c0_g1	1,81393507048132	0,60786290283123501	3,6886279834868501
1549	TR2407|c0_g2	0	0	3,3651325934525298
1550	TR24071|c0_g1	1,25156762060825	2,58808495853398	0
1551	TR24078|c0_g1	3,2985116927643601	4,6018153497284899	0
1552	TR24083|c0_g1	1,89452677025739	3,6685730164758898	0
1553	TR24089|c1_g1	1,79535136516656	1,2172307162206699	3,9512147644207198
1554	TR24091|c0_g1	0	1,33856703700115	4,1023221911966896
1555	TR24091|c0_g2	1,43669488755288	0,66721091248087105	3,9166677172200499
1556	TR24096|c0_g1	1,9202933002110101	4,0170310805278397	0
1557	TR24097|c0_g2	0	2,61353165291793	0
1558	TR24099|c0_g1	2,27530509419877	0	5,4272709351735902
1559	TR24103|c0_g1	3,7585163885474802	1,67897330785417	4,2517190926059598
1560	TR24104|c0_g1	11,695571956556099	7,4329761050387502	5,2579911967882804
1561	TR24107|c0_g1	1,85917445586644	2,4483723946120501	0
1562	TR24112|c0_g1	0	2,6728778811975702	0
1563	TR24115|c0_g1	0	3,1133671207598002	0
1564	TR24115|c0_g2	0	2,55434326566276	0
1565	TR24119|c0_g1	3,7680784350164598	0,146655222119465	2,4892860226258802
1566	TR24121|c0_g1	2,5926364286065802	0,34141652447872201	4,1008935721374602
1567	TR24122|c0_g3	1,40653667020517	0,70575678204979697	3,4976123656183602
1568	TR24123|c0_g1	2,1123665230725601	0,227741075839128	4,0654861471094197
1569	TR24124|c0_g1	4,9707616427941099	4,9756760377973297	2,9827654625836502
1570	TR24125|c0_g1	7,3172588387002504	8,3079657926102204	6,22720196651556
1571	TR24126|c0_g1	2,3909427728025401	3,8115737829276499	0
1572	TR24129|c0_g1	2,1312602146608599	0,214124805352847	3,3986239967177498
1573	TR24132|c0_g3	2,5038575325774302	0	2,8688842730287698
1574	TR24135|c0_g1	2,64777499312618	2,9905918725875802	1,9844070653106101
1575	TR24137|c0_g1	2,52105073690096	2,6656201640663801	0
1576	TR24138|c0_g2	0,82781902461732004	1,9898656228662901	0,35952117042759502
1577	TR24138|c1_g1	0	2,5597365244329802	0
1578	TR24141|c0_g1	2,27530509419877	1,6644828403646801	0
1579	TR24147|c0_g3	1,4489009511451301	2,6776209924535901	0
1580	TR24154|c0_g1	2,24823120674876	3,4754740467440399	0
1581	TR24156|c0_g2	6,3097218980576599	0,38956681176272601	3,2859939723737801
1582	TR24157|c0_g1	0	3,8718436485093202	1,25761413004954
1583	TR24159|c0_g1	1,65306001710456	4,1832482952815599	0
1584	TR24160|c0_g1	1,5350575948948399	2,4789718050329399	0,62386686185269802
1585	TR24161|c0_g1	3,4499574836279998	1,2630344058337899	3,5323169593327699
1586	TR24163|c0_g1	0,99131775690019897	2,77547201243005	1,27738969881086
1587	TR24168|c1_g2	1,70884937710518	7,4505436363629801E-2	1,99059187258758
1588	TR24170|c0_g2	3,9235295377223101	3,3555801473773599	0
1589	TR24172|c0_g1	0	4,7455600466017103	0
1590	TR24172|c0_g2	0	3,30655389949654	0
1591	TR24175|c0_g1	0	1,75403231835604	7,3141073653128696
1592	TR24176|c0_g1	0	2,2122580442027302	0
1593	TR24181|c0_g1	3,29189819604668	1,2630344058337899	4,1252378048870204
1594	TR24184|c0_g3	0,47819525793916601	0,146655222119465	2,1342209397606302
1595	TR24190|c0_g1	2,0075543361382699	3,1708864776797601	0
1596	TR24192|c0_g2	3,7036544535129599	3,6129421963046702	2,2141248053528502
1597	TR24195|c0_g1	0,77230797495840298	2,0468402542029702	0
1598	TR24195|c0_g3	0	2,2156785966079302	0
1599	TR24197|c0_g1	5,9274698382481299	6,1968627347251601	4,4631646764130597
1600	TR24197|c0_g2	5,18010806871201	6,0268221863985802	4,2320467133501101
1601	TR24198|c0_g2	3,3816986759776202	1,9858647012425299	5,0711619932892598
1602	TR24199|c0_g1	1,3818370839060501	3,1896664466500502	0
1603	TR24200|c0_g1	0,52406367577721102	3,7021034066293899	0
1604	TR24203|c0_g1	2,4032677223393	5,7992945749546001	0
1605	TR24204|c0_g2	4,0579700686373297	0,173767067736707	2,2448870591235299
1606	TR24210|c1_g1	2,48078212440398	2,3181722030030301	0,84076533732387404
1607	TR24212|c0_g2	0	2,7777879042735498	0
1608	TR24214|c0_g1	3,08406426478847	0,401630466584741	4,1437199310949202
1609	TR24215|c0_g2	2,8613599063222002	3,5681537434072301	0
1610	TR24216|c0_g1	2,9478531433870199	0,36625226369956398	5,3527938294011701
1611	TR24217|c0_g1	1,55188510347172	3,7883725011378599	0
1612	TR24218|c0_g2	2,3567072529353799	0,60786290283123501	2,6868366499760801
1613	TR24222|c0_g1	0,331131922217202	2,2518705487019401	0
1614	TR24224|c0_g1	1,56803210477128	2,8155754288625698	0
1615	TR24226|c0_g1	0	0,82374936030827295	3,64131480943146
1616	TR24227|c0_g1	2,0745054363636299	3,05137210172103	0
1617	TR24227|c0_g2	0	3,6501901234967802	0
1618	TR24228|c0_g2	0	3,0753614828142402	0
1619	TR24229|c0_g1	1,2381754185773799	3,2032011563166098	0
1620	TR2423|c0_g2	0	1,65489375747332	0
1621	TR24232|c0_g1	2,4337606819653499	0	3,3129555418880199
1622	TR24233|c0_g1	2,9053508995809598	0	3,0496307677246
1623	TR24235|c0_g1	0,94185751900343995	0,99566540973610895	5,8233417617631398
1624	TR2424|c0_g1	0	0,63784206032410495	3,5083018723533099
1625	TR24240|c0_g1	0	3,3808679494436	0
1626	TR24241|c0_g1	3,7282470655235498	2,70862869717498	0
1627	TR24243|c0_g1	4,2302030133664204	0	2,3547342399705999
1628	TR24247|c0_g1	0,84559040884785497	2,0727918181067002	0,70043971814109196
1629	TR24250|c0_g2	1,0935601761623399	2,39066768555967	0
1630	TR24253|c0_g1	3,8867452247421101	4,9379563718481698	3,6868366499760801
1631	TR24254|c0_g1	2,4154882710496999	4,6547792169595201	1,3311319222172
1632	TR24255|c0_g1	2,4216945811802901	2,8133194549221998	0
1633	TR24255|c0_g2	0,85519240795915397	2,69198075060328	0
1634	TR24256|c0_g1	2,28540221886225	1,3746222061912099	4,9245750033927296
1635	TR24257|c0_g1	1	2,5010569236595099	0,68526740651684204
1636	TR24258|c0_g1	0	3,4374940908089702	0
1637	TR24260|c0_g1	0	2,9047730896643298	0
1638	TR24260|c0_g2	0	3,9487877129869	0
1639	TR24263|c0_g1	2,8229340480283698	0,60786290283123501	2,9191493632876702
1640	TR24265|c0_g2	0,82781902461732004	2,08746284125034	0
1641	TR24267|c0_g1	3,61376736814448	2,10534284028622	5,5940408895532903
1642	TR24267|c0_g3	3,4470501554571902	0	3,4976123656183602
1643	TR24269|c0_g2	2,4125105712498001	0,16092018818110301	2,00863030514344
1644	TR24270|c0_g1	2,4895429356424699	0,65718266012842297	3,41562347512092
1645	TR24271|c0_g1	3,1218442978763798	1,1427401721160799	3,2910141014173
1646	TR24272|c0_g2	0	3,0021624211506199	0
1647	TR24272|c0_g3	3,9810306308327599	2,9170497868835299	0
1648	TR24275|c0_g1	0	4,3437631221495998	0
1649	TR24280|c0_g1	3,0492822485682001	0,353887836284907	4,0740772225820603
1650	TR24281|c0_g1	1,8682916687728	3,39272956248757	1,2320467133501101
1651	TR24283|c0_g2	0	3,3942397349097901	0
1652	TR24285|c0_g1	3,5095691730680501	3,7209350813597601	1,47664090866952
1653	TR24286|c0_g1	3,74049587418707	1,5265696604977801	4,7127058216385596
1654	TR24287|c0_g1	3,4765113039404301	4,2076586288888302	0
1655	TR24288|c0_g1	3,1365195325505599	0	2,9095811159796798
1656	TR24293|c0_g1	1,23143240844797	3,0954181223829198	0
1657	TR24294|c1_g2	2,3311319222172	1,0412429822318801	3,4489009511451298
1658	TR24296|c0_g1	4,86962468620432	8,0436616564241792	3,4467855621431198
1659	TR24300|c0_g1	3,3374256642826898	3,7453449116414399	0
1660	TR24303|c0_g1	0,95828590092325805	2,4225021351005598	0
1661	TR24304|c0_g1	5,7530963802609003	7,5151952009509699	4,8998040135682501
1662	TR24307|c0_g1	2,3342822252952402	2,63366369686663	0
1663	TR24308|c0_g2	0	1,9301696081500801	0
1664	TR24311|c0_g1	4,8646318871308498	3,0496307677246	0
1665	TR24316|c0_g1	2,3213509014246201	3,1061807882919399	0
1666	TR24320|c0_g1	4,1001366712854503	0,241230035515445	2,7878503341913001
1667	TR24321|c0_g1	4,5285713188707604	6,3617683594191501	4,9122187163037996
1668	TR24322|c0_g1	0,69421160776789004	0	2,720059526764
1669	TR24322|c0_g2	1,4895429356424701	0	1,7185260264622599
1670	TR24322|c0_g3	1,3945141419559599	0	2,9206744110416198
1671	TR24328|c0_g1	1,6937657122177801	2,3964335312509899	0,55188510347172504
1672	TR2433|c1_g1	0	1,6933196788115701	0
1673	TR24331|c0_g1	0	3,0457924185140901	0
1674	TR24331|c0_g2	0	2,7039866038634299	0
1675	TR24334|c0_g1	3,8746002660495802	3,4516727003951799	5,5092524522393704
1676	TR24337|c0_g1	3,9478531433870199	4,46048047004001	2,64708421262895
1677	TR24340|c0_g1	1,4895429356424701	0,71457523885162599	3,5833987339001401
1678	TR24342|c0_g1	1,8635420511795799	1,8077670617664201	0
1679	TR24343|c0_g2	2,65306001710456	2,8984018599921901	0
1680	TR24347|c0_g2	1,90303827011291	3,37948234134545	1,8804896266878199
1681	TR24349|c0_g1	1,7285736025593601	0,61729848284084599	2,3547342399705999
1682	TR24350|c0_g1	0,56851859779254399	2,2995377395727798	0
1683	TR24351|c0_g1	0,430820496519771	2,4651908879259801	0
1684	TR24352|c0_g1	2,7037651787934101	0,43616183931445002	3,4912117560030902
1685	TR24353|c0_g1	1,83673208045914	0,90842865016878704	4,8161388715726803
1686	TR24353|c0_g2	2,5293212253456998	1,2821432287815	6,0513721017210296
1687	TR24355|c0_g1	1,97085365434048	0	4,8860623383456003
1688	TR24359|c0_g1	7,2475288189390596	1,2821432287815	4,7833518796740497
1689	TR2436|c0_g1	0,60122108558494602	0	2,87066062667928
1690	TR24361|c0_g1	1,89878879711155	2,7389839547005099	0
1691	TR24362|c0_g1	2,8229340480283698	5,2277795759402901	1,8102374305907301
1692	TR24368|c0_g1	3,7975318395719602	0,227741075839128	2,3757345385831599
1693	TR24369|c0_g1	2,5377930340405999	3,0935601761623399	0
1694	TR2437|c0_g1	0	3,1274682021994198	0
1695	TR24370|c0_g1	1,67852267688349	2,43962313755712	0,89375050172056603
1696	TR24371|c0_g1	3,0014419741739098	3,7044293520764802	0
1697	TR24373|c0_g1	1,65306001710456	2,2485348361386799	4,6684595569153799
1698	TR24378|c0_g1	2,0114956388378298	6,5126219614242498	0
1699	TR24385|c0_g1	3,7380111690957198	1,33856703700115	5,4946716116475498
1700	TR24385|c0_g2	2,2138138461877501	0,94035471153329298	4,3409894599807899
1701	TR24385|c1_g1	1,82293404802837	0,31730406836191499	4,0924611731188598
1702	TR24386|c0_g1	0	1,49415956371284	0
1703	TR24392|c0_g2	3,5585125530005399	3,52581832203402	0
1704	TR24393|c0_g1	0	3,3986239967177498	0
1705	TR24395|c0_g1	0	2,6359865037456198	0
1706	TR24397|c0_g1	2,5180314926021699	0	6,8540954151679196
1707	TR24402|c0_g2	1,8635420511795799	1,91800451859787	0
1708	TR24403|c0_g1	2,43962313755712	2,3273999460974202	0
1709	TR24404|c0_g1	0	3,6229303509201798	0
1710	TR24406|c0_g1	2,2138138461877501	3,95177427384828	0
1711	TR24407|c0_g1	2,16767906186135	0,32998464975842101	3,7955591714385601
1712	TR24409|c0_g1	2,07073278582443	3,0098845889318402	1,5641342434582399
1713	TR24410|c0_g1	3,3311319222172	4,2864376282762704	2,0114956388378298
1714	TR24410|c0_g2	4,4901850180959402	1,90573597766703	4,9716814942922998
1715	TR24414|c0_g1	0,90765982785328903	1,99349322105842	0
1716	TR24415|c0_g1	0	0	3,7163324802879898
1717	TR24415|c1_g1	0,46675761572617203	0	3,4944156103975001
1718	TR24415|c1_g2	0	0	3,4042219308387902
1719	TR24415|c2_g1	0	0	4,1203519403652198
1720	TR24416|c0_g1	1,70884937710518	3,4740465993193101	0
1721	TR24417|c0_g1	3,79045928105023	7,2521828766932401	1,3311319222172
1722	TR24419|c0_g1	4,3509922045857996	1,5425057014782599	4,2598750536291599
1723	TR24423|c0_g1	0,93357263826102399	3,1828511758865798	0
1724	TR24423|c0_g2	0	2,8021932169418302	0
1725	TR24429|c0_g1	0	3,3126651735583899	0
1726	TR24430|c0_g1	1,5738592215759499	1,1070182498821199	3,53331415656679
1727	TR24433|c0_g1	4,5166455577809597	1,01149563883783	5,2406196293117597
1728	TR24434|c0_g1	1,8812730614292501	1,93847399813843	0
1729	TR24438|c0_g1	3,0492822485682001	6,5141380444939996	1,9873208659292501
1730	TR24439|c0_g2	2,7134758750547001	1,7723079749584001	4,9308792350146904
1731	TR24441|c0_g1	0,56851859779254399	2,8110599477400799	0
1732	TR24442|c0_g1	7,1943136377005601	0	6,7657601498539304
1733	TR24446|c0_g1	2,08236196955747	1,3567072529353801	0
1734	TR24449|c0_g1	0,63226821549951295	2,6703871569738298	0
1735	TR24450|c0_g1	0,77230797495840298	2,2839217723076199	0
1736	TR24450|c0_g2	0,74329952788825704	2,6753643127491502	0
1737	TR24450|c0_g3	0	2,18903382439002	0,56071495447447905
1738	TR24451|c0_g3	0	0	3,7190738922801398
1739	TR24452|c0_g1	2,3879139243859502	0,26663664251399	3,0188121857428198
1740	TR24453|c0_g1	1,5791801481271499	0,43616183931445002	5,2899819724667196
1741	TR24457|c0_g2	0	2,92314918047231	0
1742	TR24458|c0_g2	4,5418864924722797	2,7506065048355901	5,0694014306278401
1743	TR24459|c0_g1	3,62958976407509	1,3074285251922499	5,5651401688156499
1744	TR2446|c0_g1	0	2,6583257511009002	0
1745	TR2446|c0_g2	0	3,0213020446661099	0
1746	TR24465|c0_g1	2,0898370901196199	2,4651908879259801	0
1747	TR24467|c0_g1	3,464798939984	1,81680447483288	3,8340032438821998
1748	TR24468|c0_g2	2,40653667020517	1,7587295684578601	4,8664134811234501
1749	TR24469|c0_g1	3,3374256642826898	4,6748560729799999	0
1750	TR24471|c0_g1	2,0745054363636299	3,4713175442463098	0
1751	TR24474|c0_g1	3,3050950106667001	0,69599381310990005	2,7053144410863799
1752	TR24479|c0_g1	0	3,34950682236164	0
1753	TR24479|c0_g2	2,86572090042324	2,87970576628229	0
1754	TR24483|c0_g1	5,3164716155110696	2,6436253400997201	6,2230170245859799
1755	TR24484|c0_g1	9,7694279476390005	7,7399493361685003	9,7060711763638192
1756	TR24485|c0_g1	2,1013139010863	1,5053828490623	4,1429851742463999
1757	TR24485|c0_g2	3,0275079568264598	1,3567072529353801	5,9572181491669403
1758	TR24486|c0_g1	1,5626698261027001	2,5360529002402101	0
1759	TR24487|c0_g1	6,7085321390898098	0,84076533732387404	6,1942643829920003
1760	TR24488|c0_g1	2,01578299724093	2,8521986425335699	0
1761	TR24491|c0_g1	2,2138138461877501	5,9443196766164403	0
1762	TR24495|c0_g1	3,0014419741739098	3,6204691134038902	0
1763	TR24497|c1_g1	2,0236102151826501	0,70575678204979697	3,6585542606509001
1764	TR24497|c1_g2	4,2189361213356804	1,5533605033353299	4,02245659153012
1765	TR24499|c0_g1	0,48954293564247398	2,7934797605266999	0,72246602447109098
1766	TR24500|c0_g1	0,64339445347989199	2,8921967104654902	1,0928839656784799
1767	TR24502|c0_g1	1,97929371044573	3,97645529070188	0
1768	TR24502|c0_g2	0	2,5570424152637199	0
1769	TR24504|c0_g1	0,69421160776789004	0	4,0000901656224102
1770	TR24507|c0_g1	2,0317480628642799	5,4118329633086999	0
1771	TR24507|c0_g2	0	3,6341285575250399	0
1772	TR24510|c0_g1	2,5293212253456998	0,90842865016878704	4,0090783888321297
1773	TR24517|c0_g1	0,65351867075360004	2,8521986425335699	1,4547023281636899
1774	TR24524|c0_g2	2,2651368034758099	2,91284144514327	0
1775	TR24526|c0_g3	2,3909427728025401	1,8077670617664201	3,9481335778403999
1776	TR24527|c0_g1	0	3,7601144705787202	0
1777	TR24527|c0_g2	0	3,8696740335745101	0
1778	TR24530|c0_g1	0,52406367577721102	2,08746284125034	0
1779	TR24531|c0_g1	3,1836453053946601	2,7710404144367802	5,3486573453748498
1780	TR24534|c0_g1	0	3,9235295377223101	0
1781	TR24541|c0_g1	0	2,55434326566276	0
1782	TR24542|c0_g1	0	5,1762429753539596	0
1783	TR24544|c0_g1	4,0384361816561096	1,1427401721160799	4,2902769418075302
1784	TR24545|c0_g1	4,2868811477881597	5,2285878408208699	3,7560625527967
1785	TR24546|c0_g1	2,69866299988588	5,22156778853841	0
1786	TR24549|c0_g1	3,61376736814448	1,3746222061912099	6,5907966090713899
1787	TR24552|c0_g1	5,9327934858801203	5,6264975442210901	0
1788	TR24554|c0_g1	0	2,8755834972202501	0
1789	TR24559|c0_g1	2,3693268837627701	1,4157586665224999	5,1429851742463999
1790	TR24559|c0_g2	2,3662522636995602	0	5,0448312334478098
1791	TR24559|c0_g3	0	0	4,0924611731188598
1792	TR24560|c1_g1	0	0	3,64327899631198
1793	TR24561|c0_g1	1,8322824357009799	0	2,3141164311406799
1794	TR24561|c0_g3	2,9521471596195199	0,146655222119465	2,4892860226258802
1795	TR24565|c0_g1	0,54596836910529301	2,0429944636184101	0
1796	TR24567|c0_g1	1,1750454861109101	3,2541404842007302	0
1797	TR24568|c0_g1	3,3066997072727902	4,1730474592551401	2,3569888917924802
1798	TR24569|c0_g1	4,1457589610876298	3,1026581313637398	5,5740106554151003
1799	TR24570|c0_g1	0	4,0794634499161599	0
1800	TR24572|c0_g1	5,8041568409977398	1,8471951865893901	5,8492236774816098
1801	TR24574|c0_g1	2,4838802538141	0,173767067736707	3,7789444575876701
1802	TR24581|c0_g1	0,58976348698497705	2,9026524711960802	0
1803	TR24582|c0_g1	1,5791801481271499	3,0269770662810398	0
1804	TR24584|c0_g1	3,1766419176568901	0,77061764665620303	2,9411063109464299
1805	TR24585|c0_g3	1,5180314926021701	0,874993638932967	3,6258549313680599
1806	TR2459|c0_g1	1,3120842615147501	0	3,32725621558264
1807	TR24590|c0_g1	0	2,5117210327076198	0
1808	TR24591|c0_g1	2,1785553065857499	2,7482465302666998	0
1809	TR24592|c0_g2	1,2172307162206699	3,2312787913429002	1,2473199349798201
1810	TR24593|c0_g1	0,153156788061421	1,43829285157915	0
1811	TR24595|c0_g1	0	2,5280711645787401	0
1812	TR24597|c0_g1	2,2415351417957199	3,2558028366027201	0,89994898618967201
1813	TR24598|c0_g1	0,18269229751619001	2,3609260736848698	0
1814	TR24601|c0_g1	1,54646235816709	3,1538053360790399	0
1815	TR24603|c0_g1	2,8834253159071799	1,55826763405574	3,9750798543874901
1816	TR24606|c0_g1	5,3414521074811301	1,9664304673063	5,0987900884870596
1817	TR24607|c0_g4	1,8322824357009799	3,2312787913429002	0
1818	TR24608|c0_g1	1,46048047004001	3,2524762141352199	0,95084163754914897
1819	TR24615|c0_g1	3,3832204333656599	4,7813072509329402	3,0712478194614401
1820	TR24616|c0_g1	2,46048047004001	0,57724753559315101	2,7790495528374599
1821	TR24617|c0_g1	3,4154882710496999	2,87970576628229	0
1822	TR24624|c0_g1	0,89917563048051297	0,78826808286683703	4,85897561429202
1823	TR24625|c0_g1	2,5516390567343898	3,1096948648259302	0
1824	TR24630|c0_g1	2,0275079568264598	0,38956681176272601	2,4654521274089798
1825	TR24631|c1_g1	2,1855494346295701	3,4796186084694201	0
1826	TR24635|c0_g1	1,47248777146274	3,40149394469764	0
1827	TR24637|c0_g1	2,29189819604668	5,0431694948641104	0
1828	TR24639|c0_g1	0,430820496519771	3,9377210257617898	0
1829	TR24645|c0_g1	0,344828496997441	3,44599149091444	0
1830	TR24645|c0_g3	0,35727047567956	1,9301696081500801	0
1831	TR24652|c0_g1	2,3567072529353799	3,2892442851566401	1,2066432239834
1832	TR24659|c0_g2	4,4305529095690099	1,33227828305693	5,5226521441038496
1833	TR24660|c0_g1	0,95009509417368598	1,05658352836637	2,9286545699001798
1834	TR24662|c0_g1	3,1086917160724101	1,8726317911352499	0
1835	TR24663|c0_g1	0,45522857111713899	2,6728778811975702	0
1836	TR24664|c0_g1	0	2,39944456458946	0
1837	TR24665|c0_g1	0	4,0876325600954102	0
1838	TR24665|c0_g2	1,00791308164326	5,9360489636766198	1,42814239097833
1839	TR24667|c0_g1	1,0861043712432901	2,39066768555967	0
1840	TR24671|c0_g1	1,0710761620109599	2,4789718050329399	0
1841	TR24672|c0_g1	2,5818332702407201	2,1338922701975598	4,6853795519590804
1842	TR24673|c0_g1	2,1785553065857499	1,3567072529353801	3,6585542606509001
1843	TR24674|c0_g1	1,5180314926021701	4,4463885811616999	1,47664090866952
1844	TR24676|c0_g1	6,0552824355011898	0,63784206032410495	2,69977370518433
1845	TR24680|c0_g1	4,6929850632375603	5,3913896777310404	2,40762467556661
1846	TR24681|c0_g1	3,73194349794439	4,6862764018074596	0
1847	TR24683|c0_g1	3,7596884884272899	2,6872846919178399	4,7946238074056504
1848	TR24684|c0_g1	1,4781952579391699	2,3729520979118299	0
1849	TR24685|c0_g1	0,69421160776789004	1,0036022366802	3,19582001934076
1850	TR24686|c0_g2	2,4750848829487802	3,9477596531209098	0
1851	TR24688|c0_g1	0	0,104336659814736	3,3141164311406701
1852	TR24688|c0_g2	0,64339445347989199	0	2,8557904162748202
1853	TR24689|c0_g2	0,36960607003183799	1,8976276742795499	0
1854	TR24690|c0_g1	2,3018802528390299	0,94860084749335605	4,8610620852220396
1855	TR24697|c0_g1	2,2720231890610498	0,60786290283123501	3,2946942601418501
1856	TR24698|c0_g2	1,7333543406138301	3,7174296702723399	2,02927618237063
1857	TR24699|c0_g1	1,5180314926021701	2,4168397419128298	5,3371044904425604
1858	TR247|c0_g1	0	1,799087306074	0
1859	TR24700|c0_g2	0	1,8726317911352499	4,4906984783881798
1860	TR24700|c0_g3	3,7881636570377699	1,6884041883974601	5,6255335175711503
1861	TR24701|c0_g1	3,0648828515848501	2,9769134782246698	0
1862	TR24702|c0_g1	3,18903382439002	0,20163386116965001	3,70077260935687
1863	TR24703|c0_g1	1,6373783948723	2,8110599477400799	0
1864	TR24705|c1_g1	1,1016500760944301	2,61353165291793	0
1865	TR24706|c0_g1	1,78114985171021	0,51399597936701302	5,5508698901076698
1866	TR24707|c0_g2	0,63226821549951295	2,3640120535586102	0
1867	TR24708|c0_g2	2,37851162325373	2,34568023078636	0,87420678587779899
1868	TR24710|c0_g1	0,67355642399014504	1,07860983469637	0
1869	TR24713|c0_g1	2,8987887971115498	2,5830376237966601	0
1870	TR24713|c1_g1	2,3083026209723299	3,2654368960491	0
1871	TR24715|c0_g1	0,36960607003183799	2,61353165291793	0
1872	TR24717|c0_g1	2,0861043712432901	0,279768421593595	2,6528306355887201
1873	TR24718|c1_g2	2,69866299988588	0,16092018818110301	1,4936473339752101
1874	TR24719|c0_g1	3,2136583414674802	1,0710761620109599	3,8950117260725401
1875	TR24720|c0_g1	0,168642035558839	2,0579700686373301	0
1876	TR24722|c0_g1	2,5897634869849799	0,80570518483851095	3,7998126169153101
1877	TR24725|c0_g1	1,790772037862	2,9571717072463901	0
1878	TR24736|c0_g1	0	3,4629684403209602	0
1879	TR24736|c1_g2	0	2,3640120535586102	0
1880	TR24736|c2_g2	0	3,4988890869768001	0
1881	TR24737|c0_g2	1,19660704409482	4,0274194886344397	0
1882	TR2474|c0_g1	1,3567072529353801	0,65718266012842297	3,4188645773903201
1883	TR24740|c0_g3	0	3,6378420603241	0
1884	TR24741|c0_g1	1,65306001710456	3,85059942381264	1,5641342434582399
1885	TR24743|c0_g1	0	1,8471951865893901	0
1886	TR24747|c0_g1	3,2361864437110301	1,55826763405574	5,13959227933716
1887	TR2475|c0_g1	4,2371047728578199	0	4,2630344058337899
1888	TR24754|c0_g1	5,0724917255334097	4,46532151358055	1,58832486791192
1889	TR24754|c0_g2	5,2162996448486396	4,6201171650286801	1,58832486791192
1890	TR24754|c0_g3	6,2691266791494202	5,7213453147324396	2,1721674500532702
1891	TR24755|c0_g1	2,3972553455944299	3,6612935558553099	0
1892	TR24756|c0_g1	3,6973290237937202	4,9349410387033004	0
1893	TR24757|c0_g1	2,86572090042324	4,0949116470254703	1,12035194036522
1894	TR2476|c0_g1	3,63610254597701	0	3,5134907455881201
1895	TR24760|c0_g2	1,5069065545806899	0	2,88205607096863
1896	TR24761|c0_g1	3,13848684427481	0,84959901115145198	3,66231945210744
1897	TR24762|c0_g1	5,5796327299424799	0,424384671538097	2,6509942693380499
1898	TR24764|c0_g1	0	3,10802256251641	0
1899	TR24764|c0_g2	3,2567087675843802	2,83289001416474	5,3761167048555096
1900	TR24766|c0_g1	0,57918014812715002	1,8555911077104501	0
1901	TR24767|c0_g1	2,08236196955747	4,0141767305607399	1,58448152220665
1902	TR24767|c0_g2	4,0753614828142402	4,8561889508190399	2,7701947549513202
1903	TR24768|c0_g1	2,5038575325774302	0	3,3801753117420299
1904	TR24769|c0_g1	0,69421160776789004	3,2032011563166098	0,75103517666786201
1905	TR24771|c0_g1	5,4173462172702802	6,3662697516540998	4,3979398334570003
1906	TR24774|c0_g1	1,2381754185773799	1,4441369565875899	3,4042219308387902
1907	TR24775|c0_g1	0,78156954481597396	1,4667576157261699	0
1908	TR24775|c0_g2	1,06281249240502	1,6740086086172301	0,53605290024021002
1909	TR24776|c0_g1	1,72334012025117	0	4,58129098295937
1910	TR24777|c0_g1	4,0609120495878699	3,1997508567158399	5,8521237187434201
1911	TR24779|c1_g1	2,4125105712498001	1,8933622107638699	0
1912	TR24780|c0_g1	0	3,1641426488483102	0
1913	TR24781|c0_g1	3,4662355621504002	0	3,5488064990836299
1914	TR24782|c0_g1	2,1273031057821301	2,08746284125034	0
1915	TR24783|c0_g1	3,17120682741814	2,4623141271704201	0
1916	TR24784|c0_g1	1,25156762060825	1,6884041883974601	0,34141652447872201
1917	TR24790|c0_g1	4,9953488358477101	5,8811017214287702	4,42787430679269
1918	TR24790|c0_g2	2,0197019144425501	5,1940476422947901	0
1919	TR24790|c0_g3	2,82984955984469	5,3328869169596	3,0246742804116198
1920	TR24794|c0_g1	0,98331287106712095	3,1026581313637398	0
1921	TR24795|c0_g1	2,7037651787934101	4,6062645453872602	0
1922	TR24796|c0_g1	2,9116915818723399	0,49159659441044801	4,3080113145521803
1923	TR24798|c0_g1	0	2,7015490569430698	1
1924	TR248|c0_g1	7,8609834696366496E-2	1,43295940727611	0
1925	TR24800|c0_g1	1,56803210477128	2,5597365244329802	0,59263642860657695
1926	TR24802|c0_g1	0	3,1708864776797601	0
1927	TR24805|c1_g1	1,19660704409482	1,0342157153379099	3,6335474582942102
1928	TR24806|c0_g1	3,1997508567158399	1,42706975521079	4,2042972507185201
1929	TR24807|c1_g1	1,2448870591235299	2,2022609835620002	0
1930	TR24810|c0_g1	3,7585163885474802	1,7676547982373501	5,9722331238073902
1931	TR24811|c0_g1	3,7585163885474802	4,2617564537561101	0
1932	TR24814|c0_g1	3,6504199251922098	0,66721091248087105	3,3379964635150201
1933	TR24817|c0_g1	3,4154882710496999	0	2,6699338356689601
1934	TR24818|c0_g1	1,76680715130292	2,4340276746636	0
1935	TR24823|c0_g1	1,3757345385831601	2,2156785966079302	0
1936	TR24824|c0_g1	1,58448152220665	2,0799753767206002	0
1937	TR24825|c0_g1	0,723340120251171	0,279768421593595	3,34397626006754
1938	TR24825|c0_g2	0,63226821549951295	0,29160355803056498	2,5904822589209102
1939	TR24833|c0_g1	0	3,0401910718382901	0
1940	TR24836|c0_g1	1,90303827011291	3,3018802528390299	0
1941	TR24839|c0_g1	1,6322682154995101	5,4237126190543004	2,4436066514756098
1942	TR24839|c0_g2	3,61376736814448	6,3251165317562696	3,0306892040711402
1943	TR24839|c0_g3	1,0861043712432901	4,3581148977352102	0
1944	TR24841|c0_g1	1,1388144689022801	3,4231747515708002	0
1945	TR24842|c0_g1	0,54596836910529301	4,2625834931747404	0
1946	TR24846|c0_g1	2,8746002660495802	0,62760683812965001	2,7614980445501001
1947	TR24849|c0_g1	2,4276061727818998	0,85758295538414797	3,5983652053236401
1948	TR24850|c0_g1	1,69866299988588	2,0908534304511099	0,83430670296290799
1949	TR24857|c0_g1	0,76213616990111199	3,83015389378546	1,2624331576313499
1950	TR24859|c0_g1	1,2448870591235299	2,9632891512147301	0
1951	TR24863|c0_g1	7,8701674144626299	2,91284144514327	5,84649331596456
1952	TR24865|c0_g1	1,43669488755288	0	4,8015725694636
1953	TR24865|c0_g2	1,4425454561052999	0	4,6145331767629996
1954	TR24867|c0_g1	5,1693237532398699	6,8147682980514297	3,1286233484191199
1955	TR24867|c0_g2	7,8333455301525996	9,4892117501824096	7,2435358022009098
1956	TR24870|c0_g1	0,61164454337366203	0,16092018818110301	2,6942116077678899
1957	TR24870|c0_g2	1,98331287106712	0,761285273361619	3,9543824525767799
1958	TR24875|c0_g1	0	3,28451413324425	0
1959	TR24877|c0_g2	0	2,9789277763814002	0
1960	TR24877|c0_g3	1,790772037862	3,5151321088712399	0
1961	TR24878|c0_g1	2,3818370839060501	0	3,69977370518433
1962	TR24878|c0_g2	2,3117937177536501	0,77904955283745903	3,0306892040711402
1963	TR24878|c1_g1	0	0	3,2574632757553799
1964	TR24879|c0_g1	3,72585019962716	3,8441847625140602	1,0057592692886801
1965	TR2488|c0_g1	1,54646235816709	0,146655222119465	2,2116352533271502
1966	TR24881|c0_g1	2,9831304246500698	1,1143670249519999	3,2166100687424399
1967	TR24889|c0_g1	2,84799690655495	0	3,2499003781629101
1968	TR24894|c0_g1	2,7525345258171701	0,16092018818110301	3,21924597851919
1969	TR24895|c0_g1	2,62713987096555	3,0791220644339998	1,51045562166176
1970	TR24899|c0_g1	1,47248777146274	3,3540289380543902	0
1971	TR24899|c0_g2	0,93357263826102399	2,8818603584212301	0
1972	TR24900|c0_g1	0	2,39944456458946	0
1973	TR24903|c0_g1	1,85917445586644	2,2868811477881601	0
1974	TR24904|c1_g2	1,56803210477128	3,28451413324425	0
1975	TR24905|c0_g1	2,0935601761623399	1,43295940727611	3,52079937440518
1976	TR24910|c0_g1	3,6683460884312402	1,3504972470841301	3,2447348680752501
1977	TR24911|c0_g1	1,40653667020517	1,60502015306241	4,7622424966904804
1978	TR24911|c0_g2	2,9394146613007202	0	5,4414502802168396
1979	TR24917|c1_g1	2,4838802538141	0,64800517981049299	2,7128158544373702
1980	TR24917|c1_g2	2,1928254035523902	0,57724753559315101	2,7292264549911498
1981	TR24917|c1_g3	2,4276061727818998	0,77061764665620303	3,1852322542301601
1982	TR24919|c0_g1	1,6888517438658801	0,34141652447872201	4,3504265250055898
1983	TR24924|c0_g2	3,8137298944814102	1,27619886503224	3,96744531278059
1984	TR24926|c0_g1	1,97085365434048	1,8726317911352499	3,7833518796740502
1985	TR24930|c0_g1	1,2381754185773799	2,6285403192627599	0,91303299995214104
1986	TR24930|c1_g1	0	2,93734439215023	0
1987	TR24933|c0_g1	4,1693638442498804	6,8618065227284797	4,9708996579131597
1988	TR24935|c0_g1	1,56803210477128	0	3,2885062204549702
1989	TR24935|c0_g2	0,73378816862518204	1,8890840985981501	0,60026975350900502
1990	TR2494|c0_g1	0	3,1415962783838198	0,95680011805157705
1991	TR24944|c0_g1	0	3,8028135975322899	0
1992	TR24946|c0_g1	3,1567201996518199	3,3898421089758299	0
1993	TR24948|c0_g1	1,2246577341207401	1,23081784186108	5,4231075040335197
1994	TR24951|c0_g1	0	2,9789277763814002	0
1995	TR24952|c0_g1	0,79077203786200001	1,51045562166176	0
1996	TR24954|c0_g1	1,77188557851537	0,53505759489484195	3,60122108558495
1997	TR24955|c0_g1	1,65306001710456	2,4761224198801499	0
1998	TR24959|c0_g1	0	2,4678011564884099	0
1999	TR24960|c0_g1	1,9331949199604299	0,77904955283745903	4,1300247836709003
[truncated: 38,024 more rows]
