# Supplementary material for: Different expression pattern of flowering pathway genes contribute to male or female organ development during floral transition in the monoecious weed Ambrosia artemisiifolia L. (Asteraceae)
Source: PeerJ. 2019 Oct 4;7:e7421. doi: 10.7717/peerj.7421 (PMC6779118; doi:10.7717/peerj.7421)
Supplement: Supplemental Information 11 [file peerj-07-7421-s011.zip › SQL/QueriesLabelName.txt]

label	count	query_name
[a]	40023	LvsF_count
[b]	22008	MvsF_count
[c]	58687	LvsM_count
[d]	10329	LvsF_notin_LvsM_notin_MvsF_count
[d/list]		LvsF_notin_LvsM_notin_MvsF
[e]	1729	MvsF_notin_LvsF_notin_LvsM_count
[e/list]		MvsF_notin_LvsF_notin_LvsM
[f]	26953	LvsM_notin_LvsF_notin_MvsF_count
[f/list]		LvsM_notin_LvsF_notin_MvsF
[g]	5965	LvsF_intersec_MvsF_notin_LvsM_notonly_F_count
[g/list]		LvsF_intersec_MvsF_notin_LvsM_notonly_F
[h]	5147	MvsF_intersec_LvsM_notin_LvsF_notonly_M_count
[h/list]		MvsF_intersec_LvsM_notin_LvsF_notonly_M
[i]	14844	LvsF_intersec_LvsM_notin_MvsF_notonly_L_count
[i/list]		LvsF_intersec_LvsM_notin_MvsF_notonly_L
[j]	1691	LvsF_intersec_MvsF_notin_LvsM_only_F_count
[j/list]		LvsF_intersec_MvsF_notin_LvsM_only_F
[k]	4549	MvsF_intersec_LvsM_notin_LvsF_only_M_count
[k/list]		MvsF_intersec_LvsM_notin_LvsF_only_M
[m]	4267	LvsF_intersec_LvsM_notin_MvsF_only_L_count
[m/list]		LvsF_intersec_LvsM_notin_MvsF_only_L
[n]	2927	LvsM_intersec_LvsF_intersec_MvsF_count
[n/list]		LvsM_intersec_LvsF_intersec_MvsF
