# Supplementary material for: Different expression pattern of flowering pathway genes contribute to male or female organ development during floral transition in the monoecious weed Ambrosia artemisiifolia L. (Asteraceae)
Source: PeerJ. 2019 Oct 4;7:e7421. doi: 10.7717/peerj.7421 (PMC6779118; doi:10.7717/peerj.7421)
Supplement: Supplemental Information 11 [file peerj-07-7421-s011.zip › SQL/Readme.txt]

The database was performed based on the transcript datasets extracted from Trinotate heat map.Leaf vs.female flower: yellow, leaf vs. male flower: green, male flower vs.female flower: orange
Dump the database tables:
	LvsF.txt
	LvsM.txt
	MvsF.txt

The record structure of the tables:
	ID	bigint
	samples	nchar(30)
	male	float
	leaf	float
	female	float

Labeling the subset of Figure 5:
	Fig5label.png

Queries in Figure 5:
	QueriesLabelName.txt

Definitions of queries:
	QueriesDef.txt
