# Supplementary material for: Different expression pattern of flowering pathway genes contribute to male or female organ development during floral transition in the monoecious weed Ambrosia artemisiifolia L. (Asteraceae)
Source: PeerJ. 2019 Oct 4;7:e7421. doi: 10.7717/peerj.7421 (PMC6779118; doi:10.7717/peerj.7421)
Supplement: Supplemental Information 11 [file peerj-07-7421-s011.zip › SQL/Transcript datasets extracted on Trinotate heat map.xls]

## Sheet: Worksheet
contig number	male-flower	leaf	female-flower	contig number	male-flower	leaf	female-flower	contig number	male-flower	leaf	female-flower
TR100000|c0_g1	0	2.24215	0	TR10|c0_g1	0	1.90188	0	TR100001|c0_g1	2.59264	0.446786	0
TR100003|c0_g1	2.34085	4.17903	0	TR10|c0_g2	0	2.01293	0	TR100004|c0_g1	3.18729	0	0
TR100013|c0_g1	1.16027	0	3.4268	TR100|c0_g1	0	1.62994	1.9631	TR100019|c0_g1	0.836732	0.201634	2.96292
TR100017|c0_g1	1.82741	0.366252	2.12035	TR10000|c0_g2	2.681	0	0	TR100025|c0_g1	0.772308	0.279768	2.98732
TR100019|c0_g1	0.836732	0.201634	2.96292	TR100000|c0_g1	0	2.24215	0	TR100030|c0_g1	2.70863	0	0
TR100022|c0_g1	0.855192	4.47787	0	TR100001|c0_g1	2.59264	0.446786	0	TR100031|c0_g1	2.24823	0.329985	0
TR100025|c0_g1	0.772308	0.279768	2.98732	TR100002|c0_g1	2.20664	0	0	TR100033|c0_g1	1.39451	0.555816	3.79462
TR100026|c0_g1	0.683472	0.317304	2.57434	TR100003|c0_g1	2.34085	4.17903	0	TR100052|c0_g1	1.22466	0.491597	3.92458
TR100033|c0_g1	1.39451	0.555816	3.79462	TR100004|c0_g1	3.18729	0	0	TR100055|c0_g1	0.478195	0	2.47197
TR100036|c0_g1	0.991318	0	3.34511	TR100007|c0_g1	0	1.51046	0	TR100060|c0_g1	0	0.317304	2.7721
TR100037|c0_g1	0.863938	0.24123	2.95364	TR10001|c0_g1	0	2.09457	0	TR100062|c0_g1	2.76935	0	0
TR100039|c0_g1	2.63483	0.366252	3.41332	TR100014|c0_g2	0	1.33857	0	TR100064|c0_g1	2.79992	2.54646	7.83112
TR100041|c0_g1	1.29866	0	2.64708	TR100017|c0_g1	1.82741	0.366252	2.12035	TR100067|c0_g1	6.45533	5.81691	8.45733
TR100047|c0_g1	2.50386	0.481299	3.68684	TR100022|c0_g1	0.855192	4.47787	0	TR100070|c0_g1	3.1784	0.916094	0
TR100050|c0_g1	1.61117	0.366252	2.51879	TR100027|c0_g1	1.93734	0	0.799916	TR10009|c0_g1	3.73682	1.69332	0.283329
TR100052|c0_g1	1.22466	0.491597	3.92458	TR100030|c0_g1	2.70863	0	0	TR100095|c0_g1	3.25157	0	0
TR100053|c0_g1	1.91609	0.146655	2.57846	TR100031|c0_g1	2.24823	0.329985	0	TR100099|c0_g1	0.331132	0.146655	2.29719
TR100055|c0_g1	0.478195	0	2.47197	TR100039|c0_g1	2.63483	0.366252	3.41332	TR100104|c0_g1	0	0	5.40194
TR100057|c0_g1	0	0	2.57022	TR100046|c0_g1	0	0.940355	0	TR100108|c0_g1	0	0	2.8508
TR100058|c0_g1	1.31846	0	2.41441	TR100047|c0_g1	2.50386	0.481299	3.68684	TR100110|c0_g1	0.124328	0.201634	4.35163
TR100060|c0_g1	0	0.317304	2.7721	TR100049|c0_g1	2.08236	0	0	TR100111|c0_g1	0.318461	0.0745054	2.06419
TR100064|c0_g1	2.79992	2.54646	7.83112	TR100050|c0_g1	1.61117	0.366252	2.51879	TR100112|c0_g1	0.611645	0	3.51879
TR100065|c0_g1	1.56267	0.317304	2.72552	TR100051|c0_g1	0	1.93433	0	TR100119|c0_g1	0	0	4.5843
TR100067|c0_g1	6.45533	5.81691	8.45733	TR100053|c0_g1	1.91609	0.146655	2.57846	TR100121|c0_g1	0.818851	0.214125	4.1348
TR100072|c0_g1	0.455229	2.19566	0	TR10006|c0_g1	0	1.95829	0	TR100125|c0_g1	0	0.0894982	2.71831
TR100076|c0_g1	2.34085	3.25096	0	TR100061|c0_g1	0	1.60502	1.65122	TR100127|c0_g1	0.393965	0.714575	5.2156
TR100077|c0_g1	0	2.25187	0	TR100062|c0_g1	2.76935	0	0	TR10013|c0_g1	3.42452	0.566572	0
TR100078|c0_g1	0.0635029	1.38626	0	TR100065|c0_g1	1.56267	0.317304	2.72552	TR100146|c0_g1	0	0	3.36163
TR100088|c0_g1	1.68885	0	4.02618	TR100069|c0_g1	0	2.17185	0	TR100156|c0_g1	0.369606	0.173767	3.69142
TR10009|c0_g1	3.73682	1.69332	0.283329	TR100070|c0_g1	3.1784	0.916094	0	TR100164|c0_g2	3.38322	2.52256	5.84546
TR100090|c0_g1	0	2.68728	0	TR100072|c0_g1	0.455229	2.19566	0	TR100166|c0_g1	0.501821	0.173767	4.06618
TR100096|c0_g1	0.772308	0	2.74545	TR100077|c0_g1	0	2.25187	0	TR100171|c0_g1	0.153157	0.40163	4.34986
TR100099|c0_g1	0.331132	0.146655	2.29719	TR100078|c0_g1	0.0635029	1.38626	0	TR100172|c0_g1	0.809003	0.412511	4.24283
TR100104|c0_g1	0	0	5.40194	TR100080|c0_g1	0	2.70399	0	TR100174|c0_g1	0	1.21723	4.89821
TR100105|c0_g1	1.40654	2.71809	0	TR100081|c0_g1	0	1.88088	1.60834	TR100180|c0_g1	0.7433	0.045443	4.16261
TR100107|c0_g1	1.55189	0.266637	2.25248	TR100086|c0_g1	2.76935	0.714575	0	TR100188|c0_g2	2.71105	1.41576	0
TR100108|c0_g1	0	0	2.8508	TR10009|c0_g1	3.73682	1.69332	0.283329	TR10019|c0_g2	1.48388	1.24367	0
TR100110|c0_g1	0.124328	0.201634	4.35163	TR100090|c0_g1	0	2.68728	0	TR100192|c0_g1	0.252173	0.214125	3.834
TR100111|c0_g1	0.318461	0.0745054	2.06419	TR100092|c0_g1	0	1.82538	0	TR100203|c0_g1	1.15316	1.0036	4.51084
TR100112|c0_g1	0.611645	0	3.51879	TR100095|c0_g1	3.25157	0	0	TR100207|c0_g1	0	0.279768	3.41102
TR100113|c0_g1	1.86354	0	3.06833	TR100100|c0_g1	0	1.22404	0	TR100218|c0_g1	2.42465	0.0745054	0
TR100114|c0_g1	1.81394	0	2.92695	TR100105|c0_g1	1.40654	2.71809	0	TR10022|c0_g1	2.48078	0	0
TR100115|c0_g1	0.407081	1.94636	0	TR100106|c0_g1	0	2.07656	0	TR100221|c0_g1	0	0.227741	4.14094
TR100116|c0_g1	0	3.07176	0	TR100107|c0_g1	1.55189	0.266637	2.25248	TR100224|c0_g1	0.305679	0.132248	2.61612
TR100119|c0_g1	0	0	4.5843	TR100109|c0_g1	0	1.64985	0	TR100235|c0_g1	0.489543	0.227741	2.50411
TR100121|c0_g1	0.818851	0.214125	4.1348	TR100113|c0_g1	1.86354	0	3.06833	TR100240|c0_g1	0.489543	0.317304	3.26873
TR100125|c0_g1	0	0.0894982	2.71831	TR100114|c0_g1	1.81394	0	2.92695	TR100246|c0_g1	2.60857	1.04124	0.405992
TR100127|c0_g1	0.393965	0.714575	5.2156	TR100115|c0_g1	0.407081	1.94636	0	TR100249|c0_g1	0	0.201634	2.99186
TR10014|c0_g1	1.55189	2.43109	0	TR100116|c0_g1	0	3.07176	0	TR100252|c0_g1	0	0.201634	2.8339
TR100144|c0_g1	0	2.17536	0	TR100122|c0_g1	0.455229	1.65947	0	TR100264|c0_g1	2.66835	0	0
TR100146|c0_g1	0	0	3.36163	TR100129|c0_g1	1.80941	0	2.1398	TR100268|c0_g1	2.52932	0.627607	0
TR100147|c0_g1	0.489543	1.8168	0	TR10013|c0_g1	3.42452	0.566572	0	TR100277|c0_g1	0.318461	0.279768	2.43909
TR100154|c0_g1	2.11636	0.187768	2.58039	TR100141|c0_g1	0	1.98185	0	TR100284|c0_g1	0.407081	0.0894982	2.22188
TR100156|c0_g1	0.369606	0.173767	3.69142	TR100144|c0_g1	0	2.17536	0	TR100285|c0_g1	0.713696	0.146655	2.75253
TR100159|c0_g1	1.67356	0	3.46858	TR100149|c0_g1	0	2.87774	0	TR100286|c0_g1	1.54646	0.987685	4.0343
TR100164|c0_g1	2.03562	1.05658	3.56523	TR100150|c0_g1	2.73812	0	0	TR100290|c0_g1	0.92448	0.16092	3.25232
TR100164|c0_g2	3.38322	2.52256	5.84546	TR100152|c0_g1	3.19077	0.695994	2.87558	TR100292|c0_g1	0.344828	0.0607392	3.24853
TR100166|c0_g1	0.501821	0.173767	4.06618	TR100153|c0_g1	2.54622	0	0	TR100297|c0_g1	4.42156	0.389567	0.493647
TR10017|c0_g1	4.28355	1.35671	4.06255	TR100154|c0_g1	2.11636	0.187768	2.58039	TR10030|c0_g1	3.3598	0.555816	0
TR100171|c0_g1	0.153157	0.40163	4.34986	TR100158|c0_g1	0	2.07656	1.23756	TR100308|c0_g1	2.47508	0	0
TR100172|c0_g1	0.809003	0.412511	4.24283	TR100159|c0_g1	1.67356	0	3.46858	TR100320|c0_g1	1.50131	0.648005	3.43683
TR100174|c0_g1	0	1.21723	4.89821	TR100160|c0_g1	0	1.12895	0	TR100324|c0_g1	0.72334	0.201634	2.31412
TR100180|c0_g1	0.7433	0.045443	4.16261	TR100163|c0_g2	1.75275	0	0	TR100330|c0_g1	1.55729	0.412511	3.53132
TR100181|c1_g1	2.09761	0.329985	2.81701	TR100169|c0_g1	2.32481	0	2.43696	TR100338|c0_g1	2.83895	0.329985	0
TR10019|c0_g2	1.48388	1.24367	0	TR10017|c0_g1	4.28355	1.35671	4.06255	TR10034|c0_g1	3.25505	0.214125	0
TR100190|c0_g1	1.16027	0	2.9568	TR10017|c0_g2	2.63227	0.733788	2.37573	TR10034|c0_g2	3.33743	0	0
TR100192|c0_g1	0.252173	0.214125	3.834	TR100173|c0_g1	0	2.50919	0	TR100349|c0_g1	0.733788	0	4.00162
TR100198|c0_g1	0	0	2.62597	TR100176|c0_g1	0	0.714575	0	TR100351|c0_g1	3.57083	0	0
TR100202|c0_g1	1.13159	0	2.9222	TR100178|c0_g1	0	2.03175	0	TR100352|c0_g1	3.92134	0.995665	0
TR100203|c0_g1	1.15316	1.0036	4.51084	TR100180|c0_g1	0.7433	0.045443	4.16261	TR100361|c0_g1	3.54745	0	0
TR100207|c0_g1	0	0.279768	3.41102	TR100181|c0_g1	0	1.8472	2.57434	TR100362|c0_g1	2.79764	0.341417	0
TR10021|c0_g1	0	2.88186	0	TR100181|c1_g1	2.09761	0.329985	2.81701	TR10037|c0_g2	0.933573	0	3.62877
TR100212|c0_g1	0.7433	0.353888	2.30685	TR10019|c0_g1	0	2.21909	1.16928	TR100372|c0_g1	3.67095	0	0
TR100221|c0_g1	0	0.227741	4.14094	TR100195|c0_g1	2.33428	0	1.34085	TR100373|c0_g1	0	0	3.83056
TR100224|c0_g1	0.305679	0.132248	2.61612	TR100199|c0_g1	2.70111	0	0	TR100375|c0_g1	3.17121	0	0
TR100225|c0_g1	0.762136	0	2.91112	TR100202|c0_g1	1.13159	0	2.9222	TR100383|c0_g1	0	0	3.55299
TR100230|c0_g1	0	2.68257	0	TR100205|c0_g1	1.61117	0	0.744161	TR10039|c0_g1	0.27858	0.132248	3.10936
TR100235|c0_g1	0.489543	0.227741	2.50411	TR100209|c0_g1	3.03157	0.908429	0	TR100396|c0_g1	2.96051	0	0
TR100240|c0_g1	0.489543	0.317304	3.26873	TR10021|c0_g1	0	2.88186	0	TR100399|c0_g1	2.92467	0	0
TR100243|c0_g1	0	0	3.49237	TR100210|c0_g1	2.36289	0	0	TR100400|c0_g1	4.19172	0	0
TR100249|c0_g1	0	0.201634	2.99186	TR100216|c0_g1	3.16752	0	0	TR100401|c0_g1	0	0	3.371
TR100252|c0_g1	0	0.201634	2.8339	TR100218|c0_g1	2.42465	0.0745054	0	TR100422|c0_g1	0	0	3.10786
TR100256|c0_g1	1.55729	0.491597	2.46545	TR10022|c0_g1	2.48078	0	0	TR100423|c0_g1	0	0	2.94748
TR100258|c0_g1	0	2.59837	0	TR100223|c0_g1	0	1.42116	0	TR100426|c0_g1	0.489543	0.119024	2.5208
TR100262|c0_g1	0.568519	0.0894982	2.40762	TR100226|c0_g1	1.79535	0	0	TR100434|c0_g1	2.78115	0.513996	0
TR100271|c0_g1	0.703987	0.187768	2.12035	TR100228|c0_g1	0	2.36681	0	TR100436|c0_g1	0.407081	0	3.01436
TR100277|c0_g1	0.318461	0.279768	2.43909	TR100230|c0_g1	0	2.68257	0	TR100440|c0_g2	0	0	2.50614
TR100283|c0_g1	2.23113	0	4.23519	TR100233|c0_g1	0	2.00144	0	TR100442|c0_g1	3.16027	0	0
TR100284|c0_g1	0.407081	0.0894982	2.22188	TR100234|c0_g1	2.55164	0	0	TR100444|c0_g1	0.0482362	0.0745054	3.86809
TR100285|c0_g1	0.713696	0.146655	2.75253	TR100237|c0_g1	0	2.15478	0	TR100452|c0_g1	1.7137	0	4.08049
TR100286|c0_g1	1.54646	0.987685	4.0343	TR100241|c0_g1	0	2.16832	0	TR100456|c0_g1	0	0	4.78858
TR100287|c0_g1	1.72334	0.291604	2.9813	TR100244|c0_g1	0	1.59979	0	TR100459|c0_g1	0	0.535058	4.0306
TR100290|c0_g1	0.92448	0.16092	3.25232	TR100246|c0_g1	2.60857	1.04124	0.405992	TR100466|c0_g1	0	0.341417	2.58232
TR100291|c0_g1	0.210389	1.74028	0	TR100247|c0_g1	2.73812	0	1.74717	TR10047|c0_g1	1.04754	0	4.19904
TR100292|c0_g1	0.344828	0.0607392	3.24853	TR100257|c0_g1	2.83208	0.823749	0	TR100479|c0_g1	2.53207	0	0
TR100296|c0_g1	0.967169	0.279768	2.68302	TR100258|c0_g1	0	2.59837	0	TR100481|c0_g1	3.22064	1.01863	1.22219
TR100310|c0_g1	2.04719	0	3.44122	TR100259|c0_g1	0	1.85997	0	TR100484|c0_g1	3.07056	0	0
TR100312|c0_g1	2.09356	0	4.23266	TR10026|c0_g1	1.98331	0	0	TR100485|c0_g1	0.78157	0.227741	3.66619
TR100315|c0_g1	2.19629	0.16092	2.75617	TR100261|c0_g1	0	1.91418	0	TR100489|c0_g1	0.568519	0.577248	6.36347
TR100317|c0_g1	1.24489	0	3.7667	TR100264|c0_g1	2.66835	0	0	TR100491|c0_g1	0	1.14991	3.86146
TR100320|c0_g1	1.50131	0.648005	3.43683	TR100266|c0_g1	0	2.2549	0	TR10050|c0_g1	4.55158	0	0
TR100324|c0_g1	0.72334	0.201634	2.31412	TR100268|c0_g1	2.52932	0.627607	0	TR100500|c0_g1	3.39712	0	0
TR100326|c0_g1	0	0	3.26739	TR100270|c0_g1	2.45154	0	1.27262	TR100503|c0_g1	3.07451	1.66448	0
TR100330|c0_g1	1.55729	0.412511	3.53132	TR100275|c0_g1	0	2.09457	0	TR100510|c0_g1	2.26183	0	0
TR10034|c1_g1	1.10165	0	2.78785	TR10028|c1_g1	0	2.01293	0	TR100511|c0_g1	1.25882	0.586885	3.86888
TR100343|c0_g1	1.09356	0.187768	2.51046	TR100280|c0_g1	0	1.65489	0	TR100512|c0_g1	2.31499	0.201634	0
TR100347|c0_g1	0	3.56157	0	TR100281|c0_g1	0	1.52155	1.87381	TR100519|c0_g1	2.44255	1.28865	0
TR100349|c0_g1	0.733788	0	4.00162	TR100282|c0_g1	0	2.14437	0	TR100527|c0_g1	0	0.577248	3.71183
TR100353|c0_g1	0	0.389567	3.02326	TR100283|c0_g1	2.23113	0	4.23519	TR100533|c0_g1	0.863938	0.940355	3.55397
TR100364|c0_g1	1.168	0.0894982	1.94448	TR100287|c0_g1	1.72334	0.291604	2.9813	TR100541|c0_g1	0	0.187768	3.12317
TR10037|c0_g2	0.933573	0	3.62877	TR100291|c0_g1	0.210389	1.74028	0	TR100543|c0_g1	3.79514	0	0
TR100371|c0_g1	2.18206	0	3.96209	TR100295|c0_g1	2.08984	0	1.68122	TR100549|c0_g1	1.54052	0.266637	3.81013
TR100373|c0_g1	0	0	3.83056	TR100297|c0_g1	4.42156	0.389567	0.493647	TR100557|c0_g1	3.60585	2.30276	0
TR100376|c0_g1	2.0861	0.146655	2.90958	TR100299|c0_g1	0.182692	1.4098	0.485427	TR10056|c0_g1	1.99964	0.214125	0
TR100378|c0_g1	0.827819	0	2.79826	TR10030|c0_g1	3.3598	0.555816	0	TR10056|c0_g2	1.77653	0.214125	0
TR100379|c0_g1	0	1.02645	0	TR100300|c0_g1	1.99132	0	1.21661	TR100564|c0_g1	0.369606	0.0745054	3.10367
TR100383|c0_g1	0	0	3.55299	TR100301|c0_g1	1.79992	0.201634	0	TR100566|c0_g1	0	0.50284	3.51033
TR10039|c0_g1	0.27858	0.132248	3.10936	TR100308|c0_g1	2.47508	0	0	TR100595|c0_g1	2.51803	0	0
TR100401|c0_g1	0	0	3.371	TR100309|c0_g1	3.08593	0	0	TR100598|c0_g1	1.72334	0.481299	3.73541
TR100407|c0_g1	0	2.49006	0	TR100310|c0_g1	2.04719	0	3.44122	TR100613|c0_g1	3.38322	0	0
TR100417|c0_g1	0.933573	3.16752	0	TR100312|c0_g1	2.09356	0	4.23266	TR100617|c0_g1	3.4351	1.60502	5.8223
TR100419|c0_g1	1.168	0	2.95513	TR100314|c0_g1	0	2.35783	0	TR100623|c0_g1	2.22064	1.99349	0
TR100421|c0_g1	0	0.173767	2.53754	TR100315|c0_g1	2.19629	0.16092	2.75617	TR100632|c0_g1	0.292782	0.132248	3.44228
TR100422|c0_g1	0	0	3.10786	TR100318|c0_g1	0	2.3488	0	TR100635|c0_g1	0.318461	0.317304	4.70349
TR100423|c0_g1	0	0	2.94748	TR100325|c0_g1	2.79514	0	0	TR100655|c0_g1	3.01364	0	0
TR100426|c0_g1	0.489543	0.119024	2.5208	TR100329|c0_g1	2.52105	0.329985	1.49365	TR100656|c0_g1	0	0.0607392	2.80343
TR100428|c0_g1	1.40654	5.95531	0	TR100333|c0_g1	0	1.89336	0	TR100656|c0_g2	0	0	2.5208
TR100433|c0_g1	1.16027	0.341417	2.83228	TR100334|c0_g1	2.0861	0	0	TR100659|c0_g1	2.78346	0	0
TR100436|c0_g1	0.407081	0	3.01436	TR100338|c0_g1	2.83895	0.329985	0	TR100661|c0_g1	0.611645	0	3.55606
TR10044|c0_g2	1.16027	2.3488	0	TR10034|c0_g1	3.25505	0.214125	0	TR100668|c0_g1	0	0	3.03069
TR100440|c0_g1	2.07827	0.279768	2.5541	TR10034|c0_g2	3.33743	0	0	TR100676|c0_g1	3.26514	0	0
TR100440|c0_g2	0	0	2.50614	TR100341|c0_g1	0.22404	1.13553	0.467801	TR10069|c0_g1	0	1.74932	3.69889
TR100444|c0_g1	0.0482362	0.0745054	3.86809	TR100342|c0_g1	0	2.35783	0	TR100699|c0_g1	0.418999	0.045443	2.5208
TR100445|c0_g1	0	3.04212	0	TR100343|c0_g1	1.09356	0.187768	2.51046	TR100710|c0_g1	3.11803	0	0
TR100446|c0_g1	0	0	2.78597	TR100345|c0_g1	0	1.8168	1.77568	TR100721|c0_g1	3.86572	0	0
TR100452|c0_g1	1.7137	0	4.08049	TR100347|c0_g1	0	3.56157	0	TR100723|c0_g1	2.07073	0	0
TR100456|c0_g1	0	0	4.78858	TR100348|c0_g1	1.6581	0.266637	1.25278	TR100731|c0_g1	1.47249	0.458382	3.4268
TR100459|c0_g1	0	0.535058	4.0306	TR10035|c0_g1	2.31499	0	0	TR100733|c0_g1	0	0	4.55496
TR100466|c0_g1	0	0.341417	2.58232	TR100350|c0_g1	0	1.99747	1.41468	TR100736|c0_g1	3.57628	0	0
TR100469|c0_g1	0	3.01952	0	TR100351|c0_g1	3.57083	0	0	TR100746|c0_g1	0.138814	0.119024	3.42895
TR10047|c0_g1	1.04754	0	4.19904	TR100352|c0_g1	3.92134	0.995665	0	TR100750|c0_g1	0	0.16092	2.32855
TR100471|c0_g1	2.15672	0	3.87224	TR10036|c0_g1	2.07827	0	0	TR100756|c0_g1	0.418999	0.173767	4.81911
TR100485|c0_g1	0.78157	0.227741	3.66619	TR10036|c0_g2	2.27531	0	1.14796	TR100761|c0_g1	2.2854	0	0
TR100486|c0_g1	0	2.78889	0	TR100361|c0_g1	3.54745	0	0	TR100769|c0_g1	2.774	0.0745054	4.64611
TR100489|c0_g1	0.568519	0.577248	6.36347	TR100362|c0_g1	2.79764	0.341417	0	TR10077|c0_g1	4.43283	0.92448	0
TR100491|c0_g1	0	1.14991	3.86146	TR100364|c0_g1	1.168	0.0894982	1.94448	TR100776|c0_g1	2.81844	1.24367	0
TR100502|c0_g1	0	0	2.90149	TR100366|c0_g1	2.27531	0	0	TR100783|c0_g1	0.27858	0.132248	3.14649
TR100506|c0_g1	1.41846	1.74502	0	TR100368|c0_g1	0	1.99747	0	TR100787|c0_g1	0	0	2.68122
TR100508|c0_g1	0	0	3.15866	TR100369|c0_g1	0	2.22897	0	TR100788|c0_g1	2.96883	0.577248	0
TR100511|c0_g1	1.25882	0.586885	3.86888	TR100371|c0_g1	2.18206	0	3.96209	TR100792|c0_g1	0.653519	0.304511	3.87135
TR100523|c0_g1	1.13881	0.253384	1.76511	TR100372|c0_g1	3.67095	0	0	TR100793|c0_g1	1.48954	0.770618	3.92296
TR100527|c0_g1	0	0.577248	3.71183	TR100375|c0_g1	3.17121	0	0	TR100801|c0_g1	0	0	3.56316
TR100533|c0_g1	0.863938	0.940355	3.55397	TR100376|c0_g1	2.0861	0.146655	2.90958	TR100803|c0_g1	2.94167	0	0
TR100534|c0_g1	0	1.94223	0	TR100379|c0_g1	0	1.02645	0	TR100806|c0_g1	3.414	0.761285	0.568519
TR100541|c0_g1	0	0.187768	3.12317	TR100382|c0_g1	0	2.28066	0	TR100808|c0_g1	0.455229	0.104337	2.5924
TR100544|c0_g1	1.3051	0.617298	2.78785	TR100385|c0_g1	0	1.95047	0	TR100824|c0_g1	2.87696	0.412511	0
TR100549|c0_g1	1.54052	0.266637	3.81013	TR100389|c0_g1	2.51248	0	1.14274	TR100825|c0_g1	0	0	2.51677
TR100554|c0_g1	0	0.686164	3.02024	TR100395|c0_g1	0	1.78576	1.89685	TR100826|c0_g1	0	0	2.50818
TR100558|c0_g1	1.18903	4.82604	0	TR100396|c0_g1	2.96051	0	0	TR100831|c0_g1	3.9541	0	0
TR100563|c0_g1	1.34426	0	2.74351	TR100397|c0_g1	3.15494	0	0	TR100832|c0_g1	0.196607	0.0894982	2.19849
TR100564|c0_g1	0.369606	0.0745054	3.10367	TR100399|c0_g1	2.92467	0	0	TR100841|c0_g2	1.42492	0	3.89985
TR100566|c0_g1	0	0.50284	3.51033	TR1004|c0_g3	0	1.97416	0	TR100846|c0_g1	0	0.648005	2.86572
TR100574|c0_g1	1.56803	2.52532	0	TR10040|c0_g1	0	2.23879	0	TR10085|c0_g1	3.82405	0	0
TR10058|c0_g1	2.06281	0	2.88538	TR100400|c0_g1	4.19172	0	0	TR100858|c0_g1	3.29851	0	0
TR100582|c0_g1	0	3.01185	0	TR100407|c0_g1	0	2.49006	0	TR100859|c0_g1	0	0	2.74351
TR100588|c0_g1	1.0314	0	2.70907	TR10041|c0_g1	0	1.04893	0	TR100869|c0_g1	0.899176	0.279768	3.44784
TR100589|c0_g1	0	0.279768	1.9782	TR100413|c0_g1	0	0.916094	0	TR100875|c0_g1	3.3817	1.49978	0
TR100594|c0_g1	0	2.46231	0	TR100415|c0_g1	0	1.6248	0	TR100878|c0_g1	0	0.899949	3.34752
TR100598|c0_g1	1.72334	0.481299	3.73541	TR100416|c0_g1	0	1.62994	0	TR100883|c0_g1	0	0	3.90468
TR100605|c0_g1	1.54052	0	3.03069	TR100417|c0_g1	0.933573	3.16752	0	TR100894|c0_g1	0.124328	0.104337	2.58232
TR100614|c0_g1	0	2.00144	0	TR100418|c0_g1	3.04736	0.714575	2.13422	TR100903|c0_g1	3.15121	0	0
TR100617|c0_g1	3.4351	1.60502	5.8223	TR100428|c0_g1	1.40654	5.95531	0	TR10091|c0_g1	0	0	3.47301
TR100623|c0_g1	2.22064	1.99349	0	TR100430|c0_g1	0	2.27113	0	TR100911|c0_g1	0.967169	0.545968	3.8474
TR100626|c0_g1	2.01578	0	3.18793	TR100434|c0_g1	2.78115	0.513996	0	TR100916|c0_g1	0	0	3.20242
TR100632|c0_g1	0.292782	0.132248	3.44228	TR100435|c0_g1	0	1.30743	1.14274	TR100920|c0_g1	3.1273	0	0
TR100635|c0_g1	0.318461	0.317304	4.70349	TR100437|c0_g1	2.11636	0	1.38294	TR100946|c0_g1	3.8512	0	0
TR100641|c0_g1	0	0.187768	2.70907	TR100440|c0_g1	2.07827	0.279768	2.5541	TR100947|c0_g1	5.56703	0.695994	0
TR100646|c0_g1	1.58448	0	3.30203	TR100442|c0_g1	3.16027	0	0	TR100959|c0_g1	0.182692	0.40163	3.81701
TR100649|c0_g1	0	0	3.02768	TR100445|c0_g1	0	3.04212	0	TR100969|c0_g1	0.369606	0.173767	2.70531
TR10065|c0_g1	0.331132	2.17185	0	TR100447|c0_g1	1.86354	0.227741	1.67762	TR101003|c0_g1	0.455229	0.446786	2.82212
TR100651|c0_g1	2.7405	0	3.21272	TR100448|c0_g1	3.04334	0.637842	1.98149	TR101004|c0_g1	0.799916	0.201634	2.77905
TR100656|c0_g1	0	0.0607392	2.80343	TR10045|c0_g1	1.98732	0	0	TR101006|c0_g1	3.17297	0	0
TR100656|c0_g2	0	0	2.5208	TR100452|c0_g1	1.7137	0	4.08049	TR101011|c0_g1	0	0	5.73338
TR10066|c0_g1	2.17473	3.78052	0	TR100453|c0_g1	0	1.49978	0	TR101012|c0_g1	0	0	3.98504
TR100661|c0_g1	0.611645	0	3.55606	TR100458|c0_g1	0	1.38626	0	TR101015|c0_g1	2.55434	0	0
TR100663|c0_g1	2.58712	0.987685	3.80074	TR100461|c0_g1	2.95215	0	2.39397	TR101020|c0_g1	0.975263	0	3.62971
TR100664|c0_g1	0.632268	2.55434	0	TR100469|c0_g1	0	3.01952	0	TR10103|c0_g1	0	0.0894982	3.00234
TR100666|c0_g1	0	2.79556	0	TR100471|c0_g1	2.15672	0	3.87224	TR101030|c0_g1	0	0.535058	3.64904
TR100668|c0_g1	0	0	3.03069	TR100473|c0_g1	0	1.76765	2.88049	TR101034|c0_g1	3.21723	0.823749	0
TR100669|c0_g1	2.11636	0	1.72203	TR100479|c0_g1	2.53207	0	0	TR101037|c0_g1	0.568519	0.389567	3.0291
TR10067|c0_g1	1.51248	2.19912	0	TR10048|c0_g1	2.71853	1.28214	1.57628	TR101038|c0_g1	3.4721	0	0
TR100677|c0_g3	0	2.02822	0	TR100481|c0_g1	3.22064	1.01863	1.22219	TR101056|c0_g1	2.45733	0.253384	0
TR10068|c0_g1	0	1.99349	0	TR100483|c0_g1	2.69377	0	0	TR101057|c0_g1	4.28858	0	0
TR100685|c0_g1	2.14209	0	2.15866	TR100484|c0_g1	3.07056	0	0	TR101060|c0_g1	0.872632	0	3.4522
TR10069|c0_g1	0	1.74932	3.69889	TR100486|c0_g1	0	2.78889	0	TR101065|c0_g1	0	0	3.80591
TR100691|c0_g1	0	2.87145	0	TR100487|c0_g1	3.10299	0	0	TR101090|c0_g1	0	0	3.5864
TR100694|c0_g1	2.66835	0.491597	2.73466	TR100488|c0_g1	2.5097	0	0	TR101096|c0_g1	0	0	3.21008
TR100699|c0_g1	0.418999	0.045443	2.5208	TR100494|c0_g1	0	2.35473	0	TR101108|c0_g1	2.22064	0	0
TR10070|c0_g1	0.632268	2.27739	0	TR1005|c1_g1	2.80921	0	0	TR101110|c0_g1	0.611645	0	3.55912
TR100703|c0_g1	2.18555	0	3.08117	TR10050|c0_g1	4.55158	0	0	TR101119|c0_g1	0.153157	0.132248	3.04229
TR100705|c0_g1	0.478195	1.33857	0	TR100500|c0_g1	3.39712	0	0	TR101124|c0_g1	0	0	3.82894
TR10073|c0_g1	1.50691	0.823749	3.0769	TR100501|c0_g1	2.23113	0	0	TR101132|c0_g1	2.13126	0	5.4062
TR100731|c0_g1	1.47249	0.458382	3.4268	TR100505|c0_g1	0	1.74502	0	TR101150|c0_g1	2.0197	1.52155	0
TR100733|c0_g1	0	0	4.55496	TR100509|c0_g1	2.14209	0	2.11203	TR101151|c0_g1	0	0	4.40081
TR100740|c0_g1	0.673556	0	3.05832	TR10051|c0_g1	2.53506	0	0	TR10116|c0_g1	0.991318	0.857583	5.58679
TR100746|c0_g1	0.138814	0.119024	3.42895	TR100510|c0_g1	2.26183	0	0	TR101162|c0_g1	3.31005	0	0
TR100747|c0_g1	0.305679	1.3505	0	TR100512|c0_g1	2.31499	0.201634	0	TR101168|c0_g1	0.196607	0.16092	4.2211
TR100750|c0_g1	0	0.16092	2.32855	TR100514|c0_g1	0	2.13389	0	TR101177|c0_g1	3.23281	1.53754	0
TR100756|c0_g1	0.418999	0.173767	4.81911	TR100515|c0_g1	2.91399	0	0	TR10120|c0_g1	2.93093	1.39232	0
TR100758|c0_g1	0.643394	0.0745054	1.77905	TR100517|c0_g1	2.23818	0	0	TR101201|c0_g1	0.265437	0.317304	3.71545
TR100760|c0_g1	0	2.53854	0	TR100522|c0_g1	0	1.49416	0	TR101214|c0_g1	0.57918	0.341417	2.89336
TR100769|c0_g1	2.774	0.0745054	4.64611	TR100524|c0_g1	1.7137	0	0	TR101226|c0_g1	0	0	2.67197
TR100772|c0_g1	0	3.19645	0	TR100525|c0_g1	0.772308	2.51979	1.32135	TR101229|c0_g1	0.7433	0.577248	3.16269
TR100773|c0_g1	0.535058	0	2.68122	TR100529|c0_g1	0	2.45943	0	TR101230|c0_g1	0	0	3.67841
TR100777|c0_g1	0.442545	0	2.38267	TR100534|c0_g1	0	1.94223	0	TR101231|c0_g1	2.43962	0.0894982	0
TR100783|c0_g1	0.27858	0.132248	3.14649	TR10054|c0_g1	0	1.46676	1.08134	TR101244|c0_g1	0.393965	0.187768	3.38488
TR100787|c0_g1	0	0	2.68122	TR100543|c0_g1	3.79514	0	0	TR101244|c0_g2	0	0.16092	3.08967
TR100792|c0_g1	0.653519	0.304511	3.87135	TR100547|c0_g1	2.19283	0	0	TR101244|c0_g3	0	0.16092	3.85738
TR100793|c0_g1	1.48954	0.770618	3.92296	TR100548|c0_g1	2.66334	0	0	TR101257|c0_g1	4.77336	0	0
TR100796|c0_g1	0.933573	0	2.79639	TR100553|c0_g1	2.76214	0	0	TR101264|c0_g1	3.11053	1.09288	0
TR100801|c0_g1	0	0	3.56316	TR100558|c0_g1	1.18903	4.82604	0	TR101268|c0_g1	0	0	3.62
TR100808|c0_g1	0.455229	0.104337	2.5924	TR10056|c0_g1	1.99964	0.214125	0	TR10128|c0_g1	0.265437	0.119024	3.10652
TR100811|c0_g1	1.07108	0	3.06126	TR10056|c0_g2	1.77653	0.214125	0	TR101284|c0_g1	3.2499	0	0
TR10082|c0_g1	1.25882	2.11603	0	TR100563|c0_g1	1.34426	0	2.74351	TR101285|c0_g1	0	0	3.8482
TR100825|c0_g1	0	0	2.51677	TR100565|c0_g1	2.9182	1.11437	0	TR101287|c0_g1	1.77189	0	5.46041
TR100826|c0_g1	0	0	2.50818	TR100571|c0_g1	0	2.41684	0	TR101293|c0_g1	3.07056	0	0
TR100832|c0_g1	0.196607	0.0894982	2.19849	TR100572|c0_g1	1.92486	0.214125	0	TR101296|c0_g1	0	0.279768	3.46976
TR100833|c0_g1	1.03984	0.279768	2.06695	TR10058|c0_g1	2.06281	0	2.88538	TR101299|c0_g1	1.72857	0	0
TR100841|c0_g1	1.96273	0.424385	2.71458	TR100580|c0_g1	0	1.54251	0	TR10130|c0_g1	3.83885	1.36233	0
TR100841|c0_g2	1.42492	0	3.89985	TR100582|c0_g1	0	3.01185	0	TR101306|c0_g1	2.64016	0.535058	0.57628
TR100842|c0_g1	0	1.55827	0	TR100586|c0_g1	0	2.08746	0	TR10131|c0_g1	0.182692	0.187768	4.31709
TR100846|c0_g1	0	0.648005	2.86572	TR10059|c0_g2	0	1.4098	0	TR10131|c1_g1	0	0	4.02024
TR100847|c0_g1	1.21039	0	2.59837	TR100591|c0_g1	0	2.23542	0	TR101311|c0_g1	0	0.458382	3.04387
TR100854|c0_g1	0	3.56157	0	TR100594|c0_g1	0	2.46231	0	TR101313|c0_g2	2.27858	0.742437	0
TR100859|c0_g1	0	0	2.74351	TR100595|c0_g1	2.51803	0	0	TR101314|c0_g1	0.653519	0.317304	3.36751
TR100863|c0_g1	0	2.37573	0	TR10060|c0_g1	0	1.38018	0	TR101317|c0_g1	0	0	3.12598
TR100864|c0_g1	0	2.53057	0	TR10060|c0_g2	0	1.29514	0	TR101321|c0_g1	1.60075	0.279768	4.01578
TR100867|c0_g1	1.42492	0	2.98878	TR100602|c0_g1	0	2.23235	0	TR101355|c0_g1	0.369606	0.253384	4.17393
TR100869|c0_g1	0.899176	0.279768	3.44784	TR100607|c0_g1	2.37851	0.412511	0	TR10136|c0_g1	0	0.16092	4.75248
TR100878|c0_g1	0	0.899949	3.34752	TR100608|c0_g1	0	2.07998	1.19598	TR10136|c0_g2	0.27858	0.173767	4.25301
TR100883|c0_g1	0	0	3.90468	TR100613|c0_g1	3.38322	0	0	TR101364|c0_g1	3.76564	0.353888	0
TR100884|c0_g1	0.881273	0.16092	1.68885	TR100614|c0_g1	0	2.00144	0	TR101369|c0_g1	2.68863	0.266637	0
TR100894|c0_g1	0.124328	0.104337	2.58232	TR100617|c0_g1	3.4351	1.60502	5.8223	TR101377|c0_g1	0	1.97012	4.00162
TR100896|c0_g1	2.00755	0	3.43015	TR100618|c0_g1	2.62433	0	2.20383	TR101381|c0_g1	0	0	4.02618
TR100904|c0_g1	2.62714	0.353888	3.17871	TR10062|c0_g1	0	1.98987	0	TR101392|c0_g1	0	0	5.09702
TR100906|c0_g1	2.33428	0.253384	3.34156	TR100625|c0_g1	0	1.79909	0	TR101396|c0_g1	0	0.0894982	2.60431
TR10091|c0_g1	0	0	3.47301	TR100626|c0_g1	2.01578	0	3.18793	TR101399|c0_g1	0	0	3.44228
TR10091|c0_g2	0	0.412511	3.09677	TR100627|c0_g1	0	1.99349	0	TR101400|c0_g1	3.36765	0.866315	0
TR100911|c0_g1	0.967169	0.545968	3.8474	TR100629|c0_g1	2.2032	0	0	TR101402|c0_g1	0.501821	0.24123	3.12598
TR100914|c0_g1	0	2.02041	0	TR100630|c0_g1	1.67852	0	0	TR101404|c0_g1	0	0	4.24352
TR100916|c0_g1	0	0	3.20242	TR100638|c0_g1	0	2.58039	0	TR101405|c0_g1	3.56949	0	0
TR100921|c0_g1	1.25157	0	2.43456	TR100648|c0_g1	0	2.44837	1.04124	TR101409|c0_g1	1.18903	0.266637	2.95215
TR100927|c0_g1	0	5.98507	0	TR10065|c0_g1	0.331132	2.17185	0	TR10143|c0_g1	3.34866	0.637842	0
TR100928|c0_g1	0	2.85439	0	TR100650|c0_g1	0	2.29631	0	TR101432|c0_g1	3.14763	0	0
TR10093|c0_g1	2.24489	4.84765	2.27262	TR100651|c0_g1	2.7405	0	3.21272	TR101437|c0_g1	0	0.524064	2.94897
TR100933|c0_g1	0	1.95829	0	TR100655|c0_g1	3.01364	0	0	TR101438|c0_g1	0.713696	0.458382	5.28166
TR100940|c0_g1	1.76681	0	3.60324	TR100658|c0_g1	2.32481	0	1.80364	TR101446|c0_g1	0.182692	0	2.43456
TR100950|c0_g1	4.68038	3.66607	6.21447	TR100659|c0_g1	2.78346	0	0	TR101449|c0_g1	0	0	3.60621
TR100955|c0_g1	1.97929	0.214125	4.0525	TR10066|c0_g1	2.17473	3.78052	0	TR101453|c0_g1	0.713696	0	3.12184
TR100957|c0_g1	0	2.70863	0	TR100664|c0_g1	0.632268	2.55434	0	TR101460|c0_g1	0.381837	0.119024	7.2433
TR100959|c0_g1	0.182692	0.40163	3.81701	TR100666|c0_g1	0	2.79556	0	TR101463|c0_g1	0	0	3.49761
TR100966|c0_g1	0	0	3.13963	TR100669|c0_g1	2.11636	0	1.72203	TR101464|c0_g1	0	0	3.53953
TR100969|c0_g1	0.369606	0.173767	2.70531	TR100671|c0_g1	0	2.07656	0	TR101468|c0_g1	2.8524	0	0
TR100970|c0_g1	1.89025	0.648005	3.1273	TR100676|c0_g1	3.26514	0	0	TR101487|c0_g1	3.80447	0	0
TR10098|c1_g1	2.90304	0	3.17728	TR100677|c0_g2	0	1.82985	0	TR101496|c0_g1	0	0.279768	2.854
TR100990|c0_g1	0	0	3.09119	TR100677|c0_g3	0	2.02822	0	TR101497|c0_g1	1.0552	0.377401	3.86483
TR101|c0_g1	1.0552	0.513996	3.4167	TR10068|c0_g1	0	1.99349	0	TR1015|c0_g1	3.1784	0	0
TR1010|c0_g1	0	2.90881	0	TR100683|c0_g1	0	1.25701	0	TR10151|c0_g1	0	0	3.75339
TR10100|c0_g1	1.29219	0	2.89821	TR100684|c0_g1	2.54052	0	0	TR10151|c0_g2	0	0.695994	3.58532
TR10100|c1_g1	1.68392	0	3.11353	TR100685|c0_g1	2.14209	0	2.15866	TR10151|c1_g1	0	0	3.73996
TR101003|c0_g1	0.455229	0.446786	2.82212	TR10069|c0_g1	0	1.74932	3.69889	TR101510|c0_g1	2.90304	2.09457	0
TR101004|c0_g1	0.799916	0.201634	2.77905	TR100690|c0_g1	0	1.93847	0	TR101513|c0_g1	0	0.317304	3.0291
TR10101|c0_g1	1.58448	0.436162	2.82721	TR100691|c0_g1	0	2.87145	0	TR101521|c0_g1	3.23113	0.279768	0
TR101010|c0_g1	2.62971	0	4.43008	TR100692|c0_g1	0	2.09828	0	TR101527|c0_g1	3.40939	0	0
TR101011|c0_g1	0	0	5.73338	TR100693|c0_g1	0	2.56218	0	TR101543|c0_g1	3.04527	0.932817	0
TR101012|c0_g1	0	0	3.98504	TR100694|c0_g1	2.66835	0.491597	2.73466	TR101544|c0_g1	3.10299	0	1.15316
TR101016|c0_g1	1.33743	0	2.86888	TR10070|c0_g1	0.632268	2.27739	0	TR10155|c0_g1	2.47794	0.16092	0
TR101017|c0_g1	0	2.94336	0	TR100702|c0_g1	2.64524	0	0	TR101561|c0_g1	1.33743	0	4.42391
TR101020|c0_g1	0.975263	0	3.62971	TR100703|c0_g1	2.18555	0	3.08117	TR101568|c0_g1	0	0	3.61212
TR101029|c0_g1	0	2.3846	0	TR100707|c0_g1	0	1.51602	0	TR101575|c0_g1	0	0	3.79296
TR10103|c0_g1	0	0.0894982	3.00234	TR100710|c0_g1	3.11803	0	0	TR101578|c0_g1	2.95829	0	0.847997
TR101030|c0_g1	0	0.535058	3.64904	TR100721|c0_g1	3.86572	0	0	TR10158|c0_g1	4.34227	0	0
TR101037|c0_g1	0.568519	0.389567	3.0291	TR100723|c0_g1	2.07073	0	0	TR101582|c0_g1	5.31361	0	0
TR101039|c0_g1	0.958286	2.40817	0	TR100726|c0_g1	0	2.52807	0	TR101583|c0_g1	0	0	3.49978
TR101040|c0_g1	1.24489	0.201634	2.79639	TR100727|c0_g1	1.56267	0.173767	0	TR101590|c0_g1	0	0.469886	2.74545
TR101060|c0_g1	0.872632	0	3.4522	TR100734|c0_g1	2.39424	0	0	TR101593|c0_g1	4.36604	0	0
TR101061|c0_g1	1.41251	0.366252	2.20883	TR100736|c0_g1	3.57628	0	0	TR101595|c0_g1	3.0917	1.64985	0.77905
TR101064|c0_g1	0.524064	2.94129	0	TR100744|c0_g1	0	1.91418	0	TR101600|c0_g1	0	0.279768	3.21272
TR101065|c0_g1	0	0	3.80591	TR100747|c0_g1	0.305679	1.3505	0	TR101609|c0_g1	0.512985	0.119024	3.37448
TR101067|c0_g1	0.827819	0.16092	2.29219	TR100747|c0_g2	0	0.857583	0.560715	TR10161|c0_g1	3.51096	0.24123	1.52306
TR101073|c0_g1	1.27202	2.97691	0	TR100752|c0_g1	0	1.64478	0	TR101611|c0_g1	0	0	3.19456
TR101074|c0_g1	2.09761	0	2.74006	TR100754|c0_g1	2.25852	0	1.83066	TR101612|c0_g1	1.146	0.577248	3.2561
TR101075|c0_g1	0	3.87814	0	TR100755|c0_g1	2.46624	0	2.65283	TR101614|c0_g1	2.99946	0	0
TR101076|c0_g1	0.545968	2.61612	0	TR100758|c0_g1	0.643394	0.0745054	1.77905	TR101615|c0_g1	0.863938	0.0894982	4.09457
TR101080|c0_g1	0	2.5064	0	TR100760|c0_g1	0	2.53854	0	TR101617|c0_g1	0.0935602	0	3.99937
TR101082|c0_g1	0.881273	0.40163	2.5864	TR100761|c0_g1	2.2854	0	0	TR101621|c0_g1	0	0	2.9782
TR101084|c0_g1	2.27531	0.253384	3.38598	TR100765|c0_g1	0	1.79909	0	TR101621|c0_g2	0	0	2.98732
TR101087|c0_g1	0	0	3.40081	TR100765|c0_g2	0	1.74502	2.00252	TR101625|c0_g2	2.26514	0.797428	0
TR101090|c0_g1	0	0	3.5864	TR100767|c0_g1	0.407081	1.96236	0	TR101653|c0_g1	2.03562	0.446786	0
TR101093|c0_g1	1.13159	0.119024	2.12862	TR100769|c0_g1	2.774	0.0745054	4.64611	TR101676|c0_g1	2.80674	0	0
TR101096|c0_g1	0	0	3.21008	TR10077|c0_g1	4.43283	0.92448	0	TR101690|c0_g1	0.568519	0	2.9159
TR101099|c0_g1	1.3505	0.67717	3.52394	TR100770|c0_g1	2.37851	0	2.63761	TR101692|c0_g1	0	0.491597	3.47949
TR101099|c0_g2	3.81024	0	3.72279	TR100772|c0_g1	0	3.19645	0	TR1017|c0_g1	3.59252	1.48336	0
TR101110|c0_g1	0.611645	0	3.55912	TR100778|c0_g1	0	2.21226	0	TR101704|c0_g1	2.93093	0	0
TR101111|c0_g1	0	2.03175	0	TR100779|c0_g1	0	2.07279	0	TR101707|c0_g1	0.381837	0.132248	2.58448
TR101117|c0_g1	2.09356	1.13553	3.63355	TR100780|c0_g1	0	2.20914	0	TR101727|c0_g1	0	2.29013	3.20242
TR101119|c0_g1	0.153157	0.132248	3.04229	TR100781|c0_g1	3.00342	0.932817	2.53953	TR101730|c0_g1	3.20492	0	0
TR10112|c0_g1	0	1.71721	0	TR100782|c0_g1	2.36289	0	2.33571	TR101745|c0_g1	0.713696	0.0607392	3.14503
TR101124|c0_g1	0	0	3.82894	TR100788|c0_g1	2.96883	0.577248	0	TR101746|c0_g1	2.55164	0.412511	0
TR101132|c0_g1	2.13126	0	5.4062	TR10079|c0_g1	3.11985	1.17057	3.0827	TR101747|c0_g1	0.35727	0.291604	3.69521
TR101134|c0_g1	0	0	3.29704	TR100795|c0_g1	0	1.90574	0	TR101748|c0_g1	1.00791	0	4.13619
TR101136|c0_g1	1.84117	0.291604	1.94748	TR100798|c0_g1	0	2.06523	0	TR101755|c0_g1	0	0.214125	3.00684
TR101137|c0_g1	0.762136	0	2.7615	TR100799|c0_g1	0	2.2225	0	TR101761|c0_g1	2.64016	0.201634	0
TR101140|c0_g1	0.863938	0	2.9364	TR100803|c0_g1	2.94167	0	0	TR101772|c0_g1	2.51526	0	0
TR101151|c0_g1	0	0	4.40081	TR100806|c0_g1	3.414	0.761285	0.568519	TR101776|c0_g1	2.50665	2.46519	0
TR101152|c0_g1	0.653519	2.53605	0	TR100809|c0_g1	0	2.41386	0	TR101787|c0_g1	0	0	3.86888
TR101157|c0_g1	0	2.48182	0	TR10081|c0_g1	0	1.95047	0	TR101798|c0_g1	3.32135	2.12334	0
TR101158|c0_g1	2.51526	0	3.09255	TR10081|c0_g2	0	1.95047	0	TR10180|c0_g1	3.42613	0	0
TR101159|c0_g1	0	2.4844	0	TR100813|c0_g1	2.47508	0.545968	2.23726	TR10180|c0_g2	3.77989	0	0
TR10116|c0_g1	0.991318	0.857583	5.58679	TR100822|c0_g1	1.82741	0	0	TR101800|c0_g1	0	0	3.66141
TR101168|c0_g1	0.196607	0.16092	4.2211	TR100824|c0_g1	2.87696	0.412511	0	TR101811|c0_g1	0.57918	0.377401	5.14841
TR101180|c0_g1	0	0	3.30568	TR100831|c0_g1	3.9541	0	0	TR101828|c0_g1	0	0	4.39794
TR101186|c0_g1	1.50691	0.201634	2.37573	TR100841|c0_g1	1.96273	0.424385	2.71458	TR101830|c0_g1	0	1.05658	3.02024
TR101188|c0_g1	2.73075	0	2.75253	TR100841|c0_g2	1.42492	0	3.89985	TR101831|c0_g1	1.68392	0.513996	4.04378
TR101201|c0_g1	0.265437	0.317304	3.71545	TR100842|c0_g1	0	1.55827	0	TR101838|c0_g1	0	2.11603	4.18982
TR101202|c0_g1	1.96273	4.57876	1.31208	TR100843|c0_g1	1.71853	0	1.56023	TR101846|c0_g1	0	0.329985	3.4268
TR101207|c0_g1	0	1.88088	0	TR100847|c0_g1	1.21039	0	2.59837	TR101861|c0_g1	0.733788	0.187768	3.81106
TR101208|c0_g1	0	2.58039	0	TR10085|c0_g1	3.82405	0	0	TR101869|c0_g1	0.863938	0.389567	3.54374
TR101209|c0_g1	0	2.98094	0	TR100851|c0_g1	0	2.67039	0	TR101879|c0_g1	3.38474	0	0
TR101214|c0_g1	0.57918	0.341417	2.89336	TR100852|c0_g1	0	1.90188	0	TR101883|c0_g1	3.7392	0	0
TR101220|c0_g1	0.92448	0	2.94579	TR100853|c0_g1	0	1.55827	0.744161	TR101887|c0_g1	0	0.733788	2.47197
TR101226|c0_g1	0	0	2.67197	TR100854|c0_g1	0	3.56157	0	TR101888|c0_g1	1.58448	0.412511	3.40993
TR101227|c0_g1	0	1.63506	0	TR100858|c0_g1	3.29851	0	0	TR101895|c0_g1	2.16027	0.132248	0.387363
TR101229|c0_g1	0.7433	0.577248	3.16269	TR100860|c0_g1	0	1.96236	0	TR101898|c0_g1	3.22419	0	0
TR101230|c0_g1	0	0	3.67841	TR100862|c0_g1	2.74782	0	0	TR101904|c0_g1	4.04824	0	0
TR101232|c0_g1	1.51248	0.253384	2.53331	TR100863|c0_g1	0	2.37573	0	TR101905|c0_g1	0.589763	0.119024	4.83729
TR10124|c0_g1	0	2.44255	0	TR100864|c0_g1	0	2.53057	0	TR101916|c0_g1	0	0.0745054	3.32726
TR10124|c1_g1	0	1.62012	0	TR100868|c0_g1	0	2.03175	0	TR101917|c0_g1	0	0.908429	4.24732
TR101244|c0_g1	0.393965	0.187768	3.38488	TR100872|c0_g1	0	1.88088	0	TR101920|c0_g1	0.238787	0.279768	2.85898
TR101244|c0_g2	0	0.16092	3.08967	TR100876|c0_g1	0	1.74028	0	TR101927|c0_g1	0.57918	0.279768	2.8474
TR101244|c0_g3	0	0.16092	3.85738	TR100879|c0_g1	0	2.15478	0	TR101928|c0_g1	0.369606	0.132248	2.95513
TR101246|c0_g1	0	2.55434	0	TR100880|c0_g1	0	1.23082	1.01792	TR101940|c0_g1	4.3083	0	0
TR101251|c0_g1	0	2.26784	0	TR100882|c0_g1	0	0.891419	0	TR101942|c0_g1	0.535058	0	3.15591
TR101252|c0_g1	0.863938	0	2.50411	TR100887|c0_g1	0	2.20571	0	TR101949|c0_g1	3.93518	0	0
TR101260|c0_g1	1.6581	2.21909	0	TR10089|c0_g2	0	1.76299	0	TR101956|c0_g1	4.13562	0	0
TR101268|c0_g1	0	0	3.62	TR100890|c0_g1	2.34398	0	0	TR101966|c0_g1	0	0	3.18269
TR10128|c0_g1	0.265437	0.119024	3.10652	TR100893|c0_g1	0	1.79452	2.36877	TR101971|c0_g1	3.07056	0	0
TR10128|c0_g2	0.601221	0	2.54374	TR100895|c0_g1	2.30188	0	0	TR101986|c0_g1	2.63483	0	0
TR101285|c0_g1	0	0	3.8482	TR100896|c0_g1	2.00755	0	3.43015	TR101994|c0_g1	0	0	4.4262
TR101287|c0_g1	1.77189	0	5.46041	TR100897|c0_g1	1.89025	0	2.0054	TR102004|c0_g1	2.16414	0	0
TR101296|c0_g1	0	0.279768	3.46976	TR100898|c0_g1	0	1.65947	0	TR102005|c0_g1	2.7405	0	0
TR10131|c0_g1	0.182692	0.187768	4.31709	TR1009|c0_g2	1.99964	0	0	TR102016|c0_g1	0.524064	0	3.34511
TR10131|c1_g1	0	0	4.02024	TR100901|c0_g1	0	2.19912	0	TR102020|c0_g1	3.19787	0	0
TR101310|c0_g1	0.975263	0	3.36975	TR100903|c0_g1	3.15121	0	0	TR102024|c0_g1	0	0.891419	4.26806
TR101311|c0_g1	0	0.458382	3.04387	TR100904|c0_g1	2.62714	0.353888	3.17871	TR102030|c0_g1	3.75136	0	0
TR101312|c0_g1	1.0314	0	3.16527	TR100906|c0_g1	2.33428	0.253384	3.34156	TR102031|c0_g1	0	2.20571	4.16993
TR101314|c0_g1	0.653519	0.317304	3.36751	TR100914|c0_g1	0	2.02041	0	TR102053|c0_g1	0.512985	0	3.19061
TR101315|c0_g1	1.40054	0.317304	2.39397	TR100919|c0_g1	0	2.00899	0	TR102061|c0_g1	0.381837	0	3.176
TR101317|c0_g1	0	0	3.12598	TR100920|c0_g1	3.1273	0	0	TR102062|c0_g1	0.22404	0.424385	4.87096
TR101321|c0_g1	1.60075	0.279768	4.01578	TR100926|c0_g1	0	1.77231	0	TR102063|c0_g1	0	0	3.33328
TR101328|c0_g1	0.442545	0.389567	2.34056	TR100927|c0_g1	0	5.98507	0	TR102066|c0_g1	0	1.3978	3.5145
TR101333|c0_g1	3.40327	0	4.98194	TR100928|c0_g1	0	2.85439	0	TR102069|c0_g1	0	1.76299	2.82395
TR101337|c0_g1	0.238787	1.64985	0	TR10093|c0_g1	2.24489	4.84765	2.27262	TR102071|c0_g1	2.91399	0	0
TR101347|c0_g1	0	4.27776	0	TR100930|c0_g1	0	1.44414	0	TR10208|c0_g1	3.02945	0.187768	0
TR101349|c0_g1	0	0	3.16269	TR100933|c0_g1	0	1.95829	0	TR102097|c0_g1	0	0	4.48852
TR101352|c0_g1	0	3.23465	0	TR100935|c0_g1	0	1.70266	0	TR102100|c0_g1	0.22404	0.104337	3.29101
TR101355|c0_g1	0.369606	0.253384	4.17393	TR100938|c0_g2	0	1.52657	0	TR102103|c0_g1	2.3051	0.524064	0
TR10136|c0_g1	0	0.16092	4.75248	TR100940|c1_g1	0	1.38018	0.944858	TR102106|c0_g1	1.10165	0.0894982	2.81701
TR10136|c0_g2	0.27858	0.173767	4.25301	TR100941|c0_g1	0	1.74502	0	TR102107|c0_g1	3.13471	0	0
TR10137|c0_g1	1.70354	0.353888	1.99964	TR100946|c0_g1	3.8512	0	0	TR102113|c0_g1	0.545968	0	3.61117
TR101373|c0_g2	1.62199	0	3.25369	TR100947|c0_g1	5.56703	0.695994	0	TR102115|c0_g1	0	0.119024	2.97049
TR101379|c0_g1	1.8504	0	2.93489	TR100955|c0_g1	1.97929	0.214125	4.0525	TR102131|c0_g1	4.19967	0	0
TR101381|c0_g1	0	0	4.02618	TR100957|c0_g1	0	2.70863	0	TR102150|c0_g1	2.90747	0	0
TR101390|c0_g1	1.86829	0.436162	3.18396	TR100960|c0_g1	0	1.86394	0	TR102155|c0_g1	3.39712	0	0
TR101392|c0_g1	0	0	5.09702	TR100961|c0_g2	3.41697	0	1.68122	TR102158|c0_g1	2.10131	2.14078	5.23871
TR101396|c0_g1	0	0.0894982	2.60431	TR100962|c0_g1	0	2.51172	0	TR102168|c0_g1	0	0.253384	3.13274
TR101399|c0_g1	0	0	3.44228	TR100964|c0_g1	1.47249	0	1.46362	TR102169|c0_g1	3.56949	0	0
TR101402|c0_g1	0.501821	0.24123	3.12598	TR100972|c0_g1	2.56803	0.648005	0	TR102172|c0_g1	3.26018	0	0
TR101404|c0_g1	0	0	4.24352	TR100975|c0_g1	0	1.83835	0	TR102182|c0_g1	0	1.52657	3.55802
TR101409|c0_g1	1.18903	0.266637	2.95215	TR100976|c0_g1	0	1.54251	0	TR102189|c0_g1	0	0.24123	3.02768
TR101414|c0_g1	1.80447	0	2.36625	TR10098|c1_g1	2.90304	0	3.17728	TR102193|c0_g1	2.6427	1.80777	0
TR101429|c0_g1	0	2.86295	0	TR100986|c0_g1	2.24154	0	0	TR102197|c0_g1	3.42008	0.491597	0
TR101437|c0_g1	0	0.524064	2.94897	TR100989|c0_g1	0	1.77231	0	TR102199|c0_g1	3.68235	0	0
TR101438|c0_g1	0.713696	0.458382	5.28166	TR10099|c0_g1	0	2.23542	2.49134	TR102209|c0_g1	4.21016	0	0
TR101446|c0_g1	0.182692	0	2.43456	TR100992|c0_g1	0	2.36401	0	TR102215|c0_g1	3.26694	1.03422	0
TR101449|c0_g1	0	0	3.60621	TR100993|c0_g1	2.88577	0	0	TR10222|c0_g1	3.42304	0.436162	0
TR101452|c0_g1	2.57628	0	3.75606	TR100998|c0_g1	0	2.02041	0	TR102241|c0_g1	4.07348	0	0
TR101453|c0_g1	0.713696	0	3.12184	TR100999|c0_g1	0	2.26153	0	TR102246|c0_g1	0.535058	0	3.01293
TR101456|c0_g1	0	3.04387	0	TR1010|c0_g1	0	2.90881	0	TR102253|c0_g1	1.0314	0.366252	3.57628
TR101458|c0_g1	1.67852	0	3.48375	TR10100|c0_g1	1.29219	0	2.89821	TR102254|c0_g1	2.80921	0	0
TR101459|c0_g1	0.694212	2.18555	0	TR101006|c0_g1	3.17297	0	0	TR102264|c0_g1	0	0	3.92856
TR101460|c0_g1	0.381837	0.119024	7.2433	TR101007|c0_g1	2.45444	0	0	TR102273|c0_g1	0	0	3.11487
TR101462|c0_g1	1.66857	1.80777	0	TR10101|c0_g1	1.58448	0.436162	2.82721	TR102291|c0_g1	0	0	5.34749
TR101463|c0_g1	0	0	3.49761	TR101010|c0_g1	2.62971	0	4.43008	TR102316|c0_g1	3.35657	0	0
TR101464|c0_g1	0	0	3.53953	TR101015|c0_g1	2.55434	0	0	TR102317|c0_g1	2.91169	0.705757	0
TR101472|c0_g1	2.42465	0.279768	2.08678	TR101017|c0_g1	0	2.94336	0	TR10232|c0_g1	2.10869	0	0
TR101475|c0_g1	1.40054	0	2.92543	TR101023|c0_g1	2.15672	0	2.58232	TR10232|c0_g2	2.83431	0	0
TR101481|c0_g1	1.168	2.48182	0	TR101024|c0_g1	0	3.06798	2.74889	TR10233|c0_g1	4.60449	0.555816	0
TR101483|c0_g1	2.22774	0	3.00988	TR101029|c0_g1	0	2.3846	0	TR102340|c0_g1	1.58448	1.23756	6.76398
TR101486|c0_g1	0.78157	0	3.168	TR101031|c0_g1	1.97085	0	1.53157	TR102344|c0_g1	3.24138	0	0
TR101489|c0_g1	2.61117	0	3.74717	TR101034|c0_g1	3.21723	0.823749	0	TR102345|c0_g1	0	0	2.95364
TR10149|c0_g1	2.88577	0.761285	2.37573	TR101036|c0_g1	0	2.23235	0	TR102347|c0_g1	2.24154	0	0
TR101496|c0_g1	0	0.279768	2.854	TR101038|c0_g1	3.4721	0	0	TR102349|c0_g1	2.55998	0	0
TR101497|c0_g1	1.0552	0.377401	3.86483	TR101047|c0_g1	0	1.74502	0	TR102356|c0_g1	3.19267	0	0
TR101498|c0_g1	0.381837	0	2.54572	TR101051|c0_g1	2.9749	0.491597	2.49774	TR102361|c0_g1	0.153157	0.187768	3.86562
TR101506|c0_g1	1.168	0.329985	3.17473	TR101053|c0_g1	0	1.90188	0	TR102381|c0_g1	2.81599	0	0
TR101507|c0_g1	1.13881	0.566572	3.34042	TR101056|c0_g1	2.45733	0.253384	0	TR102387|c0_g1	2.98514	0.724214	0
TR101508|c0_g1	0	0	2.84579	TR101057|c0_g1	4.28858	0	0	TR102388|c0_g1	0.124328	0	4.03501
TR10151|c0_g1	0	0	3.75339	TR101062|c0_g1	2.3471	0.436162	1.55631	TR10239|c0_g1	0.109695	0.16092	2.96292
TR10151|c0_g2	0	0.695994	3.58532	TR101064|c0_g1	0.524064	2.94129	0	TR10239|c0_g2	0.109695	0.0745054	3.49339
TR10151|c1_g1	0	0	3.73996	TR101069|c0_g1	0	1.75873	0	TR102393|c0_g1	3.62959	0	0
TR101513|c0_g1	0	0.317304	3.0291	TR101073|c0_g1	1.27202	2.97691	0	TR102400|c0_g1	3.38018	0	0
TR101522|c0_g1	1.54646	0.104337	1.92562	TR101074|c0_g1	2.09761	0	2.74006	TR102415|c0_g1	0.344828	0.104337	2.24489
TR101535|c0_g1	1.79077	0	3.06402	TR101075|c0_g1	0	3.87814	0	TR102441|c0_g1	1.06281	0.353888	3.57434
TR101537|c0_g1	0	0	2.58232	TR101076|c0_g1	0.545968	2.61612	0	TR102442|c0_g1	0	0	3.81363
TR10154|c0_g1	0.653519	0.291604	2.53754	TR101080|c0_g1	0	2.5064	0	TR102443|c0_g1	2.83895	1.3978	0
TR101545|c0_g1	2.03175	0.481299	3.02024	TR101084|c0_g1	2.27531	0.253384	3.38598	TR10245|c0_g1	0.72334	0	2.461
TR101552|c0_g1	1.02361	0.279768	2.57846	TR101093|c0_g1	1.13159	0.119024	2.12862	TR102451|c0_g1	0.407081	0.607863	5.83749
TR101558|c0_g1	2.9182	0	3.488	TR101094|c0_g1	0	1.1635	0	TR102456|c0_g1	0	0	3.86641
TR10156|c0_g2	0	2.05415	0.736388	TR101098|c0_g1	2.33743	0	0	TR102461|c0_g1	3.50386	0	0
TR101561|c0_g1	1.33743	0	4.42391	TR101099|c0_g2	3.81024	0	3.72279	TR102468|c0_g1	3.10685	0	0
TR101565|c0_g1	2.00755	0.627607	3.99865	TR1011|c0_g1	0	2.20914	1.02361	TR10247|c0_g1	3.33743	1.10702	0
TR101568|c0_g1	0	0	3.61212	TR101103|c0_g1	2.54052	0	0	TR102471|c0_g1	0	0.279768	2.7685
TR101569|c0_g1	3.08984	0	3.1177	TR101105|c0_g1	3.04736	0	0	TR102477|c0_g1	0.512985	0	3.19314
TR101572|c0_g1	0.799916	1.91418	0	TR101108|c0_g1	2.22064	0	0	TR102488|c0_g1	3.90198	0	0
TR101573|c0_g1	0	0	3.00845	TR101109|c0_g1	0	1.82089	0	TR102489|c0_g1	3.43656	1.4098	0
TR101575|c0_g1	0	0	3.79296	TR101111|c0_g1	0	2.03175	0	TR102517|c0_g1	1.4547	0.187768	3.54065
TR101577|c0_g1	1.91188	0	4.01952	TR10112|c0_g1	0	1.71721	0	TR102522|c0_g1	0	0	3.33571
TR101580|c0_g1	2.56535	0	3.52293	TR10112|c0_g2	0.35727	1.67897	0.692427	TR102529|c0_g1	0	0	2.79826
TR101583|c0_g1	0	0	3.49978	TR101122|c0_g1	2.12367	0	0	TR102533|c0_g1	3.06867	0	0
TR101589|c0_g1	1.17505	0	3.14503	TR101123|c0_g1	0	2.05415	0	TR102550|c0_g1	0	0	3.73996
TR10159|c0_g1	0	2.09828	0	TR101127|c0_g1	2.69377	0	0	TR102555|c0_g1	1.36961	1.21723	4.4351
TR101590|c0_g1	0	0.469886	2.74545	TR101128|c0_g1	1.77189	0	0	TR102598|c0_g1	0.78157	0.366252	3.05259
TR101592|c0_g1	0.663572	0.304511	2.33571	TR101128|c0_g2	2.13849	0	0	TR102600|c0_g1	2.4691	0.266637	0
TR101598|c0_g1	3.13291	0	4.48369	TR101132|c0_g1	2.13126	0	5.4062	TR102606|c0_g1	3.49672	0	0
TR101600|c0_g1	0	0.279768	3.21272	TR101136|c0_g1	1.84117	0.291604	1.94748	TR102610|c0_g1	0.545968	0	2.74351
TR101602|c0_g1	3.03545	0	3.52507	TR101142|c0_g1	2.06281	0	1.57628	TR102618|c0_g1	0	1.30743	4.58033
TR101604|c0_g1	0	0.389567	3.13685	TR101145|c0_g1	0	2.02432	0	TR102624|c0_g1	0	1.10702	2.78952
TR101606|c0_g1	0	2.89025	0	TR101152|c0_g1	0.653519	2.53605	0	TR102627|c0_g1	0	0	2.86888
TR101609|c0_g1	0.512985	0.119024	3.37448	TR101153|c0_g1	0	2.00504	0	TR10263|c0_g1	2.76702	0	0
TR101611|c0_g1	0	0	3.19456	TR101156|c0_g1	0	2.40817	0	TR102646|c0_g1	0	0	3.30685
TR101612|c0_g1	1.146	0.577248	3.2561	TR101157|c0_g1	0	2.48182	0	TR102652|c0_g1	0.407081	0	3.02467
TR101615|c0_g1	0.863938	0.0894982	4.09457	TR101158|c0_g1	2.51526	0	3.09255	TR102658|c0_g1	1.70885	0	5.40589
TR101617|c0_g1	0.0935602	0	3.99937	TR101159|c0_g1	0	2.4844	0	TR102661|c0_g1	1.86829	0.253384	4.18856
TR10162|c0_g2	0.43082	1.97416	0	TR101162|c0_g1	3.31005	0	0	TR102663|c0_g1	0	0	3.31165
TR101621|c0_g1	0	0	2.9782	TR101165|c0_g1	2.39094	0	0	TR102667|c0_g1	0	0	4.35692
TR101621|c0_g2	0	0	2.98732	TR101167|c0_g1	3.0878	0	2.73466	TR102670|c0_g1	0.196607	0.173767	3.32611
TR101626|c0_g1	1.27858	0	2.33085	TR10117|c0_g1	0	3.11686	2.2549	TR102673|c0_g1	0.92448	0.524064	3.21785
TR101635|c0_g1	0.92448	2.56487	0	TR101174|c0_g1	2.48078	0.535058	2.68863	TR10268|c0_g1	1.41846	0	4.92415
TR101646|c0_g1	1.25882	0.201634	2.43696	TR10118|c0_g1	0	1.25701	0	TR102681|c0_g1	2.76935	0	0
TR101657|c0_g1	1.54646	0	3.25988	TR101181|c0_g1	3.35346	1.49978	2.35473	TR102693|c0_g1	0.733788	0	3.31049
TR101658|c0_g1	0	0.187768	2.52507	TR101185|c0_g1	1.92486	0	0	TR102713|c0_g1	0.182692	0.146655	3.37323
TR10166|c0_g1	0.524064	2.35783	0	TR101188|c0_g1	2.73075	0	2.75253	TR102730|c0_g1	4.04623	0	0
TR101662|c0_g1	0.35727	2.39643	0	TR1012|c0_g1	0	2.14437	0	TR102736|c0_g1	0.35727	0	3.39972
TR101664|c0_g1	0	0	2.72181	TR101202|c0_g1	1.96273	4.57876	1.31208	TR10274|c0_g1	5.38243	5.65738	3.15186
TR101678|c0_g1	2.99331	0	2.16672	TR101205|c0_g1	2.66084	0	0	TR102744|c0_g1	0.22404	0	3.35924
TR101680|c0_g1	0.916094	0.132248	2.56218	TR101207|c0_g1	0	1.88088	0	TR102745|c1_g1	4.53138	0	0
TR101688|c0_g1	1.89025	0.491597	3.5894	TR101208|c0_g1	0	2.58039	0	TR102747|c0_g1	2.84117	0	0
TR101690|c0_g1	0.568519	0	2.9159	TR101209|c0_g1	0	2.98094	0	TR102753|c0_g1	4.33264	1.3505	0
TR101692|c0_g1	0	0.491597	3.47949	TR101213|c0_g1	1.93734	0	0	TR102760|c0_g1	4.17113	0	1.92562
TR101693|c0_g1	2.36933	0.227741	2.97214	TR101217|c0_g1	0	2.41116	0	TR102779|c0_g1	0.466758	0	3.55397
TR101696|c0_g1	1.29219	0	3.73725	TR101223|c0_g1	0	2.31817	0	TR102782|c0_g1	2.52932	0	0
TR101700|c0_g1	1.27202	0	3.698	TR101227|c0_g1	0	1.63506	0	TR102793|c0_g2	2.82985	0	0
TR101707|c0_g1	0.381837	0.132248	2.58448	TR101228|c0_g1	0	2.02041	0.88049	TR102807|c0_g1	3.09542	0	0
TR101713|c0_g1	2.18206	2.73898	0	TR101231|c0_g1	2.43962	0.0894982	0	TR102813|c0_g1	0.407081	0.353888	3.26619
TR101714|c0_g1	0	3.4489	0	TR101233|c0_g1	0	1.92638	0	TR102824|c0_g1	0	0	3.56108
TR101724|c0_g1	4.83996	1.91418	4.60816	TR101235|c0_g1	0	1.25701	0	TR102834|c0_g1	0.713696	0.227741	3.58232
TR10174|c0_g1	0.381837	1.80364	0	TR10124|c0_g1	0	2.44255	0	TR102841|c0_g1	0.827819	0.40163	3.21661
TR101743|c0_g1	2.95215	0	2.28747	TR10124|c1_g1	0	1.62012	0	TR102842|c0_g1	0.72334	0.481299	3.06987
TR101745|c0_g1	0.713696	0.0607392	3.14503	TR101240|c0_g1	0	1.83835	0	TR10285|c0_g2	0	0	4.20945
TR101747|c0_g1	0.35727	0.291604	3.69521	TR101246|c0_g1	0	2.55434	0	TR102855|c0_g1	4.15486	0	0
TR101748|c0_g1	1.00791	0	4.13619	TR101249|c0_g1	0	1.80364	0	TR102858|c0_g1	0.694212	0.173767	2.61612
TR101755|c0_g1	0	0.214125	3.00684	TR10125|c0_g2	0	1.40381	0	TR102868|c0_g1	3.29851	0	0
TR10176|c0_g2	2.49237	3.138	0	TR101251|c0_g1	0	2.26784	0	TR102871|c0_g1	0	0	3.44784
TR101763|c0_g1	0	0.481299	3.33328	TR101256|c0_g1	0	1.569	2.4957	TR102872|c0_g1	0.557778	0.253384	3.13553
TR101766|c0_g1	1.79077	0.0745054	1.94748	TR101257|c0_g1	4.77336	0	0	TR102873|c0_g1	2.95624	1.61495	0
TR101776|c0_g1	2.50665	2.46519	0	TR101261|c0_g1	2.62433	0.436162	0	TR102874|c0_g1	3.25338	2.00899	0
TR10178|c0_g1	0	3.57071	0	TR101264|c0_g1	3.11053	1.09288	0	TR102886|c0_g1	1.4782	0	3.68122
TR101786|c0_g1	1.03984	0.491597	2.86076	TR101265|c0_g1	2.16768	0	1.59264	TR102887|c0_g1	0	0	3.07553
TR101787|c0_g1	0	0	3.86888	TR101272|c0_g1	0	1.91418	0	TR102888|c0_g1	0	0.513996	2.93017
TR101800|c0_g1	0	0	3.66141	TR101275|c0_g2	3.43962	0.577248	2.55606	TR102897|c0_g1	0	0.436162	3.36275
TR101802|c0_g1	0.933573	0	2.68302	TR101278|c0_g1	0	2.12664	0	TR102908|c0_g1	0	0.797428	4.0106
TR101804|c0_g1	0	2.40218	0	TR101282|c0_g1	0	1.60502	1.47197	TR102931|c0_g1	0.535058	0	3.39053
TR101811|c0_g1	0.57918	0.377401	5.14841	TR101284|c0_g1	3.2499	0	0	TR102932|c0_g1	3.21723	0	0
TR101822|c0_g1	3.11237	0	2.60027	TR101291|c0_g1	0	1.69822	0	TR102937|c0_g1	0	0.16092	3.04527
TR101827|c0_g1	0	1.82089	0	TR101293|c0_g1	3.07056	0	0	TR102944|c0_g1	0.863938	0.446786	2.9782
TR101828|c0_g1	0	0	4.39794	TR101295|c0_g1	0	2.01685	0	TR102949|c0_g1	3.13471	1.74028	0
TR101831|c0_g1	1.68392	0.513996	4.04378	TR101299|c0_g1	1.72857	0	0	TR102967|c0_g1	0	0	3.59132
TR101842|c0_g1	1.75275	0.377401	2.66812	TR10130|c0_g1	3.83885	1.36233	0	TR102969|c0_g1	0.621993	0	3.0365
TR101846|c0_g1	0	0.329985	3.4268	TR101300|c0_g1	1.48954	0.253384	1.65489	TR102970|c0_g1	3.36765	2.16511	0
TR101861|c0_g1	0.733788	0.187768	3.81106	TR101302|c0_g1	0	1.99349	3.36863	TR102977|c0_g1	0	0	4.22435
TR101866|c0_g1	0	0	2.99783	TR101304|c0_g1	0	1.81229	0	TR102990|c0_g1	0	0	3.54572
TR101869|c0_g1	0.863938	0.389567	3.54374	TR101305|c0_g1	0	1.48336	0	TR102992|c0_g1	0	0	3.91504
TR10187|c0_g1	0	2.40518	0	TR101306|c0_g1	2.64016	0.535058	0.57628	TR102993|c0_g1	0	0.761285	3.47949
TR101881|c0_g1	1.57386	0	2.68302	TR101307|c0_g1	0	1.64478	0	TR102995|c0_g1	1	1.19724	5.26769
TR101888|c0_g1	1.58448	0.412511	3.40993	TR101309|c0_g1	2.60597	0.491597	2.1398	TR10300|c0_g2	0	0	3.60916
TR10189|c0_g1	1.07861	0.279768	2.81537	TR101313|c0_g1	1.81844	0	0	TR103018|c0_g1	0.975263	0.849599	3.62094
TR101896|c0_g1	2.23818	0	2.65489	TR101313|c0_g2	2.27858	0.742437	0	TR103029|c0_g1	2.848	0.266637	0
TR101905|c0_g1	0.589763	0.119024	4.83729	TR101316|c0_g1	1.34426	0	0	TR10303|c0_g1	3.66323	0	0
TR101908|c0_g1	0.933573	0.146655	1.97233	TR10132|c0_g1	0	1.41576	0	TR103030|c0_g1	0	0.469886	4.6052
TR101914|c0_g1	0	1.99349	0	TR101321|c0_g1	1.60075	0.279768	4.01578	TR103031|c0_g1	0	0.916094	3.25111
TR101916|c0_g1	0	0.0745054	3.32726	TR101330|c0_g1	0	1.34426	1.34085	TR103035|c0_g1	0	0	2.87873
TR101917|c0_g1	0	0.908429	4.24732	TR101333|c0_g1	3.40327	0	4.98194	TR103048|c0_g1	3.74287	0	0
TR10192|c0_g1	1.57918	3.76011	0	TR101337|c0_g1	0.238787	1.64985	0	TR10305|c0_g1	3.49812	2.52807	0
TR101920|c0_g1	0.238787	0.279768	2.85898	TR101340|c0_g1	0	2.20571	0	TR10307|c0_g1	5.10626	0.657183	0
TR101926|c0_g1	1.79077	0	3.54683	TR101342|c0_g1	2.12002	0	2.20383	TR103076|c0_g1	2.88343	0	0
TR101927|c0_g1	0.57918	0.279768	2.8474	TR101344|c0_g1	0	1.4098	1.76171	TR103081|c0_g1	3.7148	0	0
TR101928|c0_g1	0.369606	0.132248	2.95513	TR101346|c0_g1	1.86829	0	0	TR103090|c0_g1	4.69109	0	0
TR101937|c0_g1	1.83673	0.366252	1.89995	TR101347|c0_g1	0	4.27776	0	TR103100|c0_g1	0	0.253384	2.8673
TR101938|c0_g1	0.407081	0.341417	2.43242	TR10135|c0_g1	2.35671	0.67717	1.10367	TR103106|c0_g1	0	0	2.70177
TR101942|c0_g1	0.535058	0	3.15591	TR101350|c0_g1	0	1.6248	0	TR10312|c0_g1	0.7433	0.187768	4.30012
TR101946|c0_g1	1.19661	2.20571	0	TR101351|c0_g1	0	2.06523	1.02361	TR103131|c0_g1	1.00791	0	3.68032
TR101948|c0_g1	3.03157	0	3.43683	TR101352|c0_g1	0	3.23465	0	TR103133|c0_g1	0	0.341417	3.21661
TR101952|c1_g1	0.958286	2.22558	0	TR101353|c0_g1	0	1.74932	0	TR103147|c0_g1	0.138814	0.0607392	4.15389
TR101958|c0_g1	0	2.20226	0	TR101354|c0_g1	0	1.85997	2.39862	TR103150|c0_g1	0	0	3.43896
TR101966|c0_g1	0	0	3.18269	TR101360|c0_g1	0	2.17185	0	TR103164|c0_g1	1.62199	2.27441	4.43122
TR10197|c0_g1	3.0878	1.1564	3.87549	TR101361|c0_g1	0	2.36681	0	TR103179|c0_g1	0	0.882839	3.60916
TR10199|c0_g1	3.20492	0.866315	2.87716	TR101364|c0_g1	3.76564	0.353888	0	TR103182|c0_g1	0	0	3.72367
TR101994|c0_g1	0	0	4.4262	TR101365|c0_g1	0	1.39232	0	TR103196|c0_g1	1	0.173767	3.35699
TR101995|c0_g1	0	2.69688	0	TR101369|c0_g1	2.68863	0.266637	0	TR10321|c0_g1	3.07056	0.279768	0
TR101999|c0_g1	0	0.173767	2.43909	TR10137|c0_g1	1.70354	0.353888	1.99964	TR10322|c0_g1	0	0	3.95587
TR102002|c0_g1	0.950095	0	2.18269	TR101374|c0_g2	0	1.65947	0	TR103220|c0_g1	3.8845	2.67039	0
TR102009|c0_g1	1.94148	0.617298	2.78073	TR101377|c0_g1	0	1.97012	4.00162	TR103231|c0_g1	0.501821	0.304511	3.62772
TR102012|c0_g1	1.52957	0	3.17473	TR101379|c0_g1	1.8504	0	2.93489	TR103235|c0_g1	0.182692	0.227741	3.42116
TR102016|c0_g1	0.524064	0	3.34511	TR10138|c1_g1	0	2.5064	0	TR103240|c0_g1	2.22064	0	0
TR102018|c0_g1	0	1.84278	0	TR101385|c0_g2	0	2.08372	0	TR10325|c0_g2	0	0.980391	3.50716
TR102022|c0_g1	0	0	2.60621	TR101389|c0_g1	0	1.65947	0	TR103258|c0_g1	3.12184	1.76765	0
TR102024|c0_g1	0	0.891419	4.26806	TR101397|c0_g1	1.82293	0	1.15316	TR103260|c0_g1	0	0	3.56413
TR102027|c0_g1	0	3.4907	0	TR101400|c0_g1	3.36765	0.866315	0	TR103265|c0_g1	0	0	3.93876
TR102028|c0_g1	0.545968	0.253384	2.51879	TR101405|c0_g1	3.56949	0	0	TR103268|c0_g1	0	0.304511	2.95215
TR102029|c0_g1	2.71611	1.58976	4.22435	TR101406|c0_g1	0	1.61495	0	TR103276|c0_g1	2.91399	0	0
TR102037|c0_g1	1.35671	0	2.82721	TR101407|c0_g1	2.88577	0	0	TR103287|c0_g1	2.52105	0	0
TR102038|c0_g1	1.3051	0	2.84238	TR101409|c0_g1	1.18903	0.266637	2.95215	TR103288|c0_g1	2.83431	1.301	0
TR102045|c0_g1	0.899176	2.65099	0	TR101412|c0_g1	0	2.00144	0	TR103293|c0_g1	2.71853	1.01863	0
TR102048|c0_g1	0.799916	2.60098	0	TR101413|c0_g1	0	1.70266	0	TR1033|c0_g1	3.51387	1.13553	0
TR102053|c0_g1	0.512985	0	3.19061	TR101414|c0_g1	1.80447	0	2.36625	TR103322|c0_g1	2.61377	0.377401	0
TR102054|c0_g1	1.61117	0	3.19188	TR101417|c0_g1	0	2.48723	0	TR103329|c0_g1	2.83895	0.491597	0
TR102058|c0_g1	0	3.27977	0	TR101424|c0_g1	0	2.19566	0	TR10333|c0_g2	2.33428	0	0
TR102061|c0_g1	0.381837	0	3.176	TR101426|c0_g1	2.48388	0	0	TR103330|c0_g1	0	1.04893	4.14233
TR102062|c0_g1	0.22404	0.424385	4.87096	TR101429|c0_g1	0	2.86295	0	TR103336|c0_g1	2.03175	0	0
TR102063|c0_g1	0	0	3.33328	TR10143|c0_g1	3.34866	0.637842	0	TR103354|c0_g1	3.3941	0	0
TR102065|c0_g1	1.38791	0.705757	3.63355	TR101431|c0_g1	0	1.8472	0	TR103356|c0_g1	0	0.535058	3.26364
TR102070|c0_g1	2.0197	0.173767	1.95047	TR101432|c0_g1	3.14763	0	0	TR10336|c0_g1	4.36758	0.67717	0
TR102073|c0_g1	1.93734	0	3.00234	TR101440|c0_g1	0	1.97416	0	TR103362|c0_g1	3.01952	0	0
TR102082|c0_g1	0	2.43696	0	TR101442|c0_g1	2.27858	0	2.34511	TR103364|c0_g1	3.60324	0	0
TR102093|c0_g1	0	0	2.91743	TR101447|c0_g1	0	1.79036	0	TR103378|c0_g1	2.90304	0	0
TR102097|c0_g1	0	0	4.48852	TR101448|c0_g1	0	2.06178	0	TR103380|c0_g1	1.53506	0.353888	3.42223
TR102100|c0_g1	0.22404	0.104337	3.29101	TR101450|c0_g1	0	2.57265	2.41684	TR103404|c0_g1	2.49237	0	0
TR102106|c0_g1	1.10165	0.0894982	2.81701	TR101452|c0_g1	2.57628	0	3.75606	TR103407|c0_g1	3.1311	0.389567	0
TR102108|c0_g1	0.872632	0	2.78429	TR101456|c0_g1	0	3.04387	0	TR103408|c0_g1	0	0	4.556
TR102110|c0_g1	2.09761	2.53057	0	TR101459|c0_g1	0.694212	2.18555	0	TR103420|c0_g1	0.35727	0.173767	2.2397
TR102112|c0_g1	0.983313	0.291604	2.6774	TR101468|c0_g1	2.8524	0	0	TR103424|c0_g1	0	0	3.65478
TR102113|c0_g1	0.545968	0	3.61117	TR101469|c0_g1	2.25852	0	2.22188	TR103427|c0_g1	2.92467	0	0
TR102115|c0_g1	0	0.119024	2.97049	TR101472|c0_g1	2.42465	0.279768	2.08678	TR103442|c0_g1	3.37239	0.866315	0
TR102125|c0_g1	0	0	2.97049	TR101474|c0_g1	2.66835	0	0	TR103452|c0_g1	3.03949	0	0
TR102126|c0_g1	0	2.06523	0	TR101475|c0_g1	1.40054	0	2.92543	TR10346|c0_g1	5.33385	0	0
TR102126|c0_g2	0	2.52807	0	TR101479|c0_g1	0	0.891419	0	TR103460|c0_g1	3.26349	1.60975	0
TR102130|c0_g1	1.51803	0.329985	2.22188	TR10148|c0_g1	0	1.59455	0	TR103461|c0_g1	1.13881	1.26303	4.79898
TR102132|c0_g1	1.6581	0.291604	2.56413	TR101480|c0_g1	2.10131	0	0	TR103481|c0_g1	2.49237	0.214125	0
TR102134|c0_g1	0	0	3.08542	TR101483|c0_g1	2.22774	0	3.00988	TR103485|c0_g1	5.11799	0	0
TR102149|c0_g2	0	2.57797	0	TR101485|c0_g1	1.98732	0	1.49365	TR103490|c0_g1	0	0	3.3032
TR102158|c0_g1	2.10131	2.14078	5.23871	TR101487|c0_g1	3.80447	0	0	TR103504|c0_g1	3.79981	0	0
TR102161|c0_g1	2.99331	0.9568	3.74889	TR101489|c0_g1	2.61117	0	3.74717	TR103512|c0_g1	0	0	3.03949
TR102163|c0_g1	0	2.26153	0	TR10149|c0_g1	2.88577	0.761285	2.37573	TR103513|c0_g1	0	0	3.63262
TR102168|c0_g1	0	0.253384	3.13274	TR101495|c0_g1	0	1.55336	0	TR103523|c0_g1	4.31404	0	0
TR10217|c0_g1	0	3.46858	0	TR1015|c0_g1	3.1784	0	0	TR103536|c0_g1	2.46336	0	0
TR102178|c0_g1	0.941858	0	3.4489	TR101500|c0_g1	0	1.68392	0	TR103544|c0_g1	0	0	3.39972
TR102189|c0_g1	0	0.24123	3.02768	TR101501|c0_g1	2.10501	0	0	TR103559|c0_g1	0	0	3.81013
TR102193|c0_g1	2.6427	1.80777	0	TR101501|c0_g2	2.65306	0	0	TR103565|c0_g1	0	0	3.79981
TR102200|c0_g1	1.76214	1.65947	0	TR101503|c0_g1	0.818851	2.49825	1.419	TR103566|c0_g1	0	0	3.34511
TR102211|c0_g1	0.683472	0.279768	2.41007	TR101515|c0_g1	0	2.37879	0	TR103579|c0_g1	3.95103	0	0
TR102228|c0_g1	0	0.705757	3.17871	TR101521|c0_g1	3.23113	0.279768	0	TR103581|c0_g1	0.512985	0.586885	3.0321
TR102230|c0_g1	2.33113	0	3.34752	TR101522|c0_g1	1.54646	0.104337	1.92562	TR103591|c0_g1	0	0.436162	3.19061
TR102232|c0_g1	0	0	2.72552	TR101526|c0_g1	1.50131	0	0	TR103595|c0_g1	0	0.341417	3.61706
TR10224|c0_g2	2.36933	0	2.90785	TR101527|c0_g1	3.40939	0	0	TR103602|c0_g1	2.95829	0	0
TR102242|c0_g1	1.5955	2.82863	0	TR101533|c0_g1	0	1.95829	0	TR103613|c0_g1	0	1.25701	3.81875
TR102246|c0_g1	0.535058	0	3.01293	TR101536|c0_g1	0	1.43296	2.41684	TR103633|c0_g1	0.381837	0.0894982	2.24732
TR102252|c0_g1	0	2.56487	0	TR101542|c0_g1	0	1.97416	0	TR103659|c0_g1	0	0	3.47949
TR102253|c0_g1	1.0314	0.366252	3.57628	TR101543|c0_g1	3.04527	0.932817	0	TR103675|c0_g1	0	0	3.35572
TR102264|c0_g1	0	0	3.92856	TR101544|c0_g1	3.10299	0	1.15316	TR103688|c0_g1	1.38184	0	7.59813
TR102273|c0_g1	0	0	3.11487	TR101549|c0_g1	0	2.6311	0	TR1037|c0_g1	0	1.79909	4.17393
TR102281|c0_g1	0.153157	0.214125	2.07861	TR10155|c0_g1	2.47794	0.16092	0	TR103703|c0_g1	3.43216	0	6.25389
TR102286|c0_g1	2.0861	0	3.08831	TR101550|c0_g1	0	1.78115	0	TR10371|c0_g1	2.65053	1.461	0
TR102287|c0_g1	1.01578	0.104337	2.73097	TR101556|c0_g1	0	2.40518	0	TR103716|c0_g1	2.48388	1.10702	0
TR10229|c0_g1	1.46624	0.77905	2.83228	TR101558|c0_g1	2.9182	0	3.488	TR103719|c0_g1	3.43656	0	0
TR102291|c0_g1	0	0	5.34749	TR101559|c0_g1	0	1.9542	0	TR103721|c0_g1	1.91609	0.797428	0
TR102304|c0_g1	0	0	2.71282	TR10156|c0_g2	0	2.05415	0.736388	TR103737|c0_g1	2.70111	0	0
TR102306|c0_g1	0.466758	1.86394	0	TR101562|c0_g1	0	1.96236	2.0054	TR103742|c0_g1	3.46035	0	0
TR102340|c0_g1	1.58448	1.23756	6.76398	TR101566|c0_g1	0	2.05068	0	TR103749|c0_g1	0	0	4.04229
TR102345|c0_g1	0	0	2.95364	TR101569|c0_g1	3.08984	0	3.1177	TR10375|c0_g1	2.25157	0	0
TR102346|c0_g1	1.2857	0.0894982	2.38957	TR101570|c0_g1	2.09761	0.227741	0.975263	TR103751|c0_g1	3.34866	2.07998	0
TR102361|c0_g1	0.153157	0.187768	3.86562	TR101571|c0_g1	2.40327	0	0	TR103761|c0_g1	1.91609	0	4.0861
TR102370|c0_g1	1.92903	0	2.62597	TR101574|c0_g1	0	2.19912	0	TR103786|c0_g1	0.27858	0.132248	2.44784
TR102371|c0_g1	0	0.329985	2.9222	TR101576|c0_g1	2.78346	0	0	TR103788|c0_g1	0.393965	0.266637	2.19849
TR102388|c0_g1	0.124328	0	4.03501	TR101578|c0_g1	2.95829	0	0.847997	TR10379|c0_g2	2.1273	0	0
TR102389|c0_g1	1.67852	0	3.05537	TR101579|c0_g1	0	2.14437	0	TR103798|c0_g1	1.19661	0.932817	3.63842
TR10239|c0_g1	0.109695	0.16092	2.96292	TR10158|c0_g1	4.34227	0	0	TR103810|c0_g1	2.97288	0	0
TR10239|c0_g2	0.109695	0.0745054	3.49339	TR101580|c0_g1	2.56535	0	3.52293	TR103817|c0_g1	3.59646	0	0
TR102392|c0_g1	0.772308	2.37879	0	TR101582|c0_g1	5.31361	0	0	TR103824|c0_g1	0	1.67897	4.00009
TR102394|c0_g1	0	3.9427	0	TR10159|c0_g1	0	2.09828	0	TR103832|c0_g1	0	0.146655	3.29954
TR102396|c0_g1	1.4489	2.05068	0	TR101593|c0_g1	4.36604	0	0	TR103836|c0_g1	3.51526	1.0115	0
TR102403|c0_g1	1.27202	0.617298	3.35811	TR101597|c0_g1	1.87263	0	1.62012	TR103840|c0_g1	0	0	3.58135
TR10241|c0_g1	0.512985	1.46676	0	TR101598|c0_g1	3.13291	0	4.48369	TR103842|c0_g1	0	0	4.60472
TR102413|c0_g1	1.57918	0.201634	2.45681	TR101599|c0_g1	1.81394	0	0	TR103869|c0_g1	0	0	3.09119
TR102415|c0_g1	0.344828	0.104337	2.24489	TR101602|c0_g1	3.03545	0	3.52507	TR103871|c0_g1	2.31179	0.253384	0
TR102417|c0_g1	1.94148	0.648005	3.07844	TR101603|c0_g1	0	2.21909	0	TR103879|c0_g1	0	0	3.75157
TR102418|c0_g1	0	1.79036	0	TR101606|c0_g1	0	2.89025	0	TR103883|c0_g1	0	0	4.84233
TR102427|c0_g1	1.72857	3.0213	0	TR101608|c0_g1	0	1.3978	0	TR103887|c0_g1	3.01757	0	0
TR102441|c0_g1	1.06281	0.353888	3.57434	TR10161|c0_g1	3.51096	0.24123	1.52306	TR103909|c0_g1	3.13849	0	0
TR102442|c0_g1	0	0	3.81363	TR101614|c0_g1	2.99946	0	0	TR10391|c0_g2	3.20492	0	0
TR10245|c0_g1	0.72334	0	2.461	TR101618|c0_g1	2.79764	0.987685	0	TR103932|c0_g1	0.27858	0.805705	5.28537
TR102451|c0_g1	0.407081	0.607863	5.83749	TR10162|c0_g1	0.418999	2.11969	1.69243	TR103950|c0_g1	0	0	3.77019
TR102452|c0_g1	1.54052	2.59574	0	TR10162|c0_g2	0.43082	1.97416	0	TR103951|c0_g1	3.55569	1.46676	0
TR102456|c0_g1	0	0	3.86641	TR101624|c0_g1	2.2552	0	0	TR103960|c0_g1	0.524064	0	3.48156
TR102460|c0_g1	0	2.88186	0	TR101625|c0_g1	2.13849	0	0	TR103964|c0_g1	0	0	3.43896
TR102467|c0_g1	1.07861	0.214125	2.371	TR101635|c0_g1	0.92448	2.56487	0	TR103972|c0_g1	0	0	4.37497
TR102471|c0_g1	0	0.279768	2.7685	TR101642|c0_g1	2.28865	0	0	TR103974|c0_g1	0	0.770618	4.02175
TR102472|c0_g1	0	3.00791	0	TR101653|c0_g1	2.03562	0.446786	0	TR103988|c0_g1	0.35727	0.291604	2.90149
TR102477|c0_g1	0.512985	0	3.19314	TR10166|c0_g1	0.524064	2.35783	0	TR104006|c0_g1	3.39094	0.173767	1.45891
TR10248|c0_g1	1.63227	3.11503	0	TR101661|c0_g1	1.20351	0	1.57628	TR104007|c0_g1	0	0	2.99639
TR102482|c0_g1	2.15316	0	3.38943	TR101662|c0_g1	0.35727	2.39643	0	TR104012|c0_g1	0	0	3.75071
TR10249|c0_g2	2.03562	3.04387	0	TR101663|c0_g1	0	2.62106	0	TR104016|c0_g1	3.54745	0.805705	0
TR102491|c0_g1	0	2.40218	0	TR101665|c0_g1	0	1.94636	0	TR104018|c0_g1	3.11803	0	0
TR102495|c0_g1	0.524064	0	2.83228	TR101668|c0_g1	2.40654	0	2.99331	TR104027|c0_g1	0	0	3.41332
TR102508|c0_g1	1.99964	2.27739	0	TR101671|c0_g1	2.92884	0	1.33113	TR104032|c0_g1	3.75253	0	0
TR102509|c0_g2	2.2854	0	2.70177	TR101673|c0_g1	2.8746	0	0	TR104036|c0_g1	3.61518	0.840765	0
TR10251|c0_g1	0	3.4117	0	TR101676|c0_g1	2.80674	0	0	TR104058|c0_g1	3.8845	1.35671	0
TR102517|c0_g1	1.4547	0.187768	3.54065	TR101678|c0_g1	2.99331	0	2.16672	TR104065|c0_g1	0	0.412511	3.25369
TR102518|c0_g1	0	2.83935	0	TR101683|c0_g1	2.71105	0	0	TR104089|c0_g1	0	0.187768	2.65673
TR102522|c0_g1	0	0	3.33571	TR101685|c0_g1	2.15316	0	1.88362	TR104090|c0_g1	0	1.14991	3.18793
TR102524|c0_g1	1.46048	0.304511	2.81024	TR101687|c0_g1	2.3083	0	0	TR104092|c0_g1	0	0	3.97361
TR102529|c0_g1	0	0	2.79826	TR10169|c0_g1	0	2.3488	2.01757	TR104097|c0_g1	3.60987	0	0
TR102531|c0_g1	0	0.201634	2.74006	TR101693|c0_g1	2.36933	0.227741	2.97214	TR104099|c0_g1	1.15316	0.891419	4.29521
TR10254|c0_g2	2.61117	0.201634	2.45233	TR1017|c0_g1	3.59252	1.48336	0	TR104119|c0_g1	3.8845	0	0
TR102550|c0_g1	0	0	3.73996	TR101704|c0_g1	2.93093	0	0	TR10412|c0_g1	2.75745	0	0
TR102555|c0_g1	1.36961	1.21723	4.4351	TR101705|c0_g1	0	2.08746	0	TR104121|c0_g1	0	0	4.01132
TR102559|c0_g1	0	1.65489	0	TR10171|c0_g1	2.07073	0	0	TR104134|c0_g1	0.545968	0	2.97508
TR102560|c0_g1	1.9953	0	3.0597	TR101710|c0_g1	2.69377	0	0	TR104141|c0_g1	0	0	2.87873
TR102568|c0_g1	0	2.90053	0	TR101714|c0_g1	0	3.4489	0	TR104142|c0_g1	0	0	3.36863
TR102572|c0_g1	0	2.43109	0	TR101716|c0_g1	0	2.62854	0	TR104152|c0_g1	0	0	4.2549
TR102576|c0_g1	2.01578	0	3.76405	TR101718|c0_g1	0	1.14991	0	TR104162|c0_g1	5.28314	0	0
TR102597|c0_g1	0	0	3.27113	TR101724|c0_g1	4.83996	1.91418	4.60816	TR104173|c0_g1	0	0.899949	3.72094
TR102598|c0_g1	0.78157	0.366252	3.05259	TR101724|c0_g2	2.45733	0	2.86235	TR104195|c0_g1	3.87352	0	1.31208
TR102601|c0_g1	0	0.481299	2.9428	TR101726|c0_g1	2.22064	0.279768	0	TR104196|c0_g1	0	0	3.48052
TR102610|c0_g1	0.545968	0	2.74351	TR101727|c0_g1	0	2.29013	3.20242	TR1042|c0_g1	2.42169	0	0
TR102618|c0_g1	0	1.30743	4.58033	TR10173|c0_g1	2.9542	0	2.62199	TR104200|c0_g1	3.3817	0	0
TR102619|c0_g1	1.69866	0	2.68302	TR101730|c0_g1	3.20492	0	0	TR104205|c0_g1	0	0	4.44784
TR102625|c0_g1	0	2.54127	0	TR101732|c0_g1	0	2.31499	0	TR104208|c0_g1	3.88343	1.41576	0
TR102627|c0_g1	0	0	2.86888	TR101737|c0_g1	0	1.38626	2.11503	TR104218|c0_g1	3.04334	0	0
TR102629|c0_g1	2.47508	5.80949	0	TR101738|c0_g1	0	1.82089	0	TR104219|c0_g1	2.79514	0	0
TR102632|c0_g1	0	0	3.34866	TR10174|c0_g1	0.381837	1.80364	0	TR104221|c0_g1	3.74653	0	0
TR102636|c0_g1	1.67356	0.857583	3.338	TR101740|c0_g1	0	2.04684	0	TR104235|c0_g1	0	0.50284	3.49237
TR102646|c0_g1	0	0	3.30685	TR101741|c0_g1	2.35361	0	2.50182	TR104238|c0_g1	3.19077	0	0
TR102648|c0_g1	0	2.92505	0	TR101742|c0_g1	0	0.92448	0	TR10425|c0_g1	3.10115	0	0
TR102650|c0_g1	0	0	3.18396	TR101742|c0_g2	0	1.93433	0	TR10427|c0_g1	4.59042	0.607863	2.06419
TR102652|c0_g1	0.407081	0	3.02467	TR101743|c0_g1	2.95215	0	2.28747	TR104270|c0_g1	0	0	3.25867
TR102657|c0_g1	1.69866	1.07861	3.44453	TR101746|c0_g1	2.55164	0.412511	0	TR104287|c0_g1	3.14942	0	0
TR102658|c0_g1	1.70885	0	5.40589	TR101754|c0_g1	2.94167	0	2.9443	TR104313|c0_g1	2.93527	0	0
TR102661|c0_g1	1.86829	0.253384	4.18856	TR101756|c0_g1	0	1.83835	2.13159	TR104315|c0_g1	0	0	3.65661
TR102663|c0_g1	0	0	3.31165	TR101757|c0_g1	0	2.28066	0	TR10432|c0_g1	0	0.882839	3.01293
TR102667|c0_g1	0	0	4.35692	TR101761|c0_g1	2.64016	0.201634	0	TR104325|c0_g1	0	0.266637	3.5793
TR102670|c0_g1	0.196607	0.173767	3.32611	TR101765|c0_g1	2.67356	0.266637	0.744161	TR104330|c0_g1	2.70863	1.36849	0
TR102672|c0_g1	0.863938	0.119024	1.90304	TR101766|c0_g1	1.79077	0.0745054	1.94748	TR10435|c0_g1	2.75018	0.908429	0
TR102673|c0_g1	0.92448	0.524064	3.21785	TR101769|c0_g1	2.12002	0	0	TR104355|c0_g1	0	0.353888	2.82395
TR102678|c1_g1	0.318461	2.98094	0	TR101770|c0_g1	0	1.6884	0	TR104365|c0_g1	4.18721	0	0
TR102679|c0_g1	0	2.98094	0	TR101772|c0_g1	2.51526	0	0	TR104385|c0_g1	0	0	2.96901
TR10268|c0_g1	1.41846	0	4.92415	TR101775|c0_g1	0	1.3978	0	TR104399|c0_g1	0	0.555816	3.32855
TR102683|c0_g1	0	2.08372	0	TR101777|c0_g1	0	1.93017	0	TR104400|c0_g1	3.01757	2.03175	0
TR102688|c0_g1	1.79077	0.9568	3.461	TR10178|c0_g1	0	3.57071	0	TR104420|c0_g1	0.455229	0	3.338
TR102689|c0_g1	1.66357	0.840765	4.24664	TR101782|c0_g1	0	1.301	1.11503	TR104423|c0_g1	3.26514	3.00612	0
TR102693|c0_g1	0.733788	0	3.31049	TR101784|c0_g1	0	2.03949	0	TR104430|c0_g1	3.14763	0	0
TR102694|c0_g1	2.59526	0	2.54992	TR101788|c0_g1	1.96273	0	0	TR104431|c0_g1	3.62433	0	0
TR102696|c0_g1	0	0	3.06557	TR10179|c0_g1	0	2.19566	3.33685	TR10445|c0_g1	0	1.03422	4.64178
TR102699|c0_g1	2.10501	0	2.92543	TR101792|c0_g1	2.69109	0	0	TR104452|c0_g1	0	0	4.28044
TR1027|c0_g1	2.16414	2.8502	0	TR10180|c0_g1	3.42613	0	0	TR104454|c0_g1	0	0.146655	2.86888
TR10271|c0_g1	0	2.33056	0	TR10180|c0_g2	3.77989	0	0	TR104459|c0_g1	0	0	3.77463
TR102713|c0_g1	0.182692	0.146655	3.37323	TR101801|c0_g1	2.34085	0	0	TR104476|c0_g1	0.818851	0	3.52507
TR102716|c0_g1	1.10165	0	2.87066	TR101804|c0_g1	0	2.40218	0	TR10448|c0_g1	2.99331	1.53754	0
TR102719|c0_g1	2.44864	0.761285	3.1478	TR101808|c0_g1	0	2.60597	0	TR104481|c0_g1	4.02954	0	0
TR102721|c0_g1	2.5097	1.37462	4.68117	TR101812|c0_g1	1.18206	2.7366	1.93168	TR104483|c0_g1	0	0	4.19708
TR102722|c0_g1	2.40327	0.40163	2.34511	TR101814|c0_g1	1.87263	0	2.05554	TR104485|c0_g1	3.81486	0	0
TR102734|c0_g1	1.0314	0.377401	2.52306	TR101815|c0_g1	1.93319	0	2.62012	TR104488|c0_g1	3.80095	0.535058	1.63552
TR102736|c0_g1	0.35727	0	3.39972	TR101816|c0_g1	0	1.43829	0	TR104491|c0_g1	2.3471	0.132248	0
TR10274|c0_g1	5.38243	5.65738	3.15186	TR101817|c0_g1	0	1.51602	0	TR104493|c0_g1	3.24823	1.01863	0
TR102740|c0_g1	1.89025	0	2.8339	TR101818|c0_g1	2.91609	0	0	TR104498|c0_g1	2.53779	0.761285	0
TR102744|c0_g1	0.22404	0	3.35924	TR101821|c0_g1	0	1.47197	0	TR10450|c0_g2	3.51665	0	0
TR102749|c0_g1	1.73812	0.201634	2.16672	TR101822|c0_g1	3.11237	0	2.60027	TR104503|c0_g1	0	0	2.60834
TR102762|c0_g1	1.24489	0.436162	2.58232	TR101826|c0_g1	2.60857	0	0	TR104504|c0_g1	3.10869	0	0
TR10277|c0_g1	1.18903	2.58304	0	TR101826|c0_g2	2.79514	0	0	TR104505|c0_g1	2.20664	0	0
TR102779|c0_g1	0.466758	0	3.55397	TR101827|c0_g1	0	1.82089	0	TR104508|c0_g1	2.92884	1.39232	0
TR102784|c0_g1	1.97085	1.05658	3.55496	TR10183|c0_g1	0	2.13718	0	TR104514|c0_g1	0	0	2.6774
TR102785|c0_g1	0.568519	0.577248	2.7073	TR101838|c0_g1	0	2.11603	4.18982	TR104533|c0_g1	3.42156	0	0
TR102786|c0_g1	2.43055	0	3.39862	TR101839|c0_g1	0	2.35783	0	TR104534|c0_g1	0	0	3.65088
TR102792|c0_g2	0.557778	2.45391	0	TR10184|c0_g1	0	1.84278	0	TR104559|c0_g1	3.14388	0	0
TR102805|c0_g1	0	0	3.53331	TR101850|c0_g1	2.43962	0	1.93508	TR104569|c0_g1	0	0	4.01355
TR102811|c0_g1	1.66357	0.446786	3.23465	TR101852|c0_g1	0	2.09828	0	TR104574|c0_g1	2.67084	0	0
TR102813|c0_g1	0.407081	0.353888	3.26619	TR101867|c0_g1	2.17473	0	2.38709	TR104582|c0_g1	3.66585	0	0
TR102822|c0_g1	1.02361	0.146655	1.74717	TR101868|c0_g1	0	2.13389	0	TR104584|c0_g1	0	0	3.41224
TR102823|c0_g1	0.799916	0.341417	2.29954	TR10187|c0_g1	0	2.40518	0	TR104594|c0_g1	0	0	3.98878
TR102824|c0_g1	0	0	3.56108	TR101871|c0_g1	1.86829	4.33156	3.88772	TR104607|c0_g1	0.568519	0	2.80674
TR102834|c0_g1	0.713696	0.227741	3.58232	TR101876|c0_g1	0	1.90997	0	TR104616|c0_g1	2.53506	0	0
TR10284|c0_g1	2.11636	0.253384	2.62971	TR101879|c0_g1	3.38474	0	0	TR104617|c0_g1	3.40939	0.891419	0
TR102841|c0_g1	0.827819	0.40163	3.21661	TR101883|c0_g1	3.7392	0	0	TR104630|c0_g1	3.31005	0	0
TR102842|c0_g1	0.72334	0.481299	3.06987	TR101885|c0_g1	0	2.2549	0	TR104640|c0_g1	4.16124	1.44414	1.40545
TR102844|c0_g1	0	1.37462	0	TR101888|c0_g1	1.58448	0.412511	3.40993	TR104652|c0_g1	0	0.412511	3.69421
TR102848|c0_g1	4.49883	0	3.25232	TR101889|c0_g1	0	2.56487	0	TR104677|c0_g1	5.05507	0.40163	0
TR10285|c0_g2	0	0	4.20945	TR101892|c0_g1	0	2.18206	0	TR104695|c0_g1	0	0	3.64801
TR102856|c0_g1	0	2.92714	0	TR101895|c0_g1	2.16027	0.132248	0.387363	TR104696|c0_g1	4.36128	0	0
TR102858|c0_g1	0.694212	0.173767	2.61612	TR101896|c0_g1	2.23818	0	2.65489	TR104702|c0_g1	0	0.16092	2.77737
TR102871|c0_g1	0	0	3.44784	TR101898|c0_g1	3.22419	0	0	TR104708|c0_g1	3.07827	0	0
TR102872|c0_g1	0.557778	0.253384	3.13553	TR101899|c0_g1	0	2.01293	0	TR104713|c0_g1	1.36961	0	4.57978
TR102875|c0_g1	0	0.0894982	1.98149	TR1019|c0_g1	0	2.79348	0	TR10472|c0_g1	1.67852	0	4.0861
TR102877|c0_g1	0	2.96717	0	TR101900|c0_g1	0	1.82985	0	TR104728|c0_g1	0	0	3.27486
TR10288|c0_g2	1.3505	0	3.06833	TR101902|c0_g1	2.13126	0.187768	1.84077	TR104731|c0_g1	3.05901	0	0
TR102886|c0_g1	1.4782	0	3.68122	TR101904|c0_g1	4.04824	0	0	TR104732|c0_g1	3.29514	0	0
TR102887|c0_g1	0	0	3.07553	TR101907|c0_g1	2.07827	0.201634	0	TR10475|c0_g1	3.23113	0	0
TR102888|c0_g1	0	0.513996	2.93017	TR10191|c0_g1	0	1.0036	0	TR104751|c0_g1	2.67084	0.40163	0
TR10289|c0_g1	1.03984	0.187768	2.02041	TR101911|c0_g1	0	2.33056	0	TR104769|c0_g1	2.33743	1.0115	0
TR102897|c0_g1	0	0.436162	3.36275	TR101913|c0_g1	0	2.28066	3.38943	TR104774|c0_g1	0	1.87263	3.46976
TR102908|c0_g1	0	0.797428	4.0106	TR101914|c0_g1	0	1.99349	0	TR104801|c0_g1	3.67593	0	0
TR102920|c0_g1	1.18903	0	3.30203	TR10192|c0_g1	1.57918	3.76011	0	TR104846|c0_g1	3.716	0	0
TR102925|c0_g1	2.61117	0	2.50182	TR101921|c0_g1	2.45733	0.377401	0.887525	TR104850|c0_g1	0	0	3.30685
TR102931|c0_g1	0.535058	0	3.39053	TR101922|c0_g1	0	2.00144	0	TR104866|c0_g1	3.28688	0	0
TR102934|c0_g1	0	2.67762	0	TR101924|c0_g1	0	2.02041	0	TR104881|c0_g1	0.772308	0.353888	3.176
TR102937|c0_g1	0	0.16092	3.04527	TR101925|c0_g1	0	2.41386	0	TR104883|c0_g1	1.63738	0	4.62679
TR102941|c0_g1	0	0	2.9644	TR101932|c0_g1	2.17856	0	0	TR104906|c0_g1	3.2032	0	0
TR102943|c0_g1	1.84117	0	2.7649	TR101934|c0_g1	2.71348	0	0	TR104912|c0_g1	1.56267	0	3.99186
TR102944|c0_g1	0.863938	0.446786	2.9782	TR101937|c0_g1	1.83673	0.366252	1.89995	TR104928|c0_g1	3.55986	0	0
TR102957|c0_g1	0.653519	2.12664	0	TR101940|c0_g1	4.3083	0	0	TR10495|c0_g2	0	0	4.45055
TR102962|c0_g1	1.32481	0.0894982	1.90958	TR101943|c0_g1	0	2.12664	0	TR104950|c0_g1	4.10492	0	0
TR102967|c0_g1	0	0	3.59132	TR101944|c0_g1	0	2.06523	0	TR104954|c0_g1	3.0115	0	0
TR102969|c0_g1	0.621993	0	3.0365	TR101948|c0_g1	3.03157	0	3.43683	TR104956|c0_g1	0.683472	0.173767	3.23205
TR102977|c0_g1	0	0	4.22435	TR101949|c0_g1	3.93518	0	0	TR104966|c0_g1	3.07639	0	0
TR10298|c0_g1	0	2.82416	0	TR101951|c0_g1	2.59789	0	0	TR104980|c0_g1	3.43216	1.14991	0
TR102980|c0_g1	0	3.80612	0	TR101953|c0_g1	0	1.78576	0	TR104992|c0_g1	3.19613	0	0
TR102984|c0_g1	2.43669	2.61871	0	TR101954|c0_g1	2.24154	0	0	TR105009|c0_g1	0.196607	0.24123	3.49237
TR102990|c0_g1	0	0	3.54572	TR101956|c0_g1	4.13562	0	0	TR105023|c0_g1	4.45661	0	0
TR102992|c0_g1	0	0	3.91504	TR101957|c0_g1	0	1.70266	2.43909	TR105028|c0_g1	3.15121	0	0
TR102993|c0_g1	0	0.761285	3.47949	TR101958|c0_g1	0	2.20226	0	TR105037|c0_g1	3.00342	0	0
TR102995|c0_g1	1	1.19724	5.26769	TR101967|c0_g1	3.3471	1.53754	3.168	TR10504|c0_g1	3.18729	1.56365	0
TR102999|c0_g1	0	2.36681	0	TR101968|c0_g1	0	1.80364	0	TR105047|c0_g1	3.75253	0	0
TR10300|c0_g2	0	0	3.60916	TR10197|c0_g1	3.0878	1.1564	3.87549	TR105050|c0_g1	3.10501	0	0
TR103002|c0_g1	1.56803	0.586885	3.57737	TR101971|c0_g1	3.07056	0	0	TR105053|c0_g1	0	0	3.72094
TR103007|c0_g1	1.46048	2.03949	0	TR101972|c0_g1	2.50665	0	0	TR105063|c0_g1	0.941858	0	3.17473
TR103011|c0_g1	0.90766	0.412511	2.82395	TR101974|c0_g1	0	1.9222	0	TR105073|c0_g1	0.967169	0.469886	3.7264
TR103014|c0_g1	0	2.91495	0	TR101976|c0_g1	1.80941	0.201634	0.938098	TR10508|c0_g2	1.75275	0.932817	5.23902
TR103018|c0_g1	0.975263	0.849599	3.62094	TR101977|c0_g1	2.61117	0	0	TR105095|c0_g1	0.632268	0.146655	3.32495
TR103019|c0_g1	1.85479	0.317304	3.73996	TR101978|c0_g1	2.67356	0	1.8675	TR1051|c0_g1	2.6837	0.377401	0
TR103027|c0_g1	0.683472	0	2.59646	TR101979|c0_g1	0	1.25701	0	TR10510|c0_g1	1.18903	0	3.73097
TR103028|c0_g1	1.25882	0.353888	2.68684	TR10198|c0_g1	0	2.21909	1.70354	TR10510|c0_g2	1.18903	0	3.26993
TR103030|c0_g1	0	0.469886	4.6052	TR101985|c0_g1	0	2.31208	0	TR105119|c0_g1	2.13488	1.55827	0
TR103031|c0_g1	0	0.916094	3.25111	TR101986|c0_g1	2.63483	0	0	TR105123|c0_g1	1.29219	0.341417	3.70166
TR103035|c0_g1	0	0	2.87873	TR101988|c0_g1	0	1.79452	0	TR105145|c0_g1	3.28021	1.90574	0
TR103041|c0_g1	0	2.55704	0	TR10199|c0_g1	3.20492	0.866315	2.87716	TR105159|c0_g1	0	0.446786	2.44361
TR10305|c0_g1	3.49812	2.52807	0	TR101990|c0_g1	0	1.70752	0	TR105181|c0_g1	4.41319	1.33857	0
TR103062|c0_g1	2.60312	0	2.43456	TR101991|c0_g1	0	1.48903	0	TR105182|c0_g1	2.81373	1.54794	0
TR103066|c0_g1	1.86354	1.96643	0	TR101992|c0_g1	1.42492	0.132248	1.43723	TR10521|c0_g2	2.41549	0.964214	0
TR103091|c0_g1	2.39424	2.48723	0	TR101995|c0_g1	0	2.69688	0	TR105225|c0_g1	3.58436	1.82985	0
TR103093|c0_g1	0	3.01952	0	TR1020|c0_g1	0	1.569	0	TR105229|c0_g1	0	0.980391	5.06725
TR103099|c0_g1	1.00791	0	2.92067	TR102004|c0_g1	2.16414	0	0	TR105241|c0_g1	3.4721	0	0
TR103100|c0_g1	0	0.253384	2.8673	TR102005|c0_g1	2.7405	0	0	TR10525|c0_g1	0.653519	0.742437	4.76797
TR103106|c0_g1	0	0	2.70177	TR102006|c0_g1	3.91064	0	2.81373	TR10526|c0_g1	0	1.17057	4.47508
TR103107|c0_g1	1.63227	0	2.73639	TR102007|c0_g1	1.57386	0	0	TR10526|c0_g2	0	0	4.86849
TR103111|c0_g1	0.881273	0.607863	3.04229	TR102008|c0_g1	0	2.19219	2.35219	TR105264|c0_g1	3.42008	0.987685	0
TR10312|c0_g1	0.7433	0.187768	4.30012	TR10201|c0_g1	0	1.8339	0	TR105269|c0_g1	2.81599	0	0
TR103123|c0_g1	1.62199	0	2.87558	TR102015|c0_g1	0	2.62106	0	TR105273|c0_g1	0	0.566572	4.05537
TR103124|c0_g1	0.855192	0.173767	2.19849	TR102017|c0_g1	0	1.76765	0	TR105281|c0_g1	3.21723	0	0
TR103131|c0_g1	1.00791	0	3.68032	TR102018|c0_g1	0	1.84278	0	TR105286|c0_g1	1.69377	1.6248	4.3207
TR103133|c0_g1	0	0.341417	3.21661	TR10202|c0_g1	0	1.9222	1.39671	TR10529|c0_g1	1.10903	0.908429	3.94345
TR103135|c0_g1	0	0	3.03351	TR102020|c0_g1	3.19787	0	0	TR105297|c0_g1	1.82293	1.07108	4.96477
TR103147|c0_g1	0.138814	0.0607392	4.15389	TR102027|c0_g1	0	3.4907	0	TR105316|c0_g1	4.15121	0	0
TR10315|c0_g1	0.653519	2.14763	0	TR102030|c0_g1	3.75136	0	0	TR105326|c0_g1	0.35727	0.291604	2.34511
TR103150|c0_g1	0	0	3.43896	TR102031|c0_g1	0	2.20571	4.16993	TR10534|c0_g1	3.67593	0.366252	0
TR103165|c0_g1	1.62714	0.446786	3.12449	TR102032|c0_g1	0	2.28392	0	TR10534|c0_g2	3.3864	0.667211	0
TR103169|c0_g1	1.63227	0	3.29837	TR102033|c0_g1	2.65306	0	0	TR105349|c0_g1	3.22064	0	0
TR103179|c0_g1	0	0.882839	3.60916	TR102041|c0_g1	0	2.15121	1.20101	TR105355|c0_g1	2.83653	0	0
TR103180|c0_g1	1.79077	1.48903	3.88528	TR102042|c0_g1	0	2.29013	0	TR105362|c0_g1	0	2.20914	4.17193
TR103182|c0_g1	0	0	3.72367	TR102043|c0_g1	2.64524	0	0	TR105364|c0_g1	0.252173	0	3.02326
TR103183|c0_g1	0	2.50106	0	TR102045|c0_g1	0.899176	2.65099	0	TR105398|c0_g1	0.344828	0.146655	2.73812
TR103191|c0_g1	0	2.41981	0	TR102048|c0_g1	0.799916	2.60098	0	TR105400|c0_g1	0.663572	0.304511	2.81188
TR103193|c0_g1	1.31846	0.214125	2.79473	TR10205|c0_g1	0.265437	2.03175	1.65855	TR105401|c0_g1	3.16027	0	0
TR103196|c0_g1	1	0.173767	3.35699	TR102050|c0_g1	0	1.38626	2.20633	TR105407|c0_g1	1.32481	0.16092	3.45667
TR103197|c0_g1	1.48388	0.788268	2.9381	TR102052|c0_g1	1.43082	0.173767	1.81721	TR105416|c0_g1	0	0	3.85489
TR103198|c0_g1	0.799916	0.279768	2.698	TR102054|c0_g1	1.61117	0	3.19188	TR105418|c0_g1	4.00953	0	0
TR103205|c0_g2	1.70354	0.481299	3.02184	TR102058|c0_g1	0	3.27977	0	TR105423|c0_g1	3.72465	0	0
TR103207|c0_g1	0	0	2.44361	TR102064|c0_g1	1.38184	0.214125	1.98732	TR10545|c0_g1	2.07451	0.253384	4.05684
TR103219|c0_g1	1.29866	0.132248	2.31179	TR102069|c0_g1	0	1.76299	2.82395	TR105454|c0_g1	3.03545	0	0
TR10322|c0_g1	0	0	3.95587	TR10207|c0_g1	0	2.20914	2.87066	TR105456|c0_g1	0.344828	0.304511	2.44573
TR103231|c0_g1	0.501821	0.304511	3.62772	TR102070|c0_g1	2.0197	0.173767	1.95047	TR105471|c0_g1	0.809003	1.19093	4.04378
TR103234|c0_g1	0.568519	0.266637	2.56633	TR102071|c0_g1	2.91399	0	0	TR105475|c0_g1	0.466758	0	2.57628
TR103235|c0_g1	0.182692	0.227741	3.42116	TR102073|c0_g1	1.93734	0	3.00234	TR105488|c0_g1	2.98112	0.317304	0
TR103236|c0_g1	1.39451	1.88908	0	TR102076|c0_g1	2.40026	0	0	TR105489|c0_g1	0	0	5.32099
TR103245|c0_g1	0.762136	0	2.36877	TR102077|c0_g1	2.31817	0	0	TR105512|c0_g1	0	0.214125	2.84238
TR10325|c0_g2	0	0.980391	3.50716	TR10208|c0_g1	3.02945	0.187768	0	TR105528|c0_g1	3.62433	0	0
TR103257|c0_g2	2.20664	0.566572	2.57434	TR102081|c0_g1	0	2.46519	0	TR10553|c0_g1	3.9278	2.80447	0
TR103260|c0_g1	0	0	3.56413	TR102082|c0_g1	0	2.43696	0	TR105530|c0_g1	2.94167	0	0
TR103261|c0_g1	1.47249	0	3.60822	TR102086|c0_g1	0	2.3274	0	TR105545|c0_g1	3.31817	0	0
TR103265|c0_g1	0	0	3.93876	TR102090|c0_g1	2.33428	0	0	TR105551|c0_g1	0	0	4.18721
TR103268|c0_g1	0	0.304511	2.95215	TR102092|c0_g1	0	1.301	0	TR105559|c0_g1	3.29514	0	0
TR103286|c0_g1	2.29866	0	3.26364	TR1021|c0_g1	0	1.26303	0	TR105565|c0_g1	3.27023	0	0
TR103299|c0_g1	2.39094	0	2.91265	TR102101|c0_g1	0	1.77231	0	TR105575|c0_g1	3.82518	0	0
TR103310|c0_g1	0	0	2.97361	TR102103|c0_g1	2.3051	0.524064	0	TR105591|c0_g1	3.64397	1.74502	0
TR103311|c0_g1	0	2.85659	0	TR102106|c0_g1	1.10165	0.0894982	2.81701	TR105593|c0_g1	3.69866	1.94636	0
TR103323|c0_g1	2.19283	0.733788	3.07553	TR102107|c0_g1	3.13471	0	0	TR105597|c0_g1	3.4079	0.607863	0
TR103330|c0_g1	0	1.04893	4.14233	TR10211|c0_g1	2.98313	0.695994	0	TR105605|c0_g1	0.673556	0	2.96144
TR103331|c0_g1	0.694212	0.173767	2.61424	TR102111|c0_g1	0	2.13718	0	TR105609|c0_g1	0	0	3.8532
TR103334|c0_g1	0	0	3.0291	TR102114|c0_g1	2.41846	0	0	TR105615|c0_g1	0.991318	0	3.64616
TR103345|c0_g1	0.933573	2.3274	0	TR102117|c0_g1	0	1.86829	0	TR105654|c0_g1	0	1.11437	4.20821
TR10335|c0_g1	0	4.40987	0	TR102121|c0_g1	0	2.12664	0	TR105678|c0_g1	3.07639	0	0
TR103350|c0_g1	0	0.67717	2.91915	TR102122|c0_g1	0	2.22897	0	TR10569|c0_g1	4.2302	0	0
TR103355|c0_g1	2.2552	0	2.92391	TR102126|c0_g1	0	2.06523	0	TR105699|c0_g1	3.03157	0	0
TR103356|c0_g1	0	0.535058	3.26364	TR102126|c0_g2	0	2.52807	0	TR105704|c0_g1	0.381837	0	2.9396
TR103369|c0_g1	0.663572	0.16092	2.66812	TR102131|c0_g1	4.19967	0	0	TR105704|c1_g1	0	0	3.09525
TR10337|c0_g1	0.545968	2.88811	0	TR102132|c0_g1	1.6581	0.291604	2.56413	TR105713|c0_g1	3.25157	1.08542	0
TR103380|c0_g1	1.53506	0.353888	3.42223	TR102133|c0_g1	0	1.30743	1.4678	TR105719|c0_g1	0	0.291604	3.32251
TR103381|c0_g1	0	2.81987	0	TR102137|c0_g1	0	1.86394	1.24732	TR10572|c0_g1	2.59526	0	0
TR103389|c0_g1	0	0	3.20758	TR102139|c0_g1	0	2.09828	0	TR10572|c0_g2	2.43669	0	0
TR103395|c0_g1	1.04754	0	2.04404	TR102141|c0_g1	0	2.79119	0	TR105721|c0_g1	3.88567	0	0
TR103408|c0_g1	0	0	4.556	TR102147|c0_g1	0	1.52657	0	TR105726|c0_g1	3.2345	0	0
TR103420|c0_g1	0.35727	0.173767	2.2397	TR102148|c0_g1	0	1.62012	0	TR105729|c0_g1	3.98103	0.469886	1.60455
TR103422|c0_g1	1.2857	0.607863	2.89336	TR102149|c0_g2	0	2.57797	0	TR105731|c0_g1	0	0.866315	3.26499
TR103423|c0_g1	0.318461	0	2.09828	TR102150|c0_g1	2.90747	0	0	TR105749|c0_g1	0.43082	0	3.54683
TR103424|c0_g1	0	0	3.65478	TR102153|c0_g1	0	1.05658	0	TR105771|c0_g1	3.2397	1.95829	0
TR103425|c0_g1	0	0.733788	3.27992	TR102155|c0_g1	3.39712	0	0	TR105775|c0_g1	3.25505	0	0
TR103428|c0_g1	1.72857	0.940355	3.82212	TR102159|c0_g1	2.70377	0	0	TR105783|c0_g1	3.27352	0.874994	0
TR10343|c0_g1	0	2.97104	0	TR102161|c0_g1	2.99331	0.9568	3.74889	TR105808|c0_g1	0	0.891419	2.88049
TR103445|c0_g1	1.13881	0	2.87224	TR102162|c0_g1	0	1.47197	0	TR105809|c0_g1	3.18729	0	0
TR103449|c0_g1	1.73812	0.304511	2.419	TR102163|c0_g1	0	2.26153	0	TR105813|c0_g1	3.67344	0	0
TR103454|c0_g1	1.49518	2.77547	0	TR102166|c0_g1	2.93319	1.22404	2.38709	TR105825|c0_g1	0.466758	0.214125	3.56925
TR103461|c0_g1	1.13881	1.26303	4.79898	TR102169|c0_g1	3.56949	0	0	TR105828|c0_g1	2.00755	0	4.54164
TR103477|c0_g1	0	0.657183	2.98422	TR10217|c0_g1	0	3.46858	0	TR105831|c0_g1	3.27023	0	0
TR10348|c0_g2	0.611645	1.39232	0	TR102172|c0_g1	3.26018	0	0	TR105844|c0_g1	3.06867	0	0
TR103484|c0_g1	2.62971	0.597412	3.03791	TR102173|c0_g1	0	1.78115	0	TR10585|c0_g1	3.8512	0.597412	0.88049
TR10349|c0_g2	1.83673	0	3.09119	TR102179|c0_g1	2.2032	0	0	TR105856|c0_g1	3.71973	0	0
TR103490|c0_g1	0	0	3.3032	TR102197|c0_g1	3.42008	0.491597	0	TR105861|c0_g1	2.99331	0.597412	0
TR1035|c0_g1	2.62433	3.27187	0	TR102199|c0_g1	3.68235	0	0	TR105869|c0_g1	3.3067	1.10702	0
TR103501|c0_g1	0.568519	0.266637	2.47405	TR10220|c0_g1	0	1.69332	0	TR105871|c0_g1	3.68605	0	0
TR103502|c0_g1	0	1.9222	0	TR102207|c0_g1	0	1.7264	0	TR105879|c0_g1	0	0	3.01578
TR103506|c0_g1	2.42465	0	4.37267	TR102209|c0_g1	4.21016	0	0	TR105899|c0_g1	2.2345	0	0
TR103512|c0_g1	0	0	3.03949	TR102214|c0_g1	0	1.85559	0	TR105913|c0_g1	0.7433	0	3.60822
TR103513|c0_g1	0	0	3.63262	TR102215|c0_g1	3.26694	1.03422	0	TR105921|c0_g1	2.43376	0	0
TR10352|c0_g1	0	2.26454	0	TR102216|c0_g1	0	1.93847	0	TR105931|c0_g1	0	0	2.78073
TR103520|c0_g1	1.5955	0	3.37448	TR102219|c0_g1	1.8504	0	0	TR105954|c0_g1	1.9953	0	4.82589
TR103526|c0_g1	1.51803	3.09542	0	TR10222|c0_g1	3.42304	0.436162	0	TR105958|c0_g1	0	0	4.00764
TR103527|c0_g1	1.19661	0	2.85898	TR102229|c0_g1	2.17473	0	0	TR105959|c0_g1	3.73314	1.26303	0
TR103542|c0_g1	1.73335	0	3.0769	TR10223|c0_g1	2.43055	0.24123	1.60455	TR105962|c0_g1	0.418999	0	3.66232
TR103544|c0_g1	0	0	3.39972	TR102230|c0_g1	2.33113	0	3.34752	TR105966|c0_g1	0	0	3.67186
TR103553|c0_g1	0.762136	1.97416	0	TR102239|c0_g1	1.70354	0	0	TR10597|c0_g1	3.2397	2.50106	0
TR103557|c0_g1	0	0	3.26873	TR10224|c0_g1	2.36625	0	0	TR105975|c0_g1	3.33914	0	0
TR103559|c0_g1	0	0	3.81013	TR10224|c0_g2	2.36933	0	2.90785	TR105978|c0_g1	0	0	3.78597
TR103565|c0_g1	0	0	3.79981	TR102241|c0_g1	4.07348	0	0	TR105979|c0_g1	3.68605	0	0
TR103566|c0_g1	0	0	3.34511	TR102244|c0_g1	2.53779	0	0	TR105984|c0_g1	2.50665	0.932817	0
TR10357|c0_g1	0.836732	0.16092	2.34284	TR102245|c0_g1	0	1.38018	0	TR105987|c0_g1	3.72825	0	0
TR103576|c0_g1	0	0	3.21397	TR102248|c0_g1	0	1.29514	0	TR105997|c0_g1	0	0.823749	3.96283
TR103581|c0_g1	0.512985	0.586885	3.0321	TR102250|c0_g1	0	2.59072	0	TR106007|c0_g1	0	0	3.60229
TR10359|c0_g1	3.681	0	4.1259	TR102252|c0_g1	0	2.56487	0	TR106009|c0_g1	0	0	3.38709
TR103591|c0_g1	0	0.436162	3.19061	TR102254|c0_g1	2.80921	0	0	TR10601|c0_g1	4.53493	0	0
TR103595|c0_g1	0	0.341417	3.61706	TR102255|c0_g1	0	2.21568	0	TR106019|c0_g1	3.48659	0	0
TR103606|c0_g1	3.07827	0.214125	2.70354	TR10226|c0_g1	2.23818	0	0	TR106023|c0_g1	3.09542	0	0
TR10361|c0_g1	3.13652	0	2.65489	TR102265|c0_g1	0	1.74502	0	TR106024|c0_g1	2.81599	0	0
TR103613|c0_g1	0	1.25701	3.81875	TR102267|c0_g1	2.0036	0	0	TR106043|c0_g1	2.36625	0	0
TR103630|c0_g1	1.77653	0.201634	2.81188	TR102269|c0_g1	0	2.54127	0	TR106057|c0_g1	3.61518	0.627607	0
TR103633|c0_g1	0.381837	0.0894982	2.24732	TR102275|c0_g1	0	1.45523	0	TR10606|c1_g1	3.50665	0	0
TR103635|c0_g1	0	0	3.44559	TR102276|c0_g1	0	1.75873	0	TR106077|c0_g1	3.43816	3.38984	0
TR103641|c0_g1	0	0	2.93489	TR102278|c0_g1	0	2.01685	0	TR106080|c0_g1	2.75979	0	0
TR103643|c0_g1	0	3.16928	0	TR102282|c0_g1	1.56803	0	1.14274	TR106088|c0_g1	0	0	3.48594
TR103647|c0_g1	0	2.33371	0	TR102283|c0_g1	0	2.75745	2.67559	TR106103|c0_g1	2.96883	0	0
TR103648|c0_g1	0.318461	0.389567	2.28983	TR102285|c0_g1	2.75253	0	0	TR106112|c0_g1	0	0	3.19708
TR103654|c0_g1	1	1.89763	0	TR102286|c0_g1	2.0861	0	3.08831	TR106132|c0_g1	0	0.627607	3.85818
TR103659|c0_g1	0	0	3.47949	TR102287|c0_g1	1.01578	0.104337	2.73097	TR106160|c0_g1	3.08593	0.948601	0
TR10366|c0_g1	0	2.88186	0	TR102290|c0_g1	2.13849	0	0	TR106172|c0_g1	2.74287	0	0
TR103660|c0_g1	0.881273	0	2.56828	TR102292|c0_g1	2.88343	0	0	TR106208|c0_g1	3.34227	0	0
TR103667|c0_g1	1.2857	0	3.371	TR102298|c0_g1	0	2.06901	0	TR10621|c0_g2	0	1.1635	3.91581
TR103668|c0_g1	1.61117	0	3.42008	TR102308|c0_g1	0	1.94636	0	TR10622|c0_g1	3.47651	0.227741	1.54794
TR103669|c0_g1	1.46624	0.389567	3.02326	TR10231|c0_g1	3.11803	0	2.33342	TR10622|c0_g2	4.54189	0	0
TR103675|c0_g1	0	0	3.35572	TR102310|c0_g1	0	1.77231	0	TR106220|c0_g1	3.57761	0	0
TR103688|c0_g1	1.38184	0	7.59813	TR102312|c0_g1	2.48388	0.40163	0	TR106233|c0_g1	2.89666	0	0
TR103689|c0_g1	0	0	3.33928	TR102316|c0_g1	3.35657	0	0	TR106238|c0_g1	3.98823	1.22404	0
TR10369|c0_g1	1.9501	0	3.4522	TR102317|c0_g1	2.91169	0.705757	0	TR106239|c0_g1	2.95829	0	0
TR1037|c0_g1	0	1.79909	4.17393	TR102318|c0_g1	0	1.20414	0	TR106249|c0_g1	0	0	3.87224
TR103700|c0_g1	3.49378	0.597412	3.75071	TR10232|c0_g1	2.10869	0	0	TR106251|c0_g2	0.466758	0.366252	2.75958
TR103703|c0_g1	3.43216	0	6.25389	TR10232|c0_g2	2.83431	0	0	TR106260|c0_g1	2.14958	0	0
TR103713|c0_g1	2.0036	0	2.88694	TR102321|c0_g1	4.01257	0	2.80343	TR106301|c0_g1	3.44996	1.25036	0
TR103718|c0_g1	1.13881	2.22897	0	TR102329|c0_g1	0	1.569	1.98149	TR106307|c0_g1	0	0	4.02839
TR103724|c0_g1	0	0	3.3032	TR10233|c0_g1	4.60449	0.555816	0	TR106313|c0_g1	0	0.469886	3.15186
TR103729|c0_g1	1.44255	0.317304	2.92543	TR102335|c0_g1	0	2.50106	0	TR106314|c0_g1	3.34866	1.44996	0
TR103732|c0_g1	2.88792	0	3.91743	TR102344|c0_g1	3.24138	0	0	TR106322|c0_g1	0	0.227741	2.97214
TR103738|c0_g1	0	2.77779	0	TR102346|c0_g1	1.2857	0.0894982	2.38957	TR106349|c0_g1	1.11636	0	4.83436
TR103739|c0_g1	1.43669	2.39067	0	TR102347|c0_g1	2.24154	0	0	TR10636|c0_g1	4.36128	0.513996	0
TR103746|c0_g1	0	3.27501	0	TR102349|c0_g1	2.55998	0	0	TR106364|c0_g1	4.35819	0	0
TR103749|c0_g1	0	0	4.04229	TR10235|c0_g1	2.774	0	2.84238	TR106365|c0_g1	3.17121	0	0
TR103750|c0_g1	0	2.5064	0	TR102352|c0_g1	0	1.81229	0	TR10637|c0_g1	4.12821	0	0
TR103758|c0_g1	1.22466	0.16092	2.39643	TR102353|c0_g1	2.29866	0	0	TR106372|c0_g1	3.55569	0	0
TR103761|c0_g1	1.91609	0	4.0861	TR102356|c0_g1	3.19267	0	0	TR106386|c0_g1	3.56267	0	0
TR103764|c0_g1	0	2.8264	0	TR102358|c0_g1	0	2.06523	0	TR106389|c0_g1	0	0	3.2461
TR103765|c0_g1	0	0	3.20242	TR10236|c0_g1	3.51942	1.77695	2.49774	TR106391|c0_g1	3.83319	0	0
TR103766|c0_g1	1.04754	0	3.0827	TR102369|c0_g1	0	2.24215	0	TR106403|c0_g1	2.87027	0.866315	0
TR10377|c0_g1	0	2.93112	0	TR102370|c0_g1	1.92903	0	2.62597	TR106404|c0_g1	0	0.279768	2.82883
TR103774|c0_g1	0	0	3.07553	TR102372|c0_g1	2.24489	0	0	TR10644|c0_g1	3.04142	1.29514	0
TR103774|c0_g2	1.54052	0	2.57628	TR102374|c0_g1	0	1.49978	0	TR106459|c0_g1	5.27981	0	0
TR103786|c0_g1	0.27858	0.132248	2.44784	TR102377|c0_g1	0	1.21723	0	TR10648|c0_g1	0	0	3.49978
TR103788|c0_g1	0.393965	0.266637	2.19849	TR102381|c0_g1	2.81599	0	0	TR106485|c0_g1	0.967169	0.253384	3.5509
TR103790|c0_g1	0.524064	0	2.66243	TR102385|c0_g1	0	2.03562	0	TR106491|c0_g1	0	0	3.16672
TR103798|c0_g1	1.19661	0.932817	3.63842	TR102387|c0_g1	2.98514	0.724214	0	TR106493|c0_g1	2.93734	1.53207	0
TR103799|c0_g1	0	1.88518	0	TR102389|c0_g1	1.67852	0	3.05537	TR106495|c0_g1	0.694212	0.187768	3.47301
TR103805|c0_g1	1.20351	0	2.51046	TR102392|c0_g1	0.772308	2.37879	0	TR106496|c0_g1	3.47936	1.1635	0
TR103807|c0_g1	0	2.31208	0	TR102393|c0_g1	3.62959	0	0	TR1065|c0_g2	1.64801	0.617298	3.99711
TR103809|c0_g1	2.89006	0	3.32855	TR102394|c0_g1	0	3.9427	0	TR106503|c0_g1	0	0.667211	3.37796
TR103811|c0_g1	4.78633	0	2.9813	TR102395|c0_g1	0	1.9542	0	TR106506|c0_g1	1.48954	0.814755	3.8673
TR10382|c0_g1	1.73812	2.90881	0	TR10240|c0_g1	0	1.67401	0	TR106526|c0_g1	3.31817	0.857583	0
TR103824|c0_g1	0	1.67897	4.00009	TR102400|c0_g1	3.38018	0	0	TR106531|c0_g1	2.94373	1.1635	0
TR10383|c0_g1	2.43376	3.11503	0	TR102405|c0_g1	0	2.10165	0	TR106537|c0_g1	2.73812	0	0
TR10383|c0_g2	0	3.64904	0	TR10241|c0_g2	0	1.1635	0	TR106538|c0_g1	0	0	3.5208
TR103832|c0_g1	0	0.146655	3.29954	TR102411|c0_g2	0	2.17536	0	TR106552|c0_g1	3.3407	1.36849	0
TR10384|c0_g1	1.10903	3.19645	0	TR102413|c0_g1	1.57918	0.201634	2.45681	TR106554|c0_g1	3.64259	0	0
TR103840|c0_g1	0	0	3.58135	TR102418|c0_g1	0	1.79036	0	TR106556|c0_g1	2.96051	0	0
TR103841|c0_g1	0	3.01757	0	TR102425|c0_g1	0	2.36093	0	TR106561|c0_g1	3.5858	0	0
TR103842|c0_g1	0	0	4.60472	TR102429|c0_g1	1.94598	0	1.37796	TR106595|c0_g1	0	0	3.461
TR103860|c0_g1	1.04754	2.19912	0	TR102431|c0_g1	0	1.60975	0	TR10660|c0_g1	0	0	4.15186
TR103869|c0_g1	0	0	3.09119	TR102438|c0_g1	2.60597	0	0	TR106606|c0_g1	4.91332	1.70266	0
TR103874|c0_g1	1.42492	2.01293	0.321928	TR102446|c0_g1	0	1.98586	0	TR106611|c0_g1	2.73314	0.389567	0
TR103879|c0_g1	0	0	3.75157	TR102447|c0_g1	0	2.07998	0	TR106612|c0_g1	2.90535	1.91418	0
TR103880|c0_g1	0	3.43896	0	TR102448|c0_g1	2.6837	0.412511	1.62807	TR106614|c0_g1	4.1899	0	0
TR103883|c0_g1	0	0	4.84233	TR102449|c0_g1	2.2919	0	1.19093	TR106622|c0_g1	0	0	3.71545
TR103901|c0_g1	1.32481	2.51172	0	TR102450|c0_g1	1.92903	0.458382	0	TR106628|c0_g1	2.62714	0	0
TR103903|c0_g1	1.21723	0	3.32495	TR102457|c0_g1	3.52932	2.00504	3.51134	TR106630|c0_g1	0	0	3.55189
TR103915|c0_g1	0.663572	0	2.89995	TR102459|c0_g1	0	1.59455	0	TR10666|c0_g1	2.85917	0	0
TR103919|c0_g1	1.34426	0.50284	3.06987	TR102460|c0_g1	0	2.88186	0	TR10666|c0_g2	3.15672	0.577248	0
TR103926|c0_g1	1.07108	0	3.81957	TR102461|c0_g1	3.50386	0	0	TR106675|c0_g1	3.2225	0	0
TR103931|c0_g1	0.899176	0.341417	2.50614	TR102462|c0_g1	2.40953	0	1.36401	TR106689|c0_g1	0	0	3.90785
TR103932|c0_g1	0.27858	0.805705	5.28537	TR102465|c0_g1	0	1.9782	0	TR10670|c0_g1	3.23802	0.964214	0
TR103950|c0_g1	0	0	3.77019	TR102468|c0_g1	3.10685	0	0	TR106711|c0_g1	0	0	4.0173
TR103953|c0_g1	0	0	3.17073	TR10247|c0_g1	3.33743	1.10702	0	TR10672|c0_g1	3.50957	0	0
TR103960|c0_g1	0.524064	0	3.48156	TR102470|c0_g1	0	2.02432	0	TR106736|c0_g1	0	0	3.18126
TR103964|c0_g1	0	0	3.43896	TR102472|c0_g1	0	3.00791	0	TR10674|c0_g1	0	0	3.938
TR103965|c0_g1	0.78157	0.201634	2.49978	TR102473|c0_g1	0.557778	1.95047	0	TR106746|c0_g1	4.14021	0	0
TR103968|c0_g1	0.827819	2.29013	0	TR102481|c0_g1	2.0197	0	2.15316	TR106749|c0_g1	0.265437	0	2.62012
TR103969|c0_g1	1.43669	0.705757	3.77199	TR102482|c0_g1	2.15316	0	3.38943	TR106757|c0_g1	0	0.77905	3.95047
TR103972|c0_g1	0	0	4.37497	TR102486|c0_g1	0	1.74932	0	TR106759|c0_g1	3.32625	0	0
TR103973|c0_g1	0.545968	0	2.36625	TR102487|c0_g1	0	1.96643	0	TR10676|c0_g1	1.03984	0.412511	3.70995
TR103974|c0_g1	0	0.770618	4.02175	TR102487|c0_g2	0	2.22558	1.47664	TR106780|c0_g1	0	0	5.05754
TR10398|c0_g2	0	0	3.44122	TR102488|c0_g1	3.90198	0	0	TR106790|c0_g1	2.41251	0.940355	0
TR103988|c0_g1	0.35727	0.291604	2.90149	TR102489|c0_g1	3.43656	1.4098	0	TR106793|c0_g1	0	0	3.68684
TR104005|c0_g1	1.40654	0	3.19708	TR102490|c0_g1	3.02556	0	2.75425	TR1068|c0_g1	2.73075	0.458382	0
TR104007|c0_g1	0	0	2.99639	TR102491|c0_g1	0	2.40218	0	TR106802|c0_g1	0	0	3.17999
TR10401|c0_g1	2.47223	3.22141	0	TR102504|c0_g1	0	1.19724	0	TR106814|c0_g1	0	0	4.02547
TR104012|c0_g1	0	0	3.75071	TR102505|c0_g1	0	1.94636	0	TR106831|c0_g1	4.06669	0	0
TR104014|c0_g1	2.24489	0.545968	3.50932	TR102509|c0_g2	2.2854	0	2.70177	TR106843|c0_g1	0	0	3.79379
TR104017|c0_g1	1	0.341417	3.16398	TR10251|c0_g1	0	3.4117	0	TR106850|c0_g1	0	0.458382	3.66517
TR10402|c0_g2	4.85793	6.59534	5.13959	TR102517|c0_g1	1.4547	0.187768	3.54065	TR106853|c0_g1	3.13471	0.874994	0
TR104026|c0_g1	1.11636	0	3.36975	TR102518|c0_g1	0	2.83935	0	TR106892|c0_g1	2.79286	0	0
TR104027|c0_g1	0	0	3.41332	TR10252|c0_g1	0	2.39944	0	TR106899|c0_g1	0.381837	0	2.9644
TR104031|c0_g1	0	0.16092	2.35219	TR102523|c0_g1	0	1.60502	0	TR106912|c0_g1	5.3075	2.77104	3.28363
TR104042|c0_g1	0	0	2.618	TR102533|c0_g1	3.06867	0	0	TR106917|c0_g1	3.78346	0	0
TR104050|c0_g1	0	0.436162	2.91437	TR102534|c0_g1	0	2.49006	0	TR106935|c0_g1	3.02361	0.882839	0
TR104051|c0_g1	0	1.68392	0	TR102536|c0_g1	0	1.9222	0	TR106955|c0_g1	2.72596	0	0
TR104057|c0_g1	0.512985	0	2.64131	TR102539|c0_g1	1.54052	0	0	TR106956|c0_g1	0	0	3.74448
TR104065|c0_g1	0	0.412511	3.25369	TR10254|c0_g1	2.47794	0.201634	1.31673	TR106959|c0_g1	3.90198	3.14503	0
TR104077|c0_g1	0	3.06798	0	TR10254|c0_g2	2.61117	0.201634	2.45233	TR106966|c0_g1	0	0	3.48052
TR10408|c0_g2	1.58976	0.932817	3.63355	TR102541|c0_g1	0	1.94636	0	TR106970|c0_g1	0	1.54251	4.70581
TR104082|c0_g2	0	2.51728	0	TR102547|c0_g2	2.29866	0.412511	0	TR106980|c0_g1	3.48375	0	0
TR104085|c0_g1	0.762136	2.51728	0	TR102548|c0_g1	0	2.67288	0	TR106985|c0_g1	0	0	3.57833
TR104087|c0_g1	1.78576	0	2.67942	TR10255|c0_g1	2.99132	0.491597	2.42358	TR106986|c0_g1	4.94678	0	0
TR104089|c0_g1	0	0.187768	2.65673	TR102551|c0_g1	0	1.83835	0	TR106990|c0_g1	0	0	3.45115
TR104090|c0_g1	0	1.14991	3.18793	TR102552|c0_g1	3.11803	0.627607	1.99059	TR106998|c0_g1	0	1.2762	3.854
TR104092|c0_g1	0	0	3.97361	TR102557|c0_g1	2.06695	0	1.67401	TR107|c0_g1	2.63227	0.491597	0
TR104095|c0_g1	0	0	3.34752	TR102559|c0_g1	0	1.65489	0	TR10700|c0_g1	0	1.09288	3.85818
TR104096|c0_g1	0.653519	0.329985	2.2549	TR102567|c0_g1	0	1.55827	0	TR107004|c0_g1	3.44255	0	0
TR104099|c0_g1	1.15316	0.891419	4.29521	TR102568|c0_g1	0	2.90053	0	TR107010|c0_g1	0	0	3.32251
TR104111|c0_g1	1.42492	0.724214	2.87224	TR102570|c0_g1	0	2.24215	0	TR107013|c0_g1	0	0	3.71545
TR104115|c0_g1	0	3.1606	0	TR102572|c0_g1	0	2.43109	0	TR107023|c0_g1	0	0	4.37093
TR104121|c0_g1	0	0	4.01132	TR10258|c0_g1	0	1.43829	0	TR10703|c0_g1	4.01453	0	0
TR104131|c0_g1	1.27858	0	2.88694	TR102582|c0_g1	0	2.18903	0	TR107032|c0_g1	2.57628	2.25187	0
TR104134|c0_g1	0.545968	0	2.97508	TR102584|c0_g1	2.07451	0	0	TR10704|c0_g1	0.238787	0.16092	3.9835
TR10414|c0_g2	1.00791	2.57797	0	TR102586|c0_g1	0	2.55974	0	TR10704|c0_g2	0.418999	0.227741	3.5008
TR104141|c0_g1	0	0	2.87873	TR102587|c0_g1	0	1.54251	1.82741	TR107043|c0_g1	0.252173	0	3.1491
TR104142|c0_g1	0	0	3.36863	TR10259|c0_g2	0	1.58976	0	TR107047|c0_g1	3.77873	0	0
TR104145|c0_g1	0.78157	2.74373	0	TR102590|c0_g1	2.53207	0	0	TR107055|c0_g1	2.3051	0	0
TR104152|c0_g1	0	0	4.2549	TR102593|c0_g1	1.9501	0	2.06695	TR10707|c0_g1	0	0	3.21008
TR104171|c0_g1	0	2.27113	0	TR102596|c0_g1	0	2.44837	1.95047	TR107074|c0_g1	0.344828	0	2.7632
TR104173|c0_g1	0	0.899949	3.72094	TR102600|c0_g1	2.4691	0.266637	0	TR10708|c0_g1	2.83653	0	0
TR104175|c0_g1	1.38791	0.686164	3.38142	TR102605|c0_g1	0	1.81229	0	TR10709|c0_g1	2.18206	0	5.32099
TR104183|c0_g1	0	2.29013	0	TR102606|c0_g1	3.49672	0	0	TR107101|c0_g1	4.61182	0	0
TR104187|c0_g1	0	3.09711	0	TR102609|c0_g1	0	2.73205	0	TR10711|c0_g1	3.1585	0	0
TR104193|c0_g1	0	1.48336	0	TR102617|c0_g1	2.52381	0	0	TR107110|c0_g1	2.07451	0.40163	0
TR104196|c0_g1	0	0	3.48052	TR102619|c0_g1	1.69866	0	2.68302	TR10712|c0_g1	3.17297	1.53207	0
TR104205|c0_g1	0	0	4.44784	TR10262|c0_g1	0	1.66948	2.38709	TR107124|c0_g1	0	0.657183	3.02024
TR104213|c0_g1	0.331132	0.146655	2.06143	TR102620|c0_g1	2.35361	0.714575	0	TR107134|c0_g1	2.71611	0.481299	0
TR104214|c0_g1	0.941858	0	2.96754	TR102621|c0_g1	2.06281	0.317304	0	TR107135|c0_g1	2.66334	0.291604	0
TR104233|c0_g1	0	0	2.49978	TR102625|c0_g1	0	2.54127	0	TR107142|c0_g1	0	0	3.39053
TR104235|c0_g1	0	0.50284	3.49237	TR102626|c0_g1	0	1.67897	0	TR107161|c0_g1	0	2.61871	3.80849
TR10424|c0_g1	3.72214	1.25036	4.44288	TR102629|c0_g1	2.47508	5.80949	0	TR107175|c0_g1	0	2.53854	3.28229
TR104241|c0_g1	0.466758	2.57022	0	TR10263|c0_g1	2.76702	0	0	TR107177|c0_g1	0	0	3.48916
TR104246|c0_g1	0	2.59837	0	TR102631|c0_g1	0	2.05797	0	TR107179|c0_g1	4.1292	1.65947	0
TR104259|c0_g1	1.69377	0.187768	2.43909	TR102638|c0_g1	0	2.18555	0	TR107186|c0_g1	5.70077	0	0
TR104261|c0_g1	0	2.36401	0	TR102640|c0_g1	0	2.25187	0	TR107193|c0_g1	3.29352	0	0
TR104264|c0_g1	0	2.83512	0	TR102642|c0_g1	2.3051	0	0	TR107205|c0_g1	2.90535	2.04299	0
TR104265|c0_g1	0	0	3.18919	TR102648|c0_g1	0	2.92505	0	TR107228|c0_g1	0	0	3.45444
TR104268|c0_g1	1.03984	0	3.01132	TR10266|c0_g1	2.146	0	0	TR107236|c0_g1	3.11237	0	0
TR104270|c0_g1	0	0	3.25867	TR102661|c0_g1	1.86829	0.253384	4.18856	TR10724|c0_g1	3.48659	0	0
TR104275|c0_g1	0.762136	0	3.13142	TR102662|c0_g1	2.59526	0	0	TR107242|c0_g1	0.455229	0.119024	2.52932
TR104279|c0_g1	1.88127	0.366252	2.53754	TR102666|c0_g1	0	1.43296	0	TR107244|c0_g1	0.643394	0	3.45667
TR10429|c0_g1	0	2.3488	0	TR102676|c0_g1	2.08236	0	2.08406	TR107253|c0_g1	2.99331	0	0
TR1043|c0_g1	3.06091	0.436162	2.73097	TR102678|c1_g1	0.318461	2.98094	0	TR107256|c0_g1	3.37239	0	0
TR104303|c0_g1	1.2857	0	2.9396	TR102679|c0_g1	0	2.98094	0	TR107262|c0_g1	0.733788	0	3.13832
TR104315|c0_g1	0	0	3.65661	TR102681|c0_g1	2.76935	0	0	TR107266|c0_g1	0	0	3.24853
TR10432|c0_g1	0	0.882839	3.01293	TR102681|c0_g2	1.79535	0	0	TR107269|c0_g1	0	0	3.99485
TR104325|c0_g1	0	0.266637	3.5793	TR102683|c0_g1	0	2.08372	0	TR107280|c0_g1	0	0	3.93244
TR104333|c0_g1	1.21039	0	3.04667	TR102685|c0_g1	0	2.31208	0	TR107285|c0_g1	2.98932	0	0
TR104342|c0_g1	0	0.770618	3.34993	TR102687|c0_g1	0	1.569	1.8339	TR107287|c0_g1	0	0	4.01436
TR104351|c0_g1	0	2.09085	0	TR102690|c0_g1	0	2.03949	0	TR107293|c0_g1	0.790772	0	3.77019
TR104354|c0_g1	0	3.95373	0	TR102692|c0_g1	0	1.65489	0	TR107314|c0_g1	0	0	3.56316
TR104355|c0_g1	0	0.353888	2.82395	TR102694|c0_g1	2.59526	0	2.54992	TR107341|c0_g1	3.3817	1.09288	0
TR10436|c0_g1	0	2.98094	0	TR102699|c0_g1	2.10501	0	2.92543	TR10735|c0_g1	0.305679	0.132248	3.34284
TR104363|c0_g1	1.2857	0	3.11353	TR1027|c0_g2	0	2.29337	0	TR107357|c0_g1	3.14388	0	0
TR104371|c0_g1	0.478195	0	2.6774	TR102705|c0_g1	0	2.54646	1.75104	TR10736|c0_g2	0	1.29514	4.51191
TR104376|c0_g1	1.48954	0	3.06402	TR102707|c0_g1	3.96357	1.36849	3.11203	TR107371|c0_g1	1.58976	0.805705	4.52707
TR104385|c0_g1	0	0	2.96901	TR102708|c0_g1	2.18903	0	0	TR107398|c0_g1	0	0	4.0054
TR104391|c0_g1	1.13881	0.132248	2.5864	TR10271|c0_g1	0	2.33056	0	TR107401|c0_g1	2.95624	1.49416	0
TR104396|c0_g1	1.70885	2.60597	0	TR102715|c0_g1	0	2.54646	0	TR107405|c0_g1	0	0	4.67412
TR104397|c0_g1	0	0.714575	3.31412	TR102719|c0_g1	2.44864	0.761285	3.1478	TR107424|c0_g1	0	1.12895	3.63064
TR104399|c0_g1	0	0.555816	3.32855	TR10272|c0_g1	1.91188	0	0	TR10743|c0_g1	0	0	3.71183
TR104420|c0_g1	0.455229	0	3.338	TR10272|c0_g2	2.89006	0	0	TR107443|c0_g1	0	0	3.74448
TR104421|c0_g1	2.50665	3.22805	0	TR102722|c0_g1	2.40327	0.40163	2.34511	TR107447|c0_g1	3.82975	1.60975	0
TR104423|c0_g1	3.26514	3.00612	0	TR102726|c0_g1	0	2.36093	0	TR107448|c0_g1	3.46179	0	0
TR10443|c0_g1	0	1.41576	0	TR102730|c0_g1	4.04623	0	0	TR107453|c0_g1	0	0	4.35868
TR104433|c0_g1	1.23818	0.458382	2.96292	TR102735|c0_g1	0	1.69332	0	TR107507|c0_g1	0	1.21101	3.95903
TR104434|c0_g1	2.09761	0.317304	3.17073	TR102737|c0_g1	0	1.32596	1.30217	TR107526|c0_g1	3.14763	0	0
TR104435|c0_g1	0.545968	2.03949	0	TR102740|c0_g1	1.89025	0	2.8339	TR107528|c0_g1	0	0	3.74717
TR104449|c0_g1	2.52381	1.75403	4.14706	TR102743|c0_g1	0	2.23879	2.43242	TR10754|c0_g2	3.59646	1.03422	0
TR10445|c0_g1	0	1.03422	4.64178	TR102745|c0_g1	2.78576	0	0	TR107563|c0_g1	3.44996	1.14991	0
TR104452|c0_g1	0	0	4.28044	TR102745|c1_g1	4.53138	0	0	TR107565|c0_g1	0	0.617298	3.23205
TR104454|c0_g1	0	0.146655	2.86888	TR102746|c0_g1	1.82293	0	1.00576	TR107566|c0_g1	1.54646	0	4.08185
TR104459|c0_g1	0	0	3.77463	TR102747|c0_g1	2.84117	0	0	TR107567|c0_g1	3.21723	1.07861	0
TR104476|c0_g1	0.818851	0	3.52507	TR102748|c0_g1	2.03949	0	1.28747	TR107594|c0_g1	0	1.02645	3.86977
TR104477|c0_g1	1.21723	2.05068	0	TR102749|c0_g1	1.73812	0.201634	2.16672	TR107603|c0_g1	0	1.78115	3.65855
TR104483|c0_g1	0	0	4.19708	TR102753|c0_g1	4.33264	1.3505	0	TR10761|c0_g1	0	1.14991	3.44559
TR104484|c0_g1	1.09356	2.26784	0	TR102754|c0_g1	2.58976	0	0	TR107617|c0_g1	3.22928	0	0
TR104486|c0_g1	2.52381	1.1635	3.8507	TR102759|c0_g1	0	2.03175	0	TR107618|c0_g1	2.76702	1.17057	0
TR104492|c0_g1	1.21039	0.555816	2.63552	TR102760|c0_g1	4.17113	0	1.92562	TR107635|c0_g1	3.06867	0	0
TR104497|c0_g1	0.632268	1.93847	0	TR102761|c0_g1	2.22774	0	0	TR107659|c1_g1	4.62696	0	0
TR104503|c0_g1	0	0	2.60834	TR102765|c0_g1	0	2.67536	0	TR107663|c0_g1	3.68863	0	0
TR104511|c0_g1	1.00791	0	3.18396	TR102771|c0_g1	3.99639	1.12168	2.27501	TR107675|c0_g1	0	0	3.68032
TR104514|c0_g1	0	0	2.6774	TR102777|c0_g1	0	1.90574	0	TR107680|c0_g1	3.35191	0	0
TR10452|c0_g1	2.40953	3.46989	0	TR102782|c0_g1	2.52932	0	0	TR107687|c0_g1	2.97085	0	0
TR104527|c0_g1	0.799916	0.607863	2.94897	TR102786|c0_g1	2.43055	0	3.39862	TR107695|c0_g1	0	1.36233	3.59837
TR104532|c0_g1	0.524064	0	2.7685	TR102792|c0_g2	0.557778	2.45391	0	TR107705|c0_g1	0	0	2.86394
TR104534|c0_g1	0	0	3.65088	TR102793|c0_g2	2.82985	0	0	TR107711|c0_g1	2.83431	0	0
TR104539|c0_g1	0.890641	0.119024	1.8339	TR102794|c0_g1	2.69622	0.577248	2.01436	TR107721|c0_g1	3.21366	0.607863	0
TR104541|c0_g1	0.950095	0	2.55606	TR102795|c0_g1	1.77189	0	0	TR107722|c0_g1	0	0.412511	3.32495
TR104546|c0_g1	0	0	2.45681	TR102797|c0_g1	0	2.11603	3.15056	TR107759|c0_g1	3.32467	0	0
TR104549|c0_g1	1.92486	2.43403	0.744161	TR102798|c0_g1	1.92486	0	0	TR107789|c0_g1	3.45746	0	0
TR104553|c0_g1	1.07108	0	3.01293	TR102800|c0_g1	0	1.94636	0	TR107808|c0_g1	3.28199	0	0
TR10456|c0_g1	0	2.70863	0	TR102804|c0_g1	0	2.51172	1.68122	TR107809|c0_g1	0.90766	0.436162	3.43456
TR104569|c0_g1	0	0	4.01355	TR102807|c0_g1	3.09542	0	0	TR10783|c0_g1	4.45365	0	0
TR104575|c0_g1	1.91188	0.329985	1.90304	TR102809|c0_g1	3.16398	0	0	TR107839|c0_g1	2.75489	0	0
TR104577|c0_g1	1.31208	0.446786	2.338	TR102810|c0_g1	2.47223	0	1.51904	TR10784|c0_g1	3.50386	0	0
TR104584|c0_g1	0	0	3.41224	TR102814|c0_g1	0	1.93433	0	TR107876|c0_g1	3.12184	0	0
TR104594|c0_g1	0	0	3.98878	TR102815|c0_g1	1.76214	0	0	TR107891|c0_g1	0	0.491597	3.56316
TR104607|c0_g1	0.568519	0	2.80674	TR102818|c0_g1	0	2.18206	0	TR107893|c0_g1	0	0	3.5509
TR104608|c0_g1	1.52406	2.40518	0	TR102821|c0_g1	2.59526	0	0	TR107896|c0_g1	0	0.253384	2.89821
TR104610|c0_g1	0	3.23619	0	TR102828|c0_g1	2.37851	0	0	TR107897|c0_g1	0	0	3.66619
TR104612|c0_g1	2.37239	0	3.13685	TR102835|c0_g1	2.05137	0.40163	0	TR107909|c0_g1	4.28688	1.08542	0
TR104615|c0_g1	1.89879	0.412511	2.53556	TR102837|c0_g1	0	2.42546	0	TR107911|c0_g1	3.46323	0	0
TR104623|c0_g1	1.54646	2.13718	0	TR102838|c0_g1	0	1.33228	1.39671	TR107926|c0_g1	3.53493	3.39561	0
TR104624|c0_g1	1.50131	0.458382	2.42116	TR10284|c0_g1	2.11636	0.253384	2.62971	TR107943|c0_g1	3.45891	0	0
TR104633|c0_g1	2.70111	0	4.0394	TR102844|c0_g1	0	1.37462	0	TR10795|c0_g1	5.52507	0	0
TR104639|c0_g1	1.07108	0	3.12317	TR102846|c0_g1	0	1.88908	2.55189	TR107954|c0_g1	3.2969	0	0
TR104645|c0_g1	0.535058	0.266637	2.78952	TR102848|c0_g1	4.49883	0	3.25232	TR107976|c0_g1	0.589763	0	2.87873
TR10465|c0_g2	0	2.45101	0	TR102849|c0_g1	0	2.53854	0	TR107977|c0_g1	3.83885	0	0
TR104652|c0_g1	0	0.412511	3.69421	TR102851|c0_g1	2.7405	0	0	TR10798|c0_g2	2.15672	0	4.68027
TR104676|c0_g1	0	3.43749	0	TR102852|c0_g1	2.65053	0	0	TR107999|c0_g1	3.2969	0	0
TR10468|c0_g1	3.19787	1.98586	4.71177	TR102855|c0_g1	4.15486	0	0	TR1080|c0_g1	3.11237	0	0
TR104695|c0_g1	0	0	3.64801	TR102856|c0_g1	0	2.92714	0	TR1080|c0_g2	3.27023	0	0
TR104698|c0_g1	0	2.79556	0	TR102857|c0_g1	0	1.75873	0	TR10800|c0_g1	0.265437	0.119024	2.69622
TR104699|c0_g1	2.15316	2.35783	0	TR102861|c0_g1	0	1.87657	0	TR10800|c0_g2	0	0.317304	2.27262
TR104702|c0_g1	0	0.16092	2.77737	TR102863|c0_g1	0	1.76765	1.56023	TR108002|c0_g1	3.60987	0	0
TR104713|c0_g1	1.36961	0	4.57978	TR102868|c0_g1	3.29851	0	0	TR108005|c0_g1	0	0	3.26873
TR10472|c0_g1	1.67852	0	4.0861	TR102877|c0_g1	0	2.96717	0	TR108016|c0_g1	3.80674	1.19724	0
TR104728|c0_g1	0	0	3.27486	TR102879|c0_g1	2.11636	0	2.37796	TR108025|c0_g1	3.47936	0	0
TR104739|c0_g1	0.855192	0.377401	3.49237	TR102886|c0_g1	1.4782	0	3.68122	TR108046|c0_g1	0	0.214125	2.99186
TR10474|c0_g1	3.14209	0	3.41332	TR102889|c0_g1	0	1.301	0	TR108054|c0_g1	2.82069	0	0
TR104764|c0_g1	2.0861	0	3.14094	TR102889|c0_g2	0	1.80364	0	TR108055|c0_g1	0	1.54251	3.98577
TR104770|c0_g1	0	2.81558	0	TR102890|c0_g1	0	1.70752	0	TR108069|c0_g1	0	1.43829	3.30801
TR104784|c0_g1	1.92029	0	2.6663	TR102896|c0_g1	0	1.53754	0	TR108077|c0_g1	0.27858	0	2.85898
TR104791|c0_g1	2.51248	0	4.25927	TR102899|c0_g1	2.99747	0.566572	2.62971	TR10808|c0_g1	3.10299	0	0
TR104797|c0_g1	2.60051	0	2.75788	TR10290|c0_g1	0	2.09828	0	TR108084|c0_g1	0	0.555816	4.04815
TR104798|c0_g1	0	0	2.99186	TR102901|c0_g1	0	1.01863	0	TR108102|c0_g1	3.10501	0	0
TR104802|c0_g1	0	0	3.17728	TR102903|c0_g1	3.12549	0	0	TR108103|c0_g1	2.8922	0.389567	0
TR104806|c0_g1	1.84559	0	2.42358	TR102904|c0_g1	0	2.17185	0	TR108105|c0_g1	2.77884	0	0
TR10481|c0_g1	1.77189	0	2.9428	TR102906|c0_g1	2.2345	0	2.26003	TR108106|c0_g1	0.601221	0.291604	3.77368
TR104812|c0_g1	1.73335	0.291604	2.61023	TR102907|c0_g1	2.83895	0	2.79826	TR108143|c0_g1	3.50246	0	0
TR104834|c0_g1	1.41251	2.60098	0	TR10291|c0_g1	0	2.10534	0	TR108144|c0_g1	2.81147	0	0
TR104850|c0_g1	0	0	3.30685	TR102911|c0_g1	2.24154	0	0	TR10816|c0_g1	3.18015	2.06178	0
TR104877|c0_g1	0	0	3.10936	TR102911|c0_g2	2.16768	0	0	TR108165|c0_g1	0	1.17696	3.85569
TR104879|c0_g1	0	0.751892	3.30932	TR102912|c0_g1	0	1.99747	0	TR108169|c0_g1	0	0	4.05606
TR104881|c0_g1	0.772308	0.353888	3.176	TR102923|c0_g1	0	1.0036	0	TR108172|c0_g1	2.98313	0.695994	0
TR104883|c0_g1	1.63738	0	4.62679	TR102925|c0_g1	2.61117	0	2.50182	TR108180|c0_g1	0	0	3.33214
TR104896|c0_g1	1.06281	0.304511	2.62971	TR102926|c0_g1	2.2552	0	0	TR108189|c0_g1	0.535058	0.469886	3.09677
TR104897|c0_g1	0.967169	2.36989	0	TR102927|c0_g1	0	1.49978	0	TR108192|c0_g1	0	0.849599	4.11203
TR104907|c0_g1	0	2.51979	0	TR10293|c0_g1	0	2.03562	2.46336	TR108195|c0_g1	0	0	3.21661
TR104912|c0_g1	1.56267	0	3.99186	TR102932|c0_g1	3.21723	0	0	TR10820|c0_g1	4.63087	0	0
TR10493|c0_g1	2.71853	0	3.2282	TR102934|c0_g1	0	2.67762	0	TR108203|c0_g1	3.52231	0	0
TR104931|c0_g1	0	2.80447	0	TR102935|c0_g1	0	3.43896	3.08406	TR10823|c0_g2	3.04142	0	0
TR104932|c0_g1	0	1.70266	0	TR10294|c0_g1	0	1.71238	0	TR108231|c0_g1	0.933573	0.377401	3.18396
TR104940|c0_g1	0	3.11686	0	TR102940|c0_g1	1.44255	0	0	TR108232|c0_g1	4.57216	2.28392	0
TR104945|c0_g1	2.61659	1.63506	4.05901	TR102943|c0_g1	1.84117	0	2.7649	TR108257|c0_g1	3.28865	0	0
TR10495|c0_g1	0	0	3.22435	TR102948|c0_g1	0	1.9782	0	TR108260|c0_g1	0	0.92448	3.7182
TR10495|c0_g2	0	0	4.45055	TR102950|c0_g1	0	2.18555	0	TR108262|c0_g1	0	0	3.5864
TR10495|c0_g3	1.3051	0	3.04387	TR102952|c0_g1	2.61377	0	0	TR108265|c0_g1	0	0.201634	3.56718
TR104956|c0_g1	0.683472	0.173767	3.23205	TR102957|c0_g1	0.653519	2.12664	0	TR108292|c0_g1	3.27023	0	0
TR104959|c0_g1	0	4.17393	0	TR102961|c0_g1	0	1.41576	0	TR108316|c0_g1	0	0	3.60324
TR104961|c0_g1	2.71105	0	3.77726	TR102962|c0_g1	1.32481	0.0894982	1.90958	TR108347|c0_g1	4.83542	0	0
TR104976|c0_g1	0	2.11237	0	TR102964|c0_g1	4.00746	2.31499	3.28969	TR108356|c0_g1	0	0	4.31947
TR104990|c0_g1	1.2857	2.29337	0	TR102972|c0_g1	2.60857	0	0	TR108377|c0_g1	2.80447	0	0
TR104991|c0_g1	0.524064	0	2.97361	TR102973|c0_g1	0	1.69332	0	TR10838|c0_g1	0.983313	0.446786	3.57022
TR104998|c0_g1	0	0	3.04824	TR10298|c0_g1	0	2.82416	0	TR108389|c0_g1	0.601221	0	3.43456
TR104999|c0_g1	1.33113	0	3.19708	TR102980|c0_g1	0	3.80612	0	TR108398|c0_g1	0	0.724214	3.74265
TR1050|c0_g2	2.71105	0	3.53953	TR102983|c0_g1	0	2.86295	0	TR108435|c0_g1	3.43656	0	0
TR105001|c0_g1	0	0	3.29219	TR102985|c0_g1	2.2345	0	2.28747	TR108465|c0_g1	0	0	4.0365
TR105007|c0_g1	2.87243	0	2.8474	TR102986|c0_g1	1.99964	0.16092	1.26243	TR10848|c1_g1	0.109695	0.045443	5.36335
TR105009|c0_g1	0.196607	0.24123	3.49237	TR102988|c0_g1	2.13126	0	2.26754	TR108485|c0_g1	3.35021	0	0
TR105010|c0_g1	1.48388	2.53605	0	TR10299|c0_g1	0	2.68728	0	TR108510|c0_g1	0	0.964214	3.44559
TR105014|c0_g1	0	2.09828	0	TR102991|c0_g1	2.2919	0.279768	0	TR108524|c0_g1	0	0	3.64801
TR105024|c0_g1	2.29866	3.69977	0	TR102996|c0_g1	0	1.7264	0	TR108525|c0_g1	0	0.637842	3.30801
TR105043|c0_g1	1.62199	0	2.9159	TR102997|c0_g1	1.9953	0.201634	0	TR108548|c0_g1	3.29352	0	0
TR105044|c0_g1	0	0	2.22435	TR102999|c0_g1	0	2.36681	0	TR10855|c0_g1	0	1.569	3.11203
TR10505|c0_g1	2.29514	0	3.19975	TR103|c0_g1	0	1.918	0	TR108550|c0_g1	0	0	3.02627
TR105053|c0_g1	0	0	3.72094	TR1030|c0_g1	0.933573	2.08746	1.12631	TR108555|c0_g1	2.76214	0	0
TR10506|c0_g2	0	3.27665	0	TR103005|c0_g1	0	1.1003	0	TR108575|c0_g1	0	0	3.38833
TR105062|c0_g1	0.265437	0.132248	2.12334	TR103014|c0_g1	0	2.91495	0	TR10858|c0_g1	0	0.377401	3.43563
TR105063|c0_g1	0.941858	0	3.17473	TR103016|c0_g1	0	2.66789	0	TR108585|c0_g1	3.2397	2.05415	0
TR10507|c0_g1	0	2.8502	0	TR103024|c0_g1	0	1.97416	0	TR108586|c0_g1	0	0	3.64708
TR105072|c0_g1	0.90766	0.424385	2.44573	TR103029|c0_g1	2.848	0.266637	0	TR108594|c0_g1	3.16221	0	0
TR105073|c0_g1	0.967169	0.469886	3.7264	TR10303|c0_g1	3.66323	0	0	TR108598|c0_g1	0	0	3.72727
TR10508|c0_g1	1.92029	0	3.71732	TR103032|c0_g1	0	2.06178	0	TR108602|c0_g1	0.818851	0.366252	3.43683
TR10508|c0_g2	1.75275	0.932817	5.23902	TR103038|c0_g1	2.73574	0.770618	0	TR108608|c0_g1	0.501821	0	2.77547
TR105083|c0_g1	1.78576	2.84579	0	TR103041|c0_g1	0	2.55704	0	TR108609|c0_g1	0	2.66789	3.74717
TR105093|c0_g1	0	0	3.18269	TR103042|c0_g1	0	2.3274	2.6663	TR108617|c0_g1	0.557778	0.436162	2.98878
TR105095|c0_g1	0.632268	0.146655	3.32495	TR103043|c0_g1	3.08219	0	0	TR10866|c0_g1	3.61777	0	0
TR105098|c0_g1	2.40953	0.617298	2.78597	TR103045|c0_g1	2.07073	0	0	TR108676|c0_g1	1.84117	0	4.38419
TR10510|c0_g1	1.18903	0	3.73097	TR103048|c0_g1	3.74287	0	0	TR108698|c0_g1	3.95103	0	0
TR10510|c0_g2	1.18903	0	3.26993	TR103050|c0_g1	0	1.82985	0	TR108698|c0_g2	4.41014	0	0
TR105116|c0_g1	0	2.64108	0	TR103051|c0_g1	0	1.98987	0	TR1087|c0_g1	0.72334	1.04124	3.77547
TR105123|c0_g1	1.29219	0.341417	3.70166	TR103055|c0_g1	0	1.47197	0.765535	TR108727|c0_g1	0.589763	0	4.64033
TR105125|c0_g1	1.69866	2.55974	0	TR103056|c0_g1	0	2.13389	0	TR108732|c0_g1	0	0.50284	3.56621
TR10513|c0_g1	1.71853	0.891419	3.43349	TR103058|c0_g1	2.49237	0	0	TR108733|c0_g1	0	0	4.12656
TR105136|c0_g1	5.10534	3.16575	5.1259	TR10306|c0_g1	2.92676	0	0	TR108747|c0_g1	0	0	3.97288
TR105139|c0_g1	0	3.26694	0	TR103060|c0_g1	2.53779	0.40163	0	TR108756|c0_g1	0	0	3.12184
TR105159|c0_g1	0	0.446786	2.44361	TR103062|c0_g1	2.60312	0	2.43456	TR108765|c0_g1	3.08984	0	0
TR105163|c0_g1	1.22466	0	2.71282	TR103067|c0_g1	2.32797	0.214125	0.938098	TR108772|c0_g1	0	0	3.8532
TR105171|c0_g1	1.06281	0	2.69622	TR10307|c0_g1	5.10626	0.657183	0	TR108774|c0_g1	3.23802	0	0
TR105173|c0_g1	0	2.77104	0	TR103076|c0_g1	2.88343	0	0	TR108788|c0_g1	2.87912	0	0
TR105175|c0_g1	0	2.86295	0	TR103080|c0_g1	0	2.51172	0	TR108791|c0_g1	3.08219	0	0
TR105180|c0_g1	0.381837	0	2.35473	TR103081|c0_g1	3.7148	0	0	TR108800|c0_g1	0	0	3.616
TR105186|c0_g1	1.76214	0.389567	3.18523	TR103082|c0_g1	2.65558	0	0	TR108811|c0_g1	0	0.491597	3.63842
TR105189|c0_g1	0	2.8264	0	TR10309|c0_g1	0	1.92638	1.02361	TR108819|c0_g1	0	0.831877	3.81527
TR105190|c0_g1	2.43376	0	4.10509	TR103090|c0_g1	4.69109	0	0	TR10883|c0_g2	3.27531	1.07861	0
TR105192|c0_g1	2.6581	1.02645	3.3756	TR103092|c0_g1	2.00755	0	0	TR108838|c0_g1	2.91399	0.607863	0
TR105193|c0_g1	0	0.545968	3.13142	TR103093|c0_g1	0	3.01952	0	TR108845|c0_g1	2.65558	0.412511	0
TR1052|c0_g1	1.74803	2.94729	0	TR103094|c0_g1	0	2.03562	0	TR10885|c0_g1	3.62433	0.751892	0
TR10520|c0_g1	1.06281	0.16092	2.13422	TR103095|c0_g1	2.54052	0	2.78785	TR108851|c0_g1	0	0	4.69237
TR105211|c0_g1	1.57918	0	3.83481	TR1031|c0_g1	2.00755	0	0	TR108866|c0_g1	3.44559	0	0
TR10522|c0_g1	2.06281	2.16157	0	TR1031|c0_g2	1.62714	0	0	TR108879|c0_g1	0	0.908429	3.39862
TR105229|c0_g1	0	0.980391	5.06725	TR10310|c0_g1	2.93319	0.882839	0	TR10888|c0_g1	3.70233	0	1.55631
TR105239|c0_g1	0	0	2.97361	TR103101|c0_g1	0	2.41684	0	TR108883|c0_g1	2.57894	0	0
TR105240|c0_g1	2.60051	0.92448	3.32251	TR103103|c0_g1	0	1.82985	0	TR108888|c0_g1	3.75617	0.805705	0
TR105242|c0_g1	0.589763	0.253384	2.69622	TR103107|c0_g1	1.63227	0	2.73639	TR10889|c0_g1	1.84559	0.940355	5.82377
TR105248|c0_g1	1.27202	0	2.65489	TR10311|c0_g2	0	2.18555	0	TR108895|c0_g1	0	1.0635	3.56523
TR10525|c0_g1	0.653519	0.742437	4.76797	TR103110|c0_g1	0	2.7845	0	TR10890|c0_g1	3.83653	0	0
TR105253|c0_g1	0	0	2.99041	TR103113|c0_g1	3.52932	1.05658	2.60834	TR108917|c0_g1	2.45444	0.627607	0
TR105255|c0_g1	0.694212	0.187768	3.02024	TR103119|c0_g1	2.27858	0	2.7685	TR108935|c0_g1	1.36961	0	5.12106
TR105256|c0_g1	0	2.44546	0	TR103122|c0_g1	3.87135	1.47197	3.3032	TR108950|c0_g1	2.81373	0.948601	0
TR10526|c0_g1	0	1.17057	4.47508	TR103123|c0_g1	1.62199	0	2.87558	TR10896|c0_g1	3.55986	0	1.23205
TR10526|c0_g2	0	0	4.86849	TR103129|c0_g1	0	1.97012	0	TR108966|c0_g1	0	0	3.68583
TR105263|c0_g1	0	1.90188	0	TR103134|c0_g1	3.65558	1.64478	2.69064	TR108976|c0_g1	0	1.01863	4.23649
TR10527|c0_g1	1.40054	2.4225	0.963474	TR103139|c0_g1	2.15316	0	2.30918	TR108993|c0_g1	0	1.8339	3.94654
TR105273|c0_g1	0	0.566572	4.05537	TR10314|c0_g1	0	1.95047	0	TR108994|c0_g1	0	0	3.80416
TR10528|c0_g1	0	2.8922	0	TR103141|c0_g1	0	1.65489	0	TR109021|c0_g1	3.11237	0	0
TR105286|c0_g1	1.69377	1.6248	4.3207	TR103142|c0_g1	3.16221	0	0	TR109023|c0_g1	3.06091	0	0
TR105287|c0_g1	0	3.59765	0	TR103146|c0_g1	0	2.01685	0	TR109023|c0_g2	2.70377	0.366252	0
TR10529|c0_g1	1.10903	0.908429	3.94345	TR10315|c0_g2	0	1.8339	0	TR109028|c0_g1	1.38184	0	3.96671
TR105292|c0_g1	2.54622	0	4.21335	TR103155|c0_g1	0	1.54251	0	TR109042|c0_g1	3.33585	0	0
TR105296|c0_g1	0.703987	0	3.06264	TR103157|c0_g1	0	1.64016	1.78618	TR109043|c0_g1	3.61117	0.916094	0
TR105297|c0_g1	1.82293	1.07108	4.96477	TR103159|c0_g1	0	1.44996	0	TR109045|c0_g1	3.55164	0	0
TR105299|c0_g1	0	3.01757	0	TR10316|c0_g1	0	2.53854	0	TR109047|c0_g1	0	0	3.75788
TR105304|c0_g1	2.31817	3.04963	0	TR103162|c0_g1	0	1.76299	0	TR109055|c0_g1	3.3051	0	0
TR105308|c0_g1	2.27858	0.446786	3.30932	TR10317|c0_g1	0	2.58568	0	TR109061|c0_g1	0	0	3.87056
TR105311|c0_g1	0	2.83066	0	TR103174|c0_g1	2.00755	0.389567	0	TR109064|c0_g1	2.89879	0	0
TR105314|c0_g1	1.66857	0.714575	2.80509	TR103178|c0_g1	0	1.05658	0	TR10908|c0_g1	0	0	3.72181
TR105326|c0_g1	0.35727	0.291604	2.34511	TR103181|c0_g1	0	1.83835	0	TR109084|c0_g1	3.19613	0	0
TR105335|c0_g1	1.4489	0.724214	3.74717	TR103183|c0_g1	0	2.50106	0	TR109087|c0_g1	3.8535	2.12334	0
TR105345|c0_g1	0	2.53057	0	TR103184|c0_g1	0	0.891419	0	TR109094|c0_g1	3.26858	1.30743	0
TR105364|c0_g1	0.252173	0	3.02326	TR103185|c0_g1	0	2.40518	0	TR109110|c0_g1	0.818851	0	3.698
TR10537|c0_g1	0	3.07912	0	TR103187|c0_g1	3.00342	0	1.48491	TR109138|c0_g1	1.81844	0	4.2555
TR105375|c0_g1	1.22466	0	3.00396	TR103189|c0_g1	2.2032	0	0	TR109139|c0_g1	4.90304	0	0
TR10538|c0_g1	1.22466	2.38764	0	TR103191|c0_g1	0	2.41981	0	TR109161|c0_g1	1.79992	0	5.03646
TR105390|c0_g1	0	0	2.99041	TR10320|c0_g1	0	2.16832	0	TR109166|c0_g1	4.20664	2.37295	0
TR105395|c0_g1	1.2857	0.667211	3.06264	TR103205|c0_g1	1.81394	0	0	TR109177|c0_g1	3.72094	0	0
TR105398|c0_g1	0.344828	0.146655	2.73812	TR103208|c0_g1	0	1.91418	0	TR109182|c0_g1	3.52093	1.51046	0
TR105400|c0_g1	0.663572	0.304511	2.81188	TR10321|c0_g1	3.07056	0.279768	0	TR109187|c0_g1	0	0	3.2282
TR105403|c0_g1	1.29219	2.84579	0	TR103211|c0_g1	0	2.20571	0	TR109192|c0_g1	3.72944	0	0
TR105405|c0_g1	1.38791	0.377401	2.87558	TR103213|c0_g1	0	2.10903	2.854	TR1092|c0_g1	3.23802	0	0
TR105406|c0_g1	2.3051	6.35161	3.96828	TR103217|c0_g1	0	2.67288	0	TR109214|c0_g1	0	0	4.4756
TR105407|c0_g1	1.32481	0.16092	3.45667	TR103218|c0_g1	0	2.76871	0	TR109220|c0_g1	0	0	3.65661
TR105416|c0_g1	0	0	3.85489	TR103219|c0_g1	1.29866	0.132248	2.31179	TR109229|c0_g1	4.84559	0	0
TR105417|c0_g1	1.94598	1.04893	3.39862	TR103221|c0_g1	0	2.21909	0	TR10924|c0_g1	4.00648	0	0
TR10543|c0_g1	2.37546	0.607863	3.19582	TR103225|c0_g1	0	2.53854	2.4957	TR109255|c0_g1	0	0	3.8507
TR105437|c0_g1	0	3.06626	0	TR10323|c0_g1	0	2.55189	0	TR109256|c0_g1	0.418999	0.104337	2.65489
TR105440|c0_g1	4.2727	0	3.12449	TR103232|c0_g1	0	2.21226	0	TR109274|c0_g1	1.31208	0	3.97131
TR10545|c0_g1	2.07451	0.253384	4.05684	TR103238|c0_g1	0	2.3488	0	TR109278|c0_g1	0	0	4.02547
TR105456|c0_g1	0.344828	0.304511	2.44573	TR103239|c0_g1	0	1.65489	0	TR109294|c0_g1	0	0.770618	3.43789
TR105471|c0_g1	0.809003	1.19093	4.04378	TR103239|c0_g2	0	1.71238	0	TR109305|c0_g1	3.65295	0	0
TR105475|c0_g1	0.466758	0	2.57628	TR103240|c0_g1	2.22064	0	0	TR109309|c0_g1	3.35191	0	0
TR105479|c0_g1	0.611645	1.71721	0	TR103249|c0_g1	0	2.18206	3.08117	TR109336|c0_g1	3.86245	0.586885	0
TR10548|c0_g1	0	2.98094	0	TR10325|c0_g1	2.65558	0	2.6318	TR109337|c0_g1	0	0.304511	3.25746
TR105482|c0_g1	0	2.90265	0	TR103250|c0_g1	3.54745	1.53754	2.57628	TR10936|c0_g1	2.04334	1.89336	5.22978
TR105487|c0_g1	2.17856	0	3.17329	TR103254|c0_g1	2.50106	0	0	TR109363|c0_g1	3.40939	0	0
TR105489|c0_g1	0	0	5.32099	TR103255|c0_g1	0	1.82985	2.43456	TR109373|c0_g1	3.32467	2.33371	0
TR10549|c0_g2	0	0	2.16672	TR103257|c0_g1	2.66835	0	0	TR109396|c0_g1	3.52369	0	0
TR1055|c0_g1	3.69109	0.899949	4.28843	TR103257|c0_g2	2.20664	0.566572	2.57434	TR109398|c0_g1	6.18567	1.79036	0
TR105501|c0_g1	2.11237	1.01863	4.0306	TR10326|c0_g1	0.762136	2.80447	1.27739	TR1094|c0_g1	2.60597	0	0
TR105502|c0_g1	0.489543	0.24123	2.52932	TR103266|c0_g1	0	1.79909	0	TR109405|c0_g1	2.72596	0	0
TR105503|c0_g1	2.54622	0	2.99331	TR103269|c0_g1	2.6427	0	0	TR109410|c0_g1	3.2225	0	0
TR105512|c0_g1	0	0.214125	2.84238	TR103272|c0_g1	2.40654	0	2.2549	TR109429|c0_g1	0	0	4.13553
TR105515|c0_g1	0	2.80447	0	TR103276|c0_g1	2.91399	0	0	TR109442|c0_g1	3.20852	2.37573	5.92889
TR105519|c0_g1	2.59526	0	2.71831	TR103277|c0_g1	2.09356	0.341417	2.15056	TR109444|c0_g1	0	0	3.88039
TR105524|c0_g1	1.92903	0	2.15316	TR103278|c0_g1	0	1.9222	0	TR10946|c0_g1	4.66642	0	0
TR10553|c0_g1	3.9278	2.80447	0	TR103286|c0_g1	2.29866	0	3.26364	TR109464|c0_g1	4.31078	0.874994	0
TR105537|c0_g1	0	2.85439	0	TR103287|c0_g1	2.52105	0	0	TR109467|c0_g1	0	0.705757	3.85738
TR105539|c0_g1	0	2.25187	0	TR103293|c0_g1	2.71853	1.01863	0	TR109482|c0_g1	0	2.73205	3.80931
TR105549|c0_g1	0	0.132248	2.36625	TR103296|c0_g1	0	1.60975	0	TR10949|c0_g1	0	0	4.23327
TR10555|c0_g1	2.53779	0	2.46754	TR103299|c0_g1	2.39094	0	2.91265	TR109497|c0_g1	3.95522	0	0
TR105551|c0_g1	0	0	4.18721	TR1033|c0_g1	3.51387	1.13553	0	TR1095|c0_g1	3.96144	0	0
TR10556|c0_g1	0	2.41981	0	TR103304|c0_g1	0	2.51728	0	TR10950|c0_g1	4.34305	1.26963	0
TR105561|c0_g1	0	2.41981	0	TR103311|c0_g1	0	2.85659	0	TR109508|c0_g1	0	0	3.9865
TR105564|c0_g1	1.60075	0.253384	2.6663	TR103315|c0_g1	0	2.62621	1.34085	TR109519|c0_g1	3.8524	2.91896	0
TR105568|c0_g1	0	2.78681	0	TR103316|c0_g1	0	2.02432	0	TR109522|c0_g1	0	0	4.6258
TR105569|c0_g1	0	0	3.21008	TR103318|c0_g1	0	2.02432	0	TR109523|c0_g1	4.60051	1.78115	0
TR105578|c0_g1	2.12002	0	3.32855	TR10332|c0_g1	0	2.46519	0	TR109546|c0_g1	3.66959	0	0
TR105582|c0_g1	0.35727	0	2.10668	TR103320|c0_g1	1.67852	0	0	TR109548|c0_g1	0	0	4.50982
TR105583|c0_g1	0	0	3.05537	TR103320|c1_g1	1.79077	0	0	TR109576|c0_g1	0	0	3.50932
TR105588|c0_g1	3.04928	0.714575	4.04815	TR103322|c0_g1	2.61377	0.377401	0	TR109593|c0_g1	3.14029	0.733788	0
TR105592|c0_g1	2.38488	0.724214	2.87558	TR103324|c0_g1	2.47223	0	2.7721	TR109605|c0_g1	3.28525	0	0
TR105604|c0_g1	0	0	2.9222	TR103325|c0_g1	2.8502	0	0	TR109609|c0_g1	3.36443	0	0
TR105605|c0_g1	0.673556	0	2.96144	TR103327|c0_g1	0	2.18903	0	TR109610|c0_g1	4.20758	0	0
TR105609|c0_g1	0	0	3.8532	TR103329|c0_g1	2.83895	0.491597	0	TR109619|c0_g1	3.19077	0	0
TR105614|c0_g1	0.694212	2.28392	0	TR10333|c0_g1	1.82741	0	0.9568	TR109620|c0_g1	0	0.279768	3.0321
TR105615|c0_g1	0.991318	0	3.64616	TR10333|c0_g2	2.33428	0	0	TR109625|c0_g1	3.76331	0	0
TR105619|c0_g1	1.09356	0.491597	3.17073	TR103336|c0_g1	2.03175	0	0	TR109627|c0_g1	0	0.329985	3.06987
TR105634|c0_g1	1.58976	0	3.24092	TR10335|c0_g1	0	4.40987	0	TR10964|c0_g1	3.28021	4.17736	0
TR105640|c0_g1	1.38791	0.104337	2.98586	TR103354|c0_g1	3.3941	0	0	TR109661|c0_g1	2.86809	0	0
TR10565|c0_g2	0	2.49544	0	TR103355|c0_g1	2.2552	0	2.92391	TR109667|c0_g1	4.46617	1.23756	0
TR105654|c0_g1	0	1.11437	4.20821	TR10336|c0_g1	4.36758	0.67717	0	TR109685|c0_g1	1.4547	0	4.69377
TR105669|c0_g1	0	2.62106	0	TR103361|c0_g1	0	1.77231	0	TR109688|c0_g1	3.04928	0	0
TR10567|c0_g1	1.66857	1.98987	0	TR103362|c0_g1	3.01952	0	0	TR109697|c0_g1	4.00648	0	0
TR10568|c0_g1	2.146	3.33885	0	TR103364|c0_g1	3.60324	0	0	TR109710|c0_g1	0	0	4.28599
TR105688|c0_g1	0.524064	0	2.9364	TR10337|c0_g1	0.545968	2.88811	0	TR109722|c0_g1	2.55998	0.940355	0
TR105704|c0_g1	0.381837	0	2.9396	TR103370|c0_g1	0	2.16832	0	TR109727|c0_g1	0	3.559	3.94345
TR105704|c1_g1	0	0	3.09525	TR103373|c0_g1	0	1.21723	0	TR109733|c0_g1	3.46179	0	0
TR10571|c0_g2	3.25157	0.566572	2.82721	TR103376|c0_g1	0	2.03175	0	TR109746|c0_g1	0	0	3.68493
TR105719|c0_g1	0	0.291604	3.32251	TR103377|c0_g1	0	1.33228	0	TR109754|c0_g1	0	0.948601	4.0173
TR105731|c0_g1	0	0.866315	3.26499	TR103378|c0_g1	2.90304	0	0	TR109761|c0_g1	3.67976	0	0
TR105736|c0_g1	0.663572	0.227741	2.5145	TR103380|c0_g1	1.53506	0.353888	3.42223	TR109778|c0_g1	0	2.40218	3.31774
TR105749|c0_g1	0.43082	0	3.54683	TR103381|c0_g1	0	2.81987	0	TR109787|c0_g1	2.95829	0	0
TR105754|c0_g1	0	3.37504	0	TR103382|c0_g1	0	2.09085	0	TR109807|c0_g1	4.25754	2.97893	0
TR105768|c0_g1	2.78576	2.93923	0	TR103387|c0_g1	0	1.21723	0	TR109810|c0_g1	3.3817	0	0
TR10577|c0_g1	2.02361	0.667211	3.62877	TR103390|c0_g1	0	2.07656	1.32135	TR109841|c0_g1	0	0	4.53798
TR105784|c0_g1	2.40026	0	3.10518	TR103394|c0_g1	0	2.58568	0	TR109848|c0_g1	3.02166	0	0
TR105792|c0_g1	1.85479	0	3.62387	TR103397|c0_g1	2.98514	0	0	TR109859|c0_g1	3.26858	0	0
TR105795|c0_g1	2.92467	0	3.01739	TR1034|c1_g1	2.04719	0	1.23205	TR109864|c0_g1	3.2397	0	0
TR10580|c0_g1	1.40054	3.17441	0	TR103404|c0_g1	2.49237	0	0	TR109892|c0_g1	0	0	3.83734
TR105802|c0_g1	0	0	3.19708	TR103407|c0_g1	3.1311	0.389567	0	TR109903|c0_g1	0	0	4.35636
TR105807|c0_g1	1.25157	0.597412	3.13553	TR10341|c0_g1	0	1.60975	0	TR10991|c0_g1	0	0	3.57325
TR105810|c0_g1	2.16768	0	3.698	TR103410|c0_g1	0	1.6884	0	TR109916|c0_g1	3.26858	0	0
TR105825|c0_g1	0.466758	0.214125	3.56925	TR103411|c0_g1	0	1.90188	0	TR109920|c0_g1	2.62176	0	4.83142
TR105828|c0_g1	2.00755	0	4.54164	TR103412|c0_g1	2.12367	0	0	TR109934|c0_g1	2.82762	0.50284	0
TR105837|c0_g1	0	3.24762	0	TR103413|c0_g1	0	1.85559	1.58832	TR109937|c0_g1	3.83431	0	0
TR105839|c0_g1	0	2.68257	0	TR103427|c0_g1	2.92467	0	0	TR109940|c0_g1	2.62971	0	0
TR10584|c0_g1	1.93319	1.30743	3.31774	TR10343|c0_g1	0	2.97104	0	TR109941|c0_g1	0	0.92448	3.59036
TR105849|c0_g1	0	0	2.87066	TR103440|c0_g1	1.99132	0	1.5145	TR109950|c0_g1	3.54325	0	0
TR105858|c0_g1	0.512985	0.436162	2.43696	TR103442|c0_g1	3.37239	0.866315	0	TR109959|c0_g1	2.51526	0	0
TR105865|c0_g1	0	1.43296	0	TR103444|c0_g1	0	1.62012	0	TR109988|c0_g1	4.04527	0	0
TR105879|c0_g1	0	0	3.01578	TR103449|c0_g1	1.73812	0.304511	2.419	TR109998|c0_g1	1.90766	0	4.11137
TR105882|c0_g1	1.03984	0	2.7632	TR103452|c0_g1	3.03949	0	0	TR109999|c0_g1	0	1.73552	4.24542
TR105889|c0_g1	0	0	3.36751	TR10346|c0_g1	5.33385	0	0	TR110001|c0_g1	0	0	3.72279
TR10589|c0_g1	1.79077	2.49544	0	TR103467|c0_g1	0	2.24519	2.66812	TR110008|c0_g1	2.39424	0	0
TR105891|c0_g1	0	2.66562	0	TR103468|c0_g1	2.42169	0	0	TR110010|c0_g1	0	0	3.4167
TR105894|c0_g1	0.545968	0	2.60027	TR103470|c0_g1	1.99964	0	2.55802	TR110019|c0_g1	0	0	3.93168
TR10590|c0_g1	1.39451	0.648005	2.9644	TR103472|c0_g1	0	1.26963	1.33571	TR110028|c0_g1	3.64916	0	0
TR105902|c0_g1	0.933573	2.36989	0.969381	TR103475|c0_g1	1.88557	0	1.86394	TR110031|c0_g2	0	0	4.16261
TR105913|c0_g1	0.7433	0	3.60822	TR103479|c0_g1	0	1.86394	0	TR110037|c0_g1	0	0.714575	3.96366
TR105924|c0_g1	0	1.90188	0	TR103480|c0_g1	0	2.60597	0	TR110046|c0_g1	0	1.48336	3.49659
TR10593|c0_g1	1	0	3.21785	TR103481|c0_g1	2.49237	0.214125	0	TR11005|c0_g1	3.01757	0.436162	0
TR105931|c0_g1	0	0	2.78073	TR103482|c0_g1	0	2.74373	0	TR11005|c0_g2	3.26349	0	0
TR105933|c0_g1	1.13159	2.51172	0	TR103483|c0_g1	0	2.53854	0	TR110064|c0_g1	0	1.67401	3.82038
TR105934|c0_g2	0.799916	0	3.30203	TR103484|c0_g1	2.62971	0.597412	3.03791	TR110068|c0_g1	3.08015	0	0
TR105939|c0_g1	0	2.3274	0	TR103485|c0_g1	5.11799	0	0	TR110078|c0_g1	3.63087	0	0
TR105950|c0_g1	0	0	2.95215	TR103486|c0_g1	0	1.71721	0	TR11008|c0_g1	2.0115	0	4.92652
TR105951|c0_g1	1.29219	0.627607	3.61306	TR103489|c0_g1	2.41251	0	0	TR110092|c0_g1	0	1.3505	4.02396
TR105954|c0_g1	1.9953	0	4.82589	TR10349|c0_g2	1.83673	0	3.09119	TR110099|c0_g1	0	0.9568	3.81783
TR105957|c0_g1	0.589763	0	2.56633	TR103493|c0_g1	0	1.98987	1.6663	TR110108|c0_g1	2.75018	0	0
TR105958|c0_g1	0	0	4.00764	TR10350|c1_g1	0	1.97012	2.55606	TR110132|c0_g1	0.632268	0.266637	3.39177
TR105960|c0_g1	0.43082	0	2.39862	TR103502|c0_g1	0	1.9222	0	TR110154|c0_g1	0	0.657183	4.30495
TR105962|c0_g1	0.418999	0	3.66232	TR103504|c0_g1	3.79981	0	0	TR110164|c0_g1	0	0	3.86315
TR105966|c0_g1	0	0	3.67186	TR103504|c0_g2	2.63227	0	0	TR110176|c0_g1	3.40477	0	0
TR10597|c0_g1	3.2397	2.50106	0	TR103506|c0_g1	2.42465	0	4.37267	TR110180|c0_g1	0	1.36233	3.9528
TR105978|c0_g1	0	0	3.78597	TR103507|c0_g1	0	1.66448	0	TR110192|c0_g1	0	0	3.66993
TR105980|c0_g1	0	2.31499	0	TR10351|c1_g1	0	1.8339	0	TR110201|c0_g1	0	1.02645	4.08398
TR105997|c0_g1	0	0.823749	3.96283	TR103510|c0_g1	0	1.88908	0	TR110210|c0_g1	0	0	4.20821
TR10600|c0_g2	0	2.92505	0	TR103515|c0_g1	0	2.38184	0	TR110211|c0_g1	0	0	3.24352
TR106007|c0_g1	0	0	3.60229	TR103518|c0_g1	1.55729	0	2.22188	TR110218|c0_g1	4.8484	2.65581	0
TR106009|c0_g1	0	0	3.38709	TR103519|c0_g1	2.95829	0	0	TR110224|c0_g1	0	1.10702	4.29888
TR106018|c0_g1	2.21381	0	3.80756	TR10352|c0_g1	0	2.26454	0	TR110225|c0_g1	3.29352	0	0
TR106032|c0_g1	0	2.97306	0	TR103523|c0_g1	4.31404	0	0	TR110231|c0_g1	3.27531	2.07998	0
TR106039|c0_g1	0	3.03826	0	TR103528|c0_g1	0	3.06798	2.04089	TR110238|c0_g1	1	0	3.97058
TR106044|c0_g1	1.47249	0.279768	2.15607	TR103530|c0_g1	0	2.35783	0	TR110246|c0_g1	4.68605	0	0
TR106049|c0_g1	1.07861	2.90881	0	TR103536|c0_g1	2.46336	0	0	TR110248|c0_g1	3.83885	0	0
TR106051|c0_g1	1.80447	0	4.1606	TR103540|c0_g1	0	1.93847	1.29748	TR11025|c0_g1	3.68605	0	0
TR106054|c0_g1	2.19629	0	3.73455	TR103541|c0_g1	2.11636	0	0	TR110255|c0_g1	3.13291	0	0
TR106067|c0_g1	2.55729	0	3.36975	TR103548|c0_g1	3.52507	0.705757	2.20883	TR11026|c0_g1	2.84117	0.545968	0
TR106076|c0_g1	0.7433	0	2.90958	TR10355|c0_g1	0	1.83835	2.87716	TR110288|c0_g1	4.38633	0	0
TR106077|c0_g1	3.43816	3.38984	0	TR103551|c0_g1	0	1.57434	0	TR110296|c0_g1	0	0.948601	3.84398
TR106086|c0_g1	1.42492	4.77458	0	TR103552|c0_g1	2.69109	0	2.30451	TR110304|c0_g1	0	0	3.65375
TR106088|c0_g1	0	0	3.48594	TR103554|c0_g1	0	1.65947	0	TR110314|c0_g1	0	0	4.39794
TR106104|c0_g1	1.61683	0	2.25005	TR103556|c0_g1	0.941858	2.26784	1.41034	TR110348|c0_g1	3.28865	0	0
TR106109|c0_g1	2.01578	0	3.82975	TR10356|c0_g1	1.09356	2.59072	1.78952	TR110353|c0_g1	3.22419	0	0
TR106112|c0_g1	0	0	3.19708	TR103563|c0_g1	0	1.80364	0	TR110360|c0_g1	3.54745	0	0
TR106117|c0_g1	0	2.04684	0	TR103569|c0_g1	2.35671	0	0	TR110376|c0_g1	0	0	4.08542
TR106119|c0_g1	2.95215	3.17951	0	TR103570|c0_g1	0	1.66448	1.68122	TR110377|c0_g1	3.66959	0	0
TR106122|c0_g1	3.03738	0	4.41779	TR103571|c0_g1	2.55998	0	0	TR110382|c0_g1	3.67095	0	0
TR106123|c0_g1	0	0	3.19456	TR103577|c0_g1	0	1.20414	0	TR110385|c0_g1	4.2128	0	0
TR106132|c0_g1	0	0.627607	3.85818	TR103579|c0_g1	3.95103	0	0	TR110391|c0_g1	3.42908	0	0
TR106135|c0_g1	0.7433	0	2.7649	TR103580|c0_g1	0	2.10903	0	TR11041|c0_g1	2.72596	0.667211	0
TR106157|c0_g1	0	0.227741	2.69622	TR103582|c0_g1	0	1.55336	0	TR110410|c0_g1	0	0	4.10928
TR106164|c0_g1	0.90766	0	2.7649	TR103588|c0_g1	0	1.8512	0	TR110411|c0_g1	4.17201	1.21101	0
TR106167|c0_g1	1.04754	0	3.54782	TR10359|c0_g1	3.681	0	4.1259	TR110415|c0_g1	0.568519	0	2.87873
TR106168|c0_g1	1.23818	0	2.83228	TR103596|c0_g1	0	2.04684	0	TR110437|c0_g1	0	0	4.03571
TR106186|c0_g1	0.818851	0.40163	2.39397	TR1036|c0_g1	0	1.17696	1.03562	TR110449|c0_g1	1.55189	1.3505	4.46264
TR106202|c0_g1	0	2.08372	0	TR1036|c0_g2	0	1.56365	0	TR110457|c0_g1	2.96883	0.545968	0
TR106203|c0_g1	1.146	0	2.7073	TR103602|c0_g1	2.95829	0	0	TR110469|c0_g1	0	0	3.63552
TR106209|c0_g1	2.31499	0	4.47457	TR103603|c0_g1	0	1.77695	0	TR110498|c0_g1	0	0	3.63169
TR10621|c0_g2	0	1.1635	3.91581	TR103605|c0_g1	2.35361	0	0	TR11050|c0_g1	0	0.291604	3.86483
TR106234|c0_g1	0	0	2.91437	TR103606|c0_g1	3.07827	0.214125	2.70354	TR110502|c0_g1	1.16027	0	3.69611
TR106236|c0_g1	1.9668	0	3.64224	TR10361|c0_g1	3.13652	0	2.65489	TR110523|c0_g1	3.48078	0	0
TR106244|c0_g1	1.27858	0	2.97049	TR103611|c0_g1	2.50106	0	0	TR110525|c0_g1	3.41549	0	0
TR106249|c0_g1	0	0	3.87224	TR103612|c0_g1	0	1.74502	0	TR110540|c0_g1	0	0	4.28474
TR10625|c1_g1	0	0	3.18523	TR103619|c0_g1	0	2.00504	0	TR110545|c0_g1	0	0	3.69243
TR106250|c0_g1	2.06695	2.49288	0	TR10362|c0_g1	2.06695	4.66517	3.80333	TR110549|c0_g1	4.20664	0	0
TR106251|c0_g1	1.0314	0	2.72378	TR103624|c0_g1	0	1.8168	3.0291	TR110555|c0_g1	3.4079	0	0
TR106251|c0_g2	0.466758	0.366252	2.75958	TR103628|c0_g1	0	2.36989	0	TR110556|c0_g1	3.70111	0	0
TR106263|c0_g1	1.38184	0.377401	2.61023	TR103630|c0_g1	1.77653	0.201634	2.81188	TR11056|c0_g1	3.33113	0.987685	0
TR106264|c0_g1	1.80941	0.566572	4.01355	TR103632|c0_g1	2.13126	0	0	TR110588|c0_g1	3.04527	0	0
TR106270|c0_g1	0	2.43403	0	TR103634|c0_g1	3.10299	1.1564	2.47638	TR110589|c0_g1	3.43816	0	0
TR106272|c0_g1	0	2.64108	0	TR103636|c0_g1	0	1.62994	0	TR110596|c0_g1	0	0	3.5008
TR106280|c0_g1	2.10131	0	3.95205	TR103638|c0_g1	0	1.98185	2.11203	TR110611|c0_g1	2.68863	0	0
TR106283|c0_g1	0	3.06437	0	TR103639|c0_g2	0	1.84278	0	TR110611|c0_g2	2.98313	0	0
TR106294|c0_g1	1.24489	0	3.02627	TR10364|c0_g1	1.9501	0.253384	1.67401	TR110613|c0_g1	3.02556	0.524064	0
TR106296|c0_g1	1.78115	0.695994	3.87873	TR10364|c0_g2	2.19283	0	1.53556	TR110662|c0_g1	3.27858	1.36849	0
TR10630|c0_g1	0	2.79556	0	TR103643|c0_g1	0	3.16928	0	TR110672|c0_g1	3.77758	0	0
TR106307|c0_g1	0	0	4.02839	TR103644|c0_g1	0	1.918	0	TR110680|c0_g1	0	1.72159	4.4161
TR106313|c0_g1	0	0.469886	3.15186	TR103647|c0_g1	0	2.33371	0	TR110687|c0_g1	3.80447	0	0
TR106322|c0_g1	0	0.227741	2.97214	TR103650|c0_g1	3.3598	0	2.85579	TR110694|c0_g1	3.10501	1.20414	0
TR106326|c0_g1	1.36961	0	3.35572	TR10366|c0_g1	0	2.88186	0	TR1107|c0_g1	0	0	3.63552
TR10633|c0_g1	2.03175	0	2.72378	TR103661|c0_g1	0	1.67401	0	TR110709|c0_g1	3.49531	0.980391	0
TR106335|c0_g1	0	2.74373	0	TR10367|c0_g1	2.08236	0	0	TR11073|c0_g1	3.46624	2.39944	0
TR106349|c0_g1	1.11636	0	4.83436	TR10367|c0_g2	1.54052	0	1.26243	TR110741|c0_g1	3.49237	2.86493	0
TR10635|c0_g2	3.24306	0	3.22943	TR10368|c0_g1	3.97076	2.14437	3.68963	TR110742|c0_g1	2.1273	1.1635	4.60964
TR106355|c0_g1	0	0	3.25232	TR103682|c0_g1	0	1.98586	0	TR110754|c0_g1	3.86354	0	0
TR106356|c0_g1	1.97085	0.627607	3.13963	TR103686|c0_g1	0	1.83835	0	TR110757|c0_g1	0	0	3.5292
TR106383|c0_g1	0	2.50106	0	TR103687|c0_g1	2.07827	0	2.77379	TR110780|c0_g1	3.10869	0	0
TR106385|c0_g1	0	0.566572	3.53331	TR103692|c0_g1	0	1.9222	0	TR110789|c0_g1	3.28363	0	0
TR106389|c0_g1	0	0	3.2461	TR103694|c0_g1	0	1.70752	2.25761	TR11080|c0_g1	3.54473	0.92448	0
TR106392|c0_g1	1.64801	0	3.11353	TR103695|c0_g1	0	1.99349	0	TR110827|c0_g1	4.4844	0	0
TR106395|c0_g1	0	0	3.0054	TR103696|c0_g1	3.75734	0	2.849	TR11083|c0_g1	3.794	0	0
TR106398|c0_g1	0	2.40218	0	TR1037|c0_g1	0	1.79909	4.17393	TR110866|c0_g1	4.24907	0	0
TR106404|c0_g1	0	0.279768	2.82883	TR10370|c0_g1	0	1.60502	0	TR11090|c0_g1	2.35671	0	0
TR106406|c0_g1	0	2.7205	0	TR103700|c0_g1	3.49378	0.597412	3.75071	TR11090|c1_g1	2.71611	0	0
TR106407|c0_g1	0	2.62363	0	TR103703|c0_g1	3.43216	0	6.25389	TR110900|c0_g1	3.95726	0	0
TR106407|c0_g2	0	3.91236	0	TR103704|c0_g1	0	2.29631	0	TR11091|c0_g1	0	3.02892	3.89015
TR106411|c0_g1	0	0	2.68504	TR103705|c0_g1	0	1.86394	0	TR110921|c0_g1	3.38018	0	0
TR106416|c0_g1	0.501821	0.214125	2.75253	TR103708|c0_g1	2.51803	0.545968	0.993493	TR110925|c0_g1	0	0	3.62971
TR106417|c0_g1	1.23818	0.617298	3.34639	TR103709|c0_g1	0	1.91418	0	TR11093|c0_g1	3.32625	0	0
TR106418|c0_g1	0	0	2.9813	TR103711|c0_g2	0	0.995665	0	TR110935|c0_g1	3.50818	0	0
TR106425|c0_g1	0	0	3.05259	TR103712|c0_g1	3.12184	0	0	TR110938|c0_g1	4.05606	0	0
TR106428|c0_g1	0	3.45457	0	TR103713|c0_g1	2.0036	0	2.88694	TR11095|c0_g1	2.36289	2.18903	0
TR106432|c0_g1	1.56803	0.545968	2.40762	TR103719|c0_g1	3.43656	0	0	TR110950|c0_g1	0	0	3.59634
TR106434|c0_g1	0	3.62796	0	TR103720|c0_g1	0	2.09457	0	TR110955|c0_g1	5.49557	0	0
TR106436|c0_g1	1.5955	0	2.8524	TR103725|c0_g1	0	2.08746	0	TR110961|c0_g1	3.28525	0	0
TR106444|c0_g1	0	0.469886	3.2397	TR10373|c0_g1	0	2.15121	0	TR110980|c0_g1	3.40026	0	0
TR106448|c0_g1	1.7137	0.481299	3.16398	TR103732|c0_g1	2.88792	0	3.91743	TR110981|c0_g1	3.58976	0	0
TR106453|c0_g1	0	2.96329	0	TR103733|c0_g1	2.21381	0.24123	1.18015	TR111004|c0_g1	0.827819	0	3.26243
TR106455|c0_g1	0	0	3.10518	TR103734|c0_g1	0	2.23235	0	TR11101|c0_g1	3.19613	1.41576	0
TR106467|c0_g1	0.72334	0.187768	2.39397	TR103736|c0_g1	0	1.69332	0	TR111022|c0_g1	3.49812	0	0
TR106472|c0_g1	1.38791	0.377401	2.53953	TR103737|c0_g1	2.70111	0	0	TR111023|c0_g1	3.47496	0	0
TR106473|c0_g1	0	2.9067	0	TR103738|c0_g1	0	2.77779	0	TR111037|c0_g1	0	0	3.1478
TR106476|c0_g1	0	2.05068	0	TR103742|c0_g1	3.46035	0	0	TR111060|c0_g1	3.7148	0	0
TR10648|c0_g1	0	0	3.49978	TR103746|c0_g1	0	3.27501	0	TR11107|c0_g1	5.53524	0	2.69421
TR106485|c0_g1	0.967169	0.253384	3.5509	TR10375|c0_g1	2.25157	0	0	TR111071|c0_g1	3.41697	0	0
TR106488|c0_g1	0	3.21319	0	TR10375|c0_g2	1.78115	0	1.65122	TR111086|c0_g1	3.17297	0	0
TR106489|c0_g1	2.59264	0	3.21661	TR103750|c0_g1	0	2.5064	0	TR111095|c0_g1	0	1.4098	3.32366
TR106491|c0_g1	0	0	3.16672	TR103752|c0_g1	0	2.14078	0	TR11110|c0_g1	0	2.19912	4.69794
TR106495|c0_g1	0.694212	0.187768	3.47301	TR103753|c0_g1	0	2.02432	0	TR111101|c0_g1	3.00342	0	0
TR1065|c0_g2	1.64801	0.617298	3.99711	TR103755|c0_g1	2.37851	0	0	TR111139|c0_g1	0	0	4.11761
TR106503|c0_g1	0	0.667211	3.37796	TR103756|c0_g1	2.57628	0	0	TR11128|c0_g1	0.72334	0.617298	2.96144
TR106506|c0_g1	1.48954	0.814755	3.8673	TR103758|c0_g1	1.22466	0.16092	2.39643	TR11139|c0_g1	0	1.47197	3.24473
TR106512|c0_g1	0	0	3.40313	TR103759|c0_g1	0	1.62012	0	TR11155|c0_g1	3.21894	0.761285	0
TR106517|c0_g1	0	1.88518	0	TR10376|c0_g2	0	1.96643	0	TR1116|c0_g1	4.77336	0.436162	0
TR106529|c0_g1	2.40026	0	3.73725	TR10376|c0_g3	0	2.49825	0	TR11167|c0_g2	1	0.50284	3.54065
TR106538|c0_g1	0	0	3.5208	TR103761|c0_g1	1.91609	0	4.0861	TR11182|c0_g1	3.48659	0	0
TR106539|c0_g1	1.79535	0.908429	3.34511	TR103764|c0_g1	0	2.8264	0	TR11184|c0_g1	0.381837	0.227741	2.48285
TR106545|c0_g1	0	4.08125	0	TR103769|c0_g1	2.33113	0	0	TR11199|c0_g1	4.19259	0	0
TR106549|c0_g1	0.90766	0.173767	2.31412	TR10377|c0_g1	0	2.93112	0	TR11205|c0_g1	1.68392	0	4.43676
TR10655|c0_g1	2.16027	0.446786	2.1177	TR103770|c0_g1	2.2345	0	0	TR11207|c0_g2	3.0156	0.657183	0
TR106551|c0_g1	0	1.89763	0	TR103772|c0_g1	2.67084	0	2.6774	TR1121|c0_g1	2.32481	0.964214	0
TR106563|c0_g1	3.33743	1.04893	3.70354	TR103774|c0_g2	1.54052	0	2.57628	TR11210|c0_g2	0	0.566572	3.42223
TR106564|c0_g1	1.4547	0	2.99041	TR103779|c0_g1	0	1.53207	1.82049	TR11220|c0_g1	0	0	3.05102
TR106565|c0_g1	2.34398	0.40163	2.85579	TR103785|c0_g1	1.98732	0	0	TR11223|c0_g1	2.79764	0	0
TR106575|c0_g1	2.26183	0	3.17329	TR103787|c0_g1	1.90304	0	0	TR11251|c0_g1	4.53282	0	0
TR10658|c0_g2	0	2.87342	0	TR10379|c0_g1	1.90304	0	0	TR11253|c0_g1	4.62305	2.06178	0
TR106584|c0_g1	2.06695	0	3.18919	TR10379|c0_g2	2.1273	0	0	TR11288|c0_g1	0	0	2.37796
TR106585|c0_g1	1.44255	0	3.51765	TR103792|c0_g1	2.24154	0	1.53157	TR11294|c0_g1	4.36919	0	0
TR106590|c0_g1	1.3051	3.02698	0	TR103793|c0_g1	2.22064	0	0	TR1130|c0_g1	0.265437	0.227741	3.69142
TR106591|c0_g1	0	0.586885	3.12317	TR103799|c0_g1	0	1.88518	0	TR1130|c0_g2	0.0935602	0.304511	3.91982
TR106592|c0_g1	1.77189	3.3189	0	TR1038|c0_g1	0	1.54794	0	TR1131|c0_g1	1.69377	0	0
TR106595|c0_g1	0	0	3.461	TR103804|c0_g1	3.26018	0.849599	1.68885	TR1131|c0_g2	1.42492	0.0894982	0
TR10660|c0_g1	0	0	4.15186	TR103807|c0_g1	0	2.31208	0	TR11318|c0_g1	0	1.64985	2.8508
TR10660|c1_g1	0.501821	0	2.64524	TR103809|c0_g1	2.89006	0	3.32855	TR11319|c0_g1	2.79056	1.25036	0
TR106622|c0_g1	0	0	3.71545	TR103810|c0_g1	2.97288	0	0	TR1133|c1_g1	3.74771	0.788268	0
TR106627|c0_g1	1.16027	0.227741	2.39397	TR103811|c0_g1	4.78633	0	2.9813	TR11335|c0_g1	0	0	3.62971
TR106630|c0_g1	0	0	3.55189	TR103814|c0_g1	0	2.00144	0	TR11342|c0_g1	0.331132	0.146655	2.66061
TR106654|c0_g1	2.56267	0	2.08678	TR103817|c0_g1	3.59646	0	0	TR11349|c0_g1	3.1273	1.0036	0
TR106689|c0_g1	0	0	3.90785	TR103818|c0_g1	2.31817	0	0	TR1135|c0_g1	0	0.840765	3.55299
TR10669|c0_g1	0	0	2.72006	TR103820|c0_g1	0	1.71238	0	TR11350|c0_g1	3.70233	0	0
TR106706|c0_g1	0	0	2.60621	TR103822|c0_g1	2.52657	0	0	TR11367|c0_g1	0	1.1564	3.54473
TR106711|c0_g1	0	0	4.0173	TR103825|c0_g2	0	1.99747	0	TR11380|c0_g1	3.61648	0.823749	0
TR106721|c0_g1	1.4547	0.412511	3.5208	TR103829|c0_g1	0	0.980391	0	TR11386|c0_g1	1.88127	1.57918	0
TR106729|c0_g1	1.168	0.577248	2.8524	TR10383|c0_g2	0	3.64904	0	TR11395|c0_g1	3.1162	0	0
TR106731|c0_g1	2.04334	0.119024	1.77568	TR103831|c0_g1	0	1.82985	0	TR11403|c0_g1	2.91609	0	0
TR106736|c0_g1	0	0	3.18126	TR103836|c0_g1	3.51526	1.0115	0	TR11410|c0_g1	2.43962	0	0
TR10674|c0_g1	0	0	3.938	TR103837|c0_g1	0	1.44996	0	TR11412|c0_g1	0	0	3.87549
TR106749|c0_g1	0.265437	0	2.62012	TR103838|c0_g1	2.58448	0	2.40762	TR11446|c0_g1	2.08236	0	0
TR10675|c0_g1	0.752749	0.317304	2.68302	TR10384|c0_g1	1.10903	3.19645	0	TR11457|c0_g2	2.96883	0	0
TR106754|c0_g1	0	2.52532	0	TR103841|c0_g1	0	3.01757	0	TR11462|c0_g1	2.97691	0.695994	0
TR106757|c0_g1	0	0.77905	3.95047	TR103843|c0_g1	3.04334	0	2.99783	TR11472|c0_g1	3.48954	0	0
TR10676|c0_g1	1.03984	0.412511	3.70995	TR103848|c0_g1	0	1.93847	0	TR11473|c0_g1	2.93734	0	0
TR106760|c0_g1	1.54646	0	3.36401	TR103849|c0_g1	2.14958	0	1.96901	TR11480|c0_g1	0	0.0894982	3.25369
TR10677|c0_g1	5.44738	5.49349	4.01659	TR10385|c0_g1	0	1.9222	0	TR11480|c1_g1	0	0	3.69521
TR106775|c0_g1	1.43669	0	3.4268	TR10385|c0_g2	0	2.37573	0	TR11486|c0_g1	2.71611	1.75873	0
TR106778|c0_g1	0	2.03175	0	TR103859|c0_g1	0	1.67401	0	TR11509|c0_g1	0	0	4.11761
TR106780|c0_g1	0	0	5.05754	TR103860|c0_g1	1.04754	2.19912	0	TR11511|c0_g1	0.72334	0.446786	4.06402
TR106788|c0_g1	2.66835	0.866315	4.02467	TR103862|c0_g1	2.91609	0.637842	0	TR11511|c1_g1	0.512985	0.469886	3.56316
TR106793|c0_g1	0	0	3.68684	TR103863|c0_g1	0	1.65489	0	TR11526|c0_g1	4.65358	0	0
TR106802|c0_g1	0	0	3.17999	TR103866|c0_g1	2.13849	0	0	TR11535|c0_g1	2.83431	3.19472	0
TR106803|c0_g1	0	2.2549	0	TR103867|c0_g1	2.0036	0	2.68684	TR11539|c0_g1	4.99585	0	0
TR106811|c0_g1	1.13159	0.566572	2.80157	TR103868|c0_g2	0	1.12168	0.919149	TR11541|c0_g2	0.265437	0.617298	2.9443
TR106814|c0_g1	0	0	4.02547	TR103871|c0_g1	2.31179	0.253384	0	TR11543|c0_g1	3.78701	0	0
TR10682|c0_g1	1.51248	3.12928	0	TR103872|c0_g1	0	1.64478	0	TR11545|c0_g1	2.93093	2.33056	0
TR106829|c0_g1	0	2.73205	0	TR103877|c0_g1	2.02361	0	0	TR11558|c0_g1	4.38322	0	0
TR106833|c0_g1	0	0.366252	2.57434	TR103880|c0_g1	0	3.43896	0	TR1156|c0_g1	2.68863	0.751892	0
TR106843|c0_g1	0	0	3.79379	TR103885|c0_g1	3.06091	0	2.74006	TR11564|c0_g1	3.00953	0.446786	0
TR106845|c0_g1	0.713696	3.04963	0	TR103887|c0_g1	3.01757	0	0	TR11578|c0_g1	1.43669	0.67717	4.18982
TR106850|c0_g1	0	0.458382	3.66517	TR103898|c0_g1	2.3051	0	1.70354	TR11580|c0_g1	4.41697	0	0
TR106852|c0_g1	2.37239	0	2.91743	TR10390|c0_g1	0	2.26153	1.5724	TR11581|c0_g1	2.79992	2.16832	0
TR106866|c0_g1	1.54646	0.436162	3.01436	TR103905|c0_g1	0	1.87657	0	TR11582|c0_g1	0.489543	0	3.61117
TR106867|c0_g1	1.70354	0.469886	2.849	TR103906|c0_g1	2.73075	0	0	TR11582|c0_g2	0.855192	0.214125	4.48961
TR106869|c0_g1	0	2.71348	0	TR103907|c0_g1	0	1.39232	0	TR11585|c0_g1	1.86829	0	4.27672
TR106872|c0_g1	1.04754	2.49825	0	TR103908|c0_g1	2.46336	0	0	TR11586|c0_g1	3.03157	0	0
TR106875|c0_g1	0	2.36681	0	TR103909|c0_g1	3.13849	0	0	TR11594|c0_g1	0.35727	0.436162	4.95782
TR106882|c0_g1	3.74889	1.39232	3.97508	TR10391|c0_g1	2.59264	0	0	TR11594|c0_g2	0.881273	0.16092	4.49172
TR106887|c0_g1	0	3.10434	0	TR10391|c0_g2	3.20492	0	0	TR11621|c0_g1	0	0.291604	3.20367
TR106899|c0_g1	0.381837	0	2.9644	TR103917|c0_g1	0	2.08746	0	TR11651|c0_g1	0.632268	0.341417	2.57846
TR106905|c0_g1	0	0	3.15995	TR103920|c0_g1	2.66835	0	0	TR11654|c0_g1	0.210389	0	3.10936
TR106909|c0_g1	0	2.848	0	TR103922|c0_g1	0	2.13718	0	TR11654|c0_g2	0.210389	0.341417	2.33571
TR106930|c0_g1	0	0	2.57022	TR103925|c0_g1	0	1.36849	0	TR11656|c0_g1	0.344828	0.266637	2.4957
TR106937|c0_g1	2.26514	0	3.66517	TR103928|c0_g1	0	2.16832	0	TR11658|c0_g1	0	0.964214	3.60715
TR106938|c0_g1	1.41846	0	2.15866	TR10393|c0_g1	0	2.59335	0	TR11664|c0_g1	1.8504	0	0
TR10694|c1_g1	0.881273	0.40163	3.33685	TR103933|c0_g1	0	2.15121	0	TR11666|c0_g1	3.27858	0.0607392	0
TR106942|c0_g1	1.50131	0	3.05398	TR103937|c0_g1	1.76214	0.304511	1.94111	TR11666|c0_g2	2.6581	0.173767	0
TR106943|c0_g1	0	0	3.15591	TR103939|c0_g1	1.86829	0.173767	0.793272	TR11668|c0_g1	4.04037	2.09828	0
TR106956|c0_g1	0	0	3.74448	TR103940|c0_g1	0	2.23235	0	TR11673|c0_g1	4.3605	0	0
TR106959|c0_g1	3.90198	3.14503	0	TR103943|c0_g1	0	2.06178	0	TR11677|c1_g1	2.95829	2.44546	0
TR106961|c0_g1	1.79992	1.52155	3.70443	TR103944|c0_g1	0	2.58304	0	TR11691|c0_g1	4.65358	1.53754	6.8069
TR106965|c0_g1	0	2.68728	0	TR103946|c0_g1	2.76935	0.214125	1.51046	TR11697|c0_g1	0.168642	0.424385	5.05788
TR106966|c0_g1	0	0	3.48052	TR103948|c0_g1	0	1.49416	2.28244	TR11705|c0_g2	3.14942	1.99349	5.66397
TR106970|c0_g1	0	1.54251	4.70581	TR10395|c0_g1	0	0.866315	0	TR11718|c0_g1	0	0	4.01881
TR106971|c0_g1	0	0.104337	2.15866	TR103951|c0_g1	3.55569	1.46676	0	TR11723|c0_g1	0.138814	0.0607392	2.66243
TR10698|c0_g1	3.28525	0.705757	3.5292	TR103952|c0_g1	0	1.95829	0	TR11723|c1_g1	0	0.187768	3.43789
TR106983|c0_g1	0	0	3.14094	TR103955|c0_g1	3.00144	0.577248	1.28747	TR11741|c0_g1	3.75007	0	0
TR106985|c0_g1	0	0	3.57833	TR103958|c0_g1	2.08984	0	0	TR11743|c1_g1	0	0	4.20101
TR106990|c0_g1	0	0	3.45115	TR103963|c0_g1	0	1.54251	0	TR11754|c0_g1	3.1162	0.545968	0.807355
TR106998|c0_g1	0	1.2762	3.854	TR103978|c0_g1	0	2.37879	0	TR11773|c0_g1	4.13381	2.79348	0
TR1070|c0_g1	0	2.58039	0	TR103984|c0_g1	0	2.08372	1.63552	TR11776|c0_g1	0	0.866315	3.40993
TR10700|c0_g1	0	1.09288	3.85818	TR103989|c0_g1	0	1.97416	0	TR11778|c0_g2	3.24138	0	0
TR107010|c0_g1	0	0	3.32251	TR103993|c0_g1	0	1.8339	0	TR11783|c0_g2	2.96662	0	0
TR107013|c0_g1	0	0	3.71545	TR103994|c0_g1	0	2.68728	0	TR11793|c0_g1	0	0.535058	3.58436
TR107023|c0_g1	0	0	4.37093	TR103996|c0_g1	1.75745	0	1.6318	TR118|c0_g1	0	0	3.62585
TR107025|c0_g1	0	2.52807	0	TR1040|c0_g1	0	2.5036	0	TR118|c1_g1	1.68885	0	4.57779
TR107026|c0_g1	0	2.28392	0	TR1040|c0_g2	0	2.79556	0	TR11801|c0_g1	3.74287	0	0
TR107032|c0_g1	2.57628	2.25187	0	TR10400|c0_g1	0	1.14274	0	TR11805|c0_g1	3.28021	0	0
TR10704|c0_g1	0.238787	0.16092	3.9835	TR10400|c0_g2	0	1.01863	0	TR11813|c0_g1	2.29514	0	0
TR10704|c0_g2	0.418999	0.227741	3.5008	TR104000|c0_g1	2.84117	0	0	TR11813|c0_g2	2.24489	0	0
TR107042|c0_g1	2.68863	0.555816	3.82467	TR104001|c0_g1	0	2.03175	0	TR11817|c0_g1	4.58976	0	0
TR107043|c0_g1	0.252173	0	3.1491	TR104006|c0_g1	3.39094	0.173767	1.45891	TR11820|c0_g1	0.109695	0	2.7615
TR107046|c0_g1	0	0	2.9381	TR104013|c0_g1	0	1.60502	1.29748	TR1184|c0_g1	1.27858	0.788268	3.16527
TR107052|c0_g1	1.5955	0.788268	3.55496	TR104014|c0_g1	2.24489	0.545968	3.50932	TR11841|c0_g2	2.72334	0	0
TR107054|c0_g1	1.74803	0	3.38364	TR104015|c0_g1	0	1.42707	0	TR11844|c1_g1	0	0	3.84398
TR107060|c0_g1	1.01578	2.01685	0	TR104016|c0_g1	3.54745	0.805705	0	TR11846|c0_g1	1.80447	0	4.26303
TR107067|c0_g1	0	0	3.08542	TR104018|c0_g1	3.11803	0	0	TR11846|c0_g2	0	0	4.01659
TR107068|c0_g1	0.818851	0	2.68122	TR104019|c0_g1	0	2.08372	0	TR11883|c0_g1	3.74168	2.56755	0
TR10707|c0_g1	0	0	3.21008	TR10402|c0_g2	4.85793	6.59534	5.13959	TR11889|c0_g1	2.50386	0.24123	0
TR107072|c0_g1	1.3051	0	2.95829	TR104023|c0_g1	0	1.59455	1.91915	TR11894|c0_g1	0	0.40163	3.56218
TR107074|c0_g1	0.344828	0	2.7632	TR10403|c0_g1	0	1.8512	0	TR11898|c0_g1	4.4706	0	0
TR10709|c0_g1	2.18206	0	5.32099	TR104030|c0_g1	0	1.55827	0	TR119|c0_g1	0	0.891419	3.32135
TR107097|c0_g1	0	3.19802	0	TR104032|c0_g1	3.75253	0	0	TR11908|c0_g1	1.02361	0.840765	4.2384
TR107122|c0_g1	2.36289	0	3.05398	TR104033|c0_g1	0	1.918	0	TR1191|c0_g2	4.38709	0	0
TR107124|c0_g1	0	0.657183	3.02024	TR104036|c0_g1	3.61518	0.840765	0	TR11913|c1_g1	0	0	4.28288
TR107128|c0_g1	1.01578	2.27739	0	TR104037|c0_g1	1.70354	0.24123	1.18015	TR11916|c0_g1	0	0	4.17329
TR107142|c0_g1	0	0	3.39053	TR104041|c0_g1	0	1.95047	0	TR11918|c0_g1	2.9749	0.491597	0
TR107147|c0_g1	0	4.31383	0	TR104043|c0_g1	0	1.55336	0	TR11922|c0_g1	2.48954	1.36849	0
TR10715|c0_g1	1.98331	0.667211	3.14503	TR104047|c0_g1	0	2.13389	0	TR11927|c0_g1	0.168642	0.146655	2.43242
TR107165|c0_g1	1.85917	0	2.52507	TR104049|c0_g1	1.90304	0.279768	0	TR11939|c0_g1	1.55729	0	3.70354
TR107169|c0_g1	0	0.187768	2.37323	TR104049|c0_g2	1.88127	0.279768	1.22712	TR11940|c0_g1	4.01552	2.58304	0
TR107177|c0_g1	0	0	3.48916	TR104051|c0_g1	0	1.68392	0	TR11943|c0_g1	0.72334	0.146655	2.75958
TR107196|c0_g1	0	2.93527	0	TR104052|c0_g1	2.10131	0	0	TR11943|c1_g1	0	0	2.9813
TR107198|c0_g1	1.40654	0	3.05693	TR104054|c0_g1	1.72857	0.201634	1.8508	TR11945|c0_g1	1.50131	0.446786	3.91265
TR1072|c0_g1	0	0.279768	2.66812	TR104056|c0_g1	0	1.87657	0	TR11950|c0_g1	2.96051	0	0
TR107218|c0_g1	2.12002	2.89647	0	TR104058|c0_g1	3.8845	1.35671	0	TR11957|c0_g2	2.87243	1.301	0
TR107228|c0_g1	0	0	3.45444	TR104060|c0_g1	2.61659	0	2.63946	TR11959|c0_g1	3.13291	0	0
TR107231|c0_g1	1.82293	3.40149	0	TR104061|c0_g1	2.24489	0	0	TR11961|c0_g1	3.06281	0	0
TR107237|c0_g1	2.2032	1.1635	4.24283	TR104062|c0_g1	0	1.63506	0	TR11963|c0_g1	0.933573	0.545968	5.59529
TR107242|c0_g1	0.455229	0.119024	2.52932	TR104063|c0_g1	0	1.52657	0	TR1197|c0_g1	2.37851	1.77231	0
TR107244|c0_g1	0.643394	0	3.45667	TR104068|c0_g1	0	2.07279	0	TR11976|c0_g1	2.61918	2.09828	5.25073
TR107246|c0_g1	0	2.99259	0	TR104073|c0_g1	0	2.24215	0	TR11983|c0_g1	0.512985	0	3.58039
TR107248|c0_g1	1.0552	0	2.89336	TR104077|c0_g1	0	3.06798	0	TR11987|c0_g1	2.78346	0	0
TR107262|c0_g1	0.733788	0	3.13832	TR104079|c0_g1	1.80941	0	0	TR12004|c0_g1	2.52381	0	0
TR107266|c0_g1	0	0	3.24853	TR104081|c0_g1	0	2.70155	0	TR12010|c0_g1	0	0.908429	3.60621
TR107269|c0_g1	0	0	3.99485	TR104082|c0_g2	0	2.51728	0	TR12011|c0_g1	1.23143	0	3.94579
TR107280|c0_g1	0	0	3.93244	TR104083|c0_g1	0	1.61495	0	TR12017|c0_g1	3.82171	0	0
TR107284|c0_g1	2.13126	2.79119	0	TR104085|c0_g1	0.762136	2.51728	0	TR12046|c0_g1	0	2.00504	3.64039
TR107286|c0_g1	0.84559	0.227741	2.86076	TR104087|c0_g1	1.78576	0	2.67942	TR12066|c0_g1	0.369606	0.389567	3.15186
TR107287|c0_g1	0	0	4.01436	TR104097|c0_g1	3.60987	0	0	TR12066|c0_g2	0	0.353888	3.19975
TR107289|c0_g1	1.33113	0.201634	3.25746	TR104101|c0_g1	0	2.62854	0	TR12072|c0_g1	3.28021	0	0
TR107293|c0_g1	0.790772	0	3.77019	TR104102|c0_g1	0	2.72748	0	TR12077|c0_g1	1.01578	0	3.60822
TR107299|c0_g1	0	0	3.25988	TR104103|c0_g1	0	1.53207	0	TR12078|c0_g2	3.30012	0	0
TR107309|c0_g1	0	0	2.81188	TR104104|c0_g1	0	2.00144	0	TR12081|c0_g1	0	0.866315	3.5208
TR107314|c0_g1	0	0	3.56316	TR104105|c0_g1	0	2.33657	0	TR12090|c0_g1	2.48954	0	0
TR107318|c0_g1	0.827819	0	2.43242	TR10411|c0_g2	2.46048	0	2.61212	TR121|c0_g1	3.86908	0.831877	0
TR107324|c0_g1	1.21723	0.317304	3.36863	TR104114|c0_g1	0	2.03175	0	TR1210|c0_g1	3.14763	1.19093	0
TR10735|c0_g1	0.305679	0.132248	3.34284	TR104115|c0_g1	0	3.1606	0	TR12113|c0_g1	0.762136	0.253384	3.8515
TR107358|c0_g1	1.3051	0	3.54164	TR104117|c0_g1	0	2.28392	0	TR12114|c0_g1	0.663572	0.266637	2.95829
TR10736|c0_g2	0	1.29514	4.51191	TR104118|c0_g1	1.57918	0	1.5145	TR12114|c0_g2	0.535058	0.341417	2.55606
TR107360|c0_g1	2.92029	1.14991	3.82548	TR104119|c0_g1	3.8845	0	0	TR12123|c0_g1	3.35811	1.11437	0
TR107371|c0_g1	1.58976	0.805705	4.52707	TR10412|c0_g1	2.75745	0	0	TR12128|c0_g2	0	0	2.70907
TR107372|c0_g1	0	3.77379	0	TR104120|c0_g1	0	2.02822	0	TR12145|c0_g1	0	1.45523	4.2371
TR107383|c0_g1	0.872632	0	2.86572	TR104124|c0_g1	0	2.94129	2.10098	TR12150|c1_g1	2.75253	0.329985	0
TR107387|c0_g1	0	2.74136	0	TR104129|c0_g1	3.02751	0	0	TR12152|c0_g1	3.444	0.545968	0
TR107398|c0_g1	0	0	4.0054	TR104130|c0_g1	0	1.57918	0	TR12162|c0_g1	1.07108	0.0894982	3.14649
TR107404|c0_g1	0	2.73898	0	TR104138|c0_g1	2.19629	0	0	TR12162|c1_g1	0	0	3.55802
TR107405|c0_g1	0	0	4.67412	TR104139|c0_g1	2.38488	0	2.16414	TR12171|c0_g1	0	0	4.16591
TR107415|c0_g1	2.58183	0	3.64708	TR10414|c0_g2	1.00791	2.57797	0	TR12172|c0_g1	0.381837	0	3.0597
TR107424|c0_g1	0	1.12895	3.63064	TR104140|c0_g1	0	1.82089	2.48929	TR12181|c0_g1	0.557778	1.0036	3.72181
TR10743|c0_g1	0	0	3.71183	TR104144|c0_g1	0	1.78576	0	TR12189|c0_g1	0.643394	0.412511	2.9813
TR107443|c0_g1	0	0	3.74448	TR104145|c0_g1	0.78157	2.74373	0	TR12189|c0_g2	0.489543	0.424385	2.79826
TR107448|c1_g1	1.70354	3.3297	0	TR10415|c0_g1	2.56803	0.797428	1.63552	TR12197|c0_g1	3.15494	0	0
TR107451|c0_g1	0.933573	0	3.24352	TR104151|c0_g1	0	1.62012	0	TR12202|c0_g1	2.41846	0	0
TR107453|c0_g1	0	0	4.35868	TR104154|c0_g1	0.653519	2.19219	0	TR12203|c0_g1	0	0.187768	1.95047
TR10746|c0_g2	0	3.27023	0	TR104156|c0_g1	0	2.00504	0	TR12208|c0_g2	0	3.22974	4.14576
TR107467|c0_g1	2.08236	0	2.96144	TR104161|c0_g1	0	2.06901	2.71083	TR12215|c0_g1	2.93319	0	0
TR107470|c0_g1	0.713696	0.227741	2.66812	TR104162|c0_g1	5.28314	0	0	TR12223|c0_g1	0.43082	1.28865	3.84147
TR107476|c0_g1	0	2.84378	0	TR104165|c0_g1	2.51526	0	0	TR12226|c0_g1	2.82762	0	0
TR10749|c0_g1	2.33428	0	4.19511	TR104166|c0_g1	0	2.05797	0	TR12257|c0_g2	2.81373	0.607863	0
TR107490|c0_g1	0	0	3.1107	TR104168|c0_g1	2.32481	0.40163	0	TR1226|c0_g1	1.36961	0.389567	3.46754
TR107491|c0_g1	1.07108	0.40163	2.39397	TR104171|c0_g1	0	2.27113	0	TR12264|c0_g1	3.50526	0	0
TR107494|c0_g1	0	2.39067	0	TR104172|c0_g1	2.81844	0	0	TR12275|c0_g1	1.23818	0.469886	3.81957
TR1075|c0_g1	0	3.13636	0	TR104176|c0_g1	0	1.43296	0	TR1229|c0_g1	4.64777	0.279768	0
TR107507|c0_g1	0	1.21101	3.95903	TR104183|c0_g1	0	2.29013	0	TR12292|c0_g1	3.70487	0	0
TR107509|c0_g1	1.93319	0	3.28599	TR104184|c0_g1	2.22064	0	2.1177	TR12299|c0_g1	4.7543	0	0
TR107512|c0_g1	2.02751	0	2.98732	TR104187|c0_g1	0	3.09711	0	TR12308|c0_g1	4.99689	0.805705	0
TR107518|c0_g1	1.21723	0	2.62971	TR104193|c0_g1	0	1.48336	0	TR12329|c1_g1	0	0	3.72181
TR10752|c0_g1	0	2.26454	0	TR104195|c0_g1	3.87352	0	1.31208	TR12341|c0_g1	3.73075	1.31383	0
TR107528|c0_g1	0	0	3.74717	TR104198|c0_g1	0	1.97416	0	TR12342|c0_g1	1.98331	0	4.52707
TR107542|c0_g1	0.967169	0	2.91915	TR1042|c0_g1	2.42169	0	0	TR12343|c0_g2	0	1.02645	3.69889
TR107550|c0_g1	0.772308	2.2225	0	TR104200|c0_g1	3.3817	0	0	TR12345|c0_g1	0	0	3.26873
TR10756|c1_g1	0	1.62994	0	TR104202|c0_g1	0	2.40218	0	TR1235|c0_g1	1.25882	0.353888	3.95903
TR107560|c0_g1	0.545968	0	2.12862	TR104204|c0_g1	2.21381	0	2.70531	TR12366|c1_g1	0	0.566572	4.3917
TR107565|c0_g1	0	0.617298	3.23205	TR104207|c0_g1	2.09761	0	0	TR1237|c0_g1	3.41251	0	0
TR107566|c0_g1	1.54646	0	4.08185	TR104208|c0_g1	3.88343	1.41576	0	TR1237|c0_g2	3.69733	0	0
TR107575|c0_g1	0.899176	0.389567	3.09525	TR104209|c0_g1	0	1.70266	1.89685	TR1237|c0_g3	3.44109	0.714575	0
TR107589|c0_g1	1.18903	0	3.0291	TR104210|c0_g1	1.54646	0.187768	0	TR12382|c0_g1	1.77653	0.524064	4.08049
TR107594|c0_g1	0	1.02645	3.86977	TR104211|c0_g1	2.21381	0	0	TR12387|c0_g1	3.27694	2.18555	5.49467
TR107606|c0_g1	0	0	2.75425	TR104218|c0_g1	3.04334	0	0	TR1239|c0_g1	3.26349	1.301	0
TR107621|c0_g1	2.39424	0	4.0833	TR104219|c0_g1	2.79514	0	0	TR12399|c0_g1	4.02848	3.12928	0
TR107622|c0_g1	0	0	2.99331	TR10422|c0_g2	0	2.05415	0	TR12401|c0_g1	6.07007	0	0
TR107639|c0_g1	0	0.566572	2.95977	TR104221|c0_g1	3.74653	0	0	TR12402|c0_g1	0	0	4.2121
TR107643|c0_g1	0	0	3.36863	TR104224|c0_g1	0	1.8168	0	TR12418|c0_g1	0	1.07108	3.88039
TR10765|c0_g1	0	2.24519	0	TR104225|c0_g2	2.146	0	1.88049	TR12420|c0_g1	0	0	2.19061
TR107653|c0_g1	1.01578	0	3.25746	TR104226|c0_g1	1.48954	0	1.8476	TR12420|c0_g2	0	0	2.69064
TR107668|c0_g1	1.13881	0	2.70907	TR104230|c0_g1	0	1.918	0	TR12423|c0_g1	0.292782	0.353888	3.71633
TR107675|c0_g1	0	0	3.68032	TR104231|c0_g1	1.16027	2.77315	1.20664	TR12425|c0_g1	4.3302	1.48903	0
TR107676|c0_g1	0	3.23465	0	TR104238|c0_g1	3.19077	0	0	TR12434|c0_g1	2.44255	2.06178	0
TR107695|c0_g1	0	1.36233	3.59837	TR104239|c0_g1	0	2.37573	0	TR12435|c0_g1	0.418999	0.436162	6.40929
TR107705|c0_g1	0	0	2.86394	TR10424|c0_g1	3.72214	1.25036	4.44288	TR12435|c0_g2	0.489543	0.545968	6.57046
TR107722|c0_g1	0	0.412511	3.32495	TR104240|c0_g1	0	2.18903	0	TR1244|c0_g1	4.42606	2.94523	0
TR10773|c0_g2	0	2.95717	0	TR104241|c0_g1	0.466758	2.57022	0	TR12443|c0_g1	2.61659	0.0894982	0.501821
TR107743|c0_g1	0	0	3.48052	TR104246|c0_g1	0	2.59837	0	TR12455|c0_g1	0.933573	1.04124	3.54782
TR107758|c0_g1	0.958286	0	3.05398	TR10425|c0_g1	3.10115	0	0	TR12462|c0_g1	0.0786098	0.253384	2.84579
TR107775|c0_g1	3.19787	0	3.05259	TR104252|c0_g1	2.69109	0	1.7	TR12465|c0_g1	2.60312	2.45101	0
TR107802|c0_g1	1.77653	2.7366	0	TR104254|c0_g1	2.02361	0	1.87066	TR12468|c0_g1	3.15121	0	0
TR107809|c0_g1	0.90766	0.436162	3.43456	TR104259|c0_g1	1.69377	0.187768	2.43909	TR12481|c0_g1	0.57918	0.16092	3.5894
TR107820|c0_g1	0	0	2.6663	TR104261|c0_g1	0	2.36401	0	TR12482|c0_g1	0.489543	0.214125	2.9568
TR107827|c0_g1	1.9501	0.50284	2.53331	TR104264|c0_g1	0	2.83512	0	TR12482|c0_g2	0.501821	0.412511	2.56633
TR107858|c0_g1	0	0	2.82049	TR104267|c0_g1	3.67095	1.2762	3.0597	TR12488|c0_g1	0	1.89763	3.33685
TR107860|c0_g1	0	1.69822	0	TR10427|c0_g1	4.59042	0.607863	2.06419	TR12500|c0_g2	0	0.469886	2.88049
TR10787|c0_g1	3.32941	0	3.36751	TR104273|c0_g1	2.17473	0	0	TR12521|c0_g1	0	2.15801	3.83986
TR107873|c0_g1	0	2.81987	0	TR104277|c0_g1	0	2.91705	0	TR12522|c0_g1	0	1.68392	4.38419
TR107884|c0_g1	3.24489	0	3.52607	TR104284|c0_g1	0	1.67401	0	TR12538|c0_g1	4.63674	0	0
TR107891|c0_g1	0	0.491597	3.56316	TR104286|c0_g1	0	1.67897	0	TR12540|c0_g1	3.36611	2.07279	0
TR107893|c0_g1	0	0	3.5509	TR104287|c0_g1	3.14942	0	0	TR12547|c0_g1	3.98723	0	1.82049
TR107895|c0_g1	1.13881	0	3.68773	TR10429|c0_g1	0	2.3488	0	TR12555|c0_g1	0	0	3.45444
TR107896|c0_g1	0	0.253384	2.89821	TR104293|c0_g1	0	2.31208	0	TR12558|c0_g1	0.809003	0.291604	3.38943
TR107897|c0_g1	0	0	3.66619	TR104295|c0_g1	0	1.83835	0	TR12558|c0_g2	0.57918	0.146655	2.9222
TR10790|c0_g1	0	2.91705	0	TR1043|c0_g1	3.06091	0.436162	2.73097	TR12566|c0_g1	2.98732	1.51602	0
TR107902|c0_g1	0.958286	0.119024	2.08406	TR104300|c0_g1	0	1.96643	0	TR12570|c0_g1	3.82293	0	0
TR107912|c0_g1	2.48078	0	3.16398	TR104302|c0_g1	2.6427	0	0	TR12572|c0_g1	3.8479	0	0
TR107925|c0_g1	2.14209	0.317304	3.13011	TR104305|c0_g1	2.65053	0	1.84398	TR12575|c0_g2	0	1.301	3.01293
TR107926|c0_g1	3.53493	3.39561	0	TR104306|c0_g1	0	1.6884	0	TR12586|c1_g1	0	0	3.60324
TR107932|c0_g1	2.82518	0	4.5292	TR104307|c0_g1	0	1.99747	0	TR12603|c0_g1	7.81209	2.5064	0.616358
TR107948|c0_g1	0	0	3.17473	TR10431|c0_g1	2.44255	0	0	TR12605|c0_g1	3.33271	3.54449	0
TR107957|c0_g1	1.38791	0.173767	2.97508	TR104311|c0_g1	0	2.31208	0	TR12609|c0_g2	3.92248	0	0
TR10796|c0_g1	2.0552	0	2.9364	TR104313|c0_g1	2.93527	0	0	TR12612|c0_g1	2.3598	1.1003	0
TR10796|c0_g2	1.39451	0	2.93168	TR104317|c0_g1	0	2.37295	0	TR12616|c0_g1	5.50058	0	0
TR107973|c0_g1	2.68863	0	3.54683	TR104319|c0_g1	1.92029	0.317304	1.9782	TR1262|c0_g2	0	0	3.54473
TR107976|c0_g1	0.589763	0	2.87873	TR104324|c0_g1	0	1.64985	0	TR1263|c0_g1	0	0	5.49972
TR10798|c0_g1	2.19975	0	3.05832	TR104329|c0_g1	2.40953	0	0	TR12638|c0_g1	3.29514	1.32596	0
TR10798|c0_g2	2.15672	0	4.68027	TR104332|c0_g1	0	1.86829	0	TR12642|c0_g1	4.48298	0	0
TR107998|c0_g1	1.13881	0	3.34639	TR104343|c0_g1	0	1.8512	0	TR12661|c0_g1	3.98823	0.964214	1.3454
TR10800|c0_g1	0.265437	0.119024	2.69622	TR104349|c0_g1	2.95829	0.424385	1.61636	TR12665|c0_g1	2.55434	0	5.09386
TR10800|c0_g2	0	0.317304	2.27262	TR10435|c0_g1	2.75018	0.908429	0	TR12665|c0_g2	2.05137	0	4.64276
TR108005|c0_g1	0	0	3.26873	TR104351|c0_g1	0	2.09085	0	TR12668|c0_g1	2.57362	1.3978	0
TR10801|c0_g1	1.20351	0	3.4268	TR104353|c0_g1	0	1.75403	0	TR12672|c0_g1	3.34554	0	0
TR108020|c0_g1	1.146	0.545968	3.33328	TR104354|c0_g1	0	3.95373	0	TR12683|c0_g1	4.09828	3.97746	0
TR108021|c0_g1	2.15316	0.173767	2.87558	TR10436|c0_g1	0	2.98094	0	TR12704|c0_g1	0	3.76246	4.14641
TR108023|c0_g1	0	2.01685	0	TR104360|c0_g1	0	1.67897	0	TR12707|c0_g1	3.57628	2.19219	0
TR108029|c0_g1	0.601221	0	2.93017	TR104362|c0_g1	0	1.8168	0	TR12715|c0_g1	3.5612	0	5.93833
TR108031|c0_g1	0	2.87342	0	TR104365|c0_g1	4.18721	0	0	TR12719|c0_g1	0.621993	0.436162	4.23074
TR10804|c0_g1	3.4485	1.36233	5.07899	TR104368|c0_g1	0	2.06178	0	TR12726|c0_g1	3.86017	0	0
TR108046|c0_g1	0	0.214125	2.99186	TR104369|c0_g1	0	2.81762	0	TR12741|c1_g1	0	0	3.85987
TR108055|c0_g1	0	1.54251	3.98577	TR104370|c0_g1	0	1.57918	0	TR12743|c0_g1	3.86691	0	0
TR108077|c0_g1	0.27858	0	2.85898	TR104372|c0_g1	0	1.34426	0	TR12744|c0_g1	1.62714	0.50284	4.19904
TR108084|c0_g1	0	0.555816	4.04815	TR104374|c0_g1	1.95829	0	2.16124	TR12747|c0_g1	0	1.12895	3.14094
TR108087|c0_g1	2.86809	0	2.83066	TR104375|c0_g1	0	1.89336	0	TR12748|c0_g1	2.48388	1.98586	0
TR108088|c0_g1	1.04754	0	2.9396	TR104377|c0_g1	0	2.14763	0	TR12760|c0_g1	0	1.52155	3.87961
TR108089|c0_g1	3.04527	0	3.05398	TR104381|c0_g1	2.98932	0.866315	0	TR12779|c0_g1	4.41927	0.840765	0
TR108090|c0_g1	0.78157	0	2.89666	TR104388|c0_g1	2.69866	0	0	TR12784|c0_g1	3.95726	0	0
TR1081|c0_g1	1.63227	0	3.1478	TR104389|c0_g1	0	1.50538	1.52306	TR12788|c0_g2	3.52657	0	0
TR10810|c0_g1	0.899176	2.86076	0	TR104391|c0_g1	1.13881	0.132248	2.5864	TR12808|c0_g1	3.86463	2.07656	0
TR108106|c0_g1	0.601221	0.291604	3.77368	TR104393|c0_g1	0	2.37879	0	TR12812|c0_g1	0.478195	0.227741	3.25232
TR108129|c0_g1	0	0	3.34398	TR10440|c0_g1	0	2.5064	0	TR12816|c0_g1	3.59789	1.52155	0
TR108132|c0_g1	0	0.353888	2.8474	TR10440|c0_g2	2.51803	0	0	TR12820|c0_g1	2.35671	0	0
TR108136|c0_g1	3.74405	0	2.87873	TR104401|c0_g1	0	1.88518	1.67762	TR12842|c0_g1	2.08984	0.814755	0
TR108138|c0_g2	2.62971	0.831877	2.9381	TR104405|c0_g1	0	1.30743	0	TR12843|c0_g1	0.196607	0	2.59431
TR108147|c0_g1	2.0036	0.627607	2.87381	TR104406|c0_g1	0	1.99747	0	TR12843|c0_g2	0.393965	0	2.57846
TR108161|c0_g1	0	0	3.28851	TR104409|c0_g1	0	2.13027	0	TR1285|c0_g1	0	0	5.27236
TR108165|c0_g1	0	1.17696	3.85569	TR104410|c0_g1	0	1.85997	0	TR1285|c0_g2	0	0	4.44175
TR108169|c0_g1	0	0	4.05606	TR104411|c0_g1	0	2.18206	0	TR12853|c0_g1	1.02361	0	4.24161
TR108180|c0_g1	0	0	3.33214	TR104417|c0_g1	0	1.93017	0	TR1286|c0_g1	0.799916	0.24123	2.89666
TR108189|c0_g1	0.535058	0.469886	3.09677	TR104418|c0_g1	0	2.08372	0	TR12864|c0_g2	2.49518	0	0
TR108190|c0_g1	1.46624	0.761285	3.24732	TR104425|c0_g1	0	2.78681	0	TR1287|c0_g1	0.975263	0.279768	3.68403
TR108192|c0_g1	0	0.849599	4.11203	TR104426|c0_g1	0	1.98987	0	TR12872|c0_g1	3.22064	2.8984	0
TR108195|c0_g1	0	0	3.21661	TR104428|c0_g1	0	2.33056	0	TR12874|c0_g1	4.22242	0	0.932061
TR1082|c0_g1	1.70885	0	3.43015	TR10443|c0_g1	0	1.41576	0	TR12876|c0_g1	8.27499	5.2327	0
TR108208|c0_g1	0.72334	0.617298	2.79826	TR104430|c0_g1	3.14763	0	0	TR12876|c0_g2	7.69944	4.88518	2.49978
TR108223|c0_g1	0.407081	0	2.68504	TR104431|c0_g1	3.62433	0	0	TR12878|c0_g1	0	0	3.65191
TR108229|c0_g1	2.33743	3.0156	0	TR104434|c0_g1	2.09761	0.317304	3.17073	TR12893|c0_g1	2.98932	0.724214	0
TR108231|c0_g1	0.933573	0.377401	3.18396	TR104435|c0_g1	0.545968	2.03949	0	TR12900|c0_g2	1.95829	0.637842	0
TR108234|c0_g1	0	2.34284	0	TR104436|c0_g2	0	2.54399	0	TR12907|c0_g1	3.80797	0	0
TR108251|c0_g1	0	0	2.79639	TR104439|c0_g1	1.70354	0	0	TR12907|c0_g2	3.54609	0	0
TR108260|c0_g1	0	0.92448	3.7182	TR10444|c0_g1	0	1.85997	0	TR12912|c0_g1	1.41846	1.48903	3.80931
TR108262|c0_g1	0	0	3.5864	TR104444|c0_g1	0	1.461	0	TR12915|c0_g1	4.49525	1.47197	0
TR108265|c0_g1	0	0.201634	3.56718	TR104444|c0_g2	0	1.8472	0	TR12920|c0_g1	4.34305	2.98859	2.81885
TR108279|c0_g1	1.22466	0	2.73812	TR104445|c0_g1	2.09356	0.341417	0	TR12921|c0_g2	0	0	4.24222
TR108289|c0_g1	0	0	3.10518	TR104448|c0_g1	2.02361	0	1.47197	TR12924|c0_g1	1.12367	2.57265	3.58832
TR108295|c0_g1	2.76702	0.50284	3.32611	TR10446|c0_g1	2.66084	0	2.6663	TR1293|c0_g1	3.8535	0	0
TR108316|c0_g1	0	0	3.60324	TR104463|c0_g1	2.40327	0	2.50614	TR12935|c0_g2	0	2.80674	3.81363
TR108320|c0_g1	2.84338	1.22404	3.35811	TR104467|c0_g1	0	2.14763	1.72944	TR12936|c0_g1	3.4485	0	0
TR108323|c0_g1	1.168	0	3.00396	TR104468|c0_g1	0	2.20226	1.9222	TR12939|c0_g1	2.33428	0.617298	8.55402
TR108344|c0_g1	0.836732	0	2.92067	TR104474|c0_g1	0	1.67897	1.29748	TR12944|c0_g1	4.25248	1.46676	0
TR108350|c0_g1	1.16027	0	3.17871	TR104480|c0_g1	0	2.11237	0	TR12949|c0_g1	4.6491	0	0.925999
TR108356|c0_g1	0	0	4.31947	TR104481|c0_g1	4.02954	0	0	TR12955|c0_g2	2.49825	0	0.616358
TR108367|c0_g1	0	3.27813	0	TR104485|c0_g1	3.81486	0	0	TR12973|c0_g2	2.96458	0	0
TR108371|c0_g1	2.32797	0	2.07279	TR104488|c0_g1	3.80095	0.535058	1.63552	TR12974|c0_g1	3.33428	0.899949	0
TR108372|c0_g1	0	2.88186	0	TR104489|c0_g1	0	1.76299	2.0054	TR12975|c0_g2	0	1.17057	4.05606
TR108375|c0_g1	0	3.5472	0	TR104490|c0_g1	2.3598	0	0	TR12985|c0_g1	3.86136	0	0
TR10838|c0_g1	0.983313	0.446786	3.57022	TR104491|c0_g1	2.3471	0.132248	0	TR12988|c0_g1	2.60312	1.14991	0
TR108381|c0_g1	0	2.86076	0	TR104493|c0_g1	3.24823	1.01863	0	TR12989|c0_g2	3.11437	0.24123	0
TR108387|c0_g1	0	2.59574	0	TR104495|c0_g1	0	2.14763	2.75617	TR12991|c0_g1	3.46035	0	0
TR108389|c0_g1	0.601221	0	3.43456	TR104496|c0_g1	0	2.28066	0	TR12996|c0_g2	0.589763	1.07108	2.56633
TR108398|c0_g1	0	0.724214	3.74265	TR104498|c0_g1	2.53779	0.761285	0	TR12997|c0_g1	3.65684	1.70752	0
TR108412|c0_g1	0	3.16752	0	TR104499|c0_g1	2.08984	0	0	TR13004|c0_g1	3.38791	0	0
TR108419|c0_g1	0	2.87558	0	TR10450|c0_g2	3.51665	0	0	TR13011|c0_g1	2.84338	0	0
TR10842|c0_g1	0	0.146655	2.46336	TR104504|c0_g1	3.10869	0	0	TR13017|c0_g1	3.60715	0	0
TR108421|c0_g1	2.89879	0	3.66517	TR104505|c0_g1	2.20664	0	0	TR13019|c0_g1	4.16027	0	0
TR108422|c0_g1	0	2.93112	0	TR104505|c0_g2	1.96273	0	0	TR13027|c0_g1	4.19432	0	0
TR108429|c0_g1	0	0	2.97361	TR104506|c0_g1	0	1.48336	0	TR13031|c0_g1	0	0	3.81875
TR10843|c0_g1	0	0	3.16928	TR104509|c0_g1	0	1.67401	0	TR13031|c0_g2	0	0	4.22558
TR108440|c0_g1	1.56267	0	3.33928	TR104516|c0_g1	0	2.29337	0	TR13072|c0_g2	3.44559	0	0
TR108457|c0_g1	2.92884	2.80674	0	TR104517|c0_g1	2.37851	0	0	TR1309|c0_g2	2.42465	0.266637	0
TR108465|c0_g1	0	0	4.0365	TR104522|c0_g1	2.57095	0	0	TR13091|c0_g1	2.85699	0.513996	0
TR108469|c0_g1	1.33113	0	3.49237	TR104523|c0_g1	0	1.70752	0	TR13118|c0_g1	3.04334	1.88908	0
TR108476|c0_g1	1.0552	0	3.20883	TR104524|c0_g1	1.29866	0.187768	1.73639	TR13129|c0_g2	3.35191	0	0
TR10848|c0_g1	1.40654	0.0894982	2.96606	TR104526|c0_g1	0	1.62012	0	TR1313|c0_g1	3.27187	0	0
TR10848|c1_g1	0.109695	0.045443	5.36335	TR104531|c0_g1	2.88577	0	0	TR13140|c0_g1	0.265437	0	2.66426
TR108482|c0_g1	0	0.353888	2.95364	TR104533|c0_g1	3.42156	0	0	TR13154|c0_g1	0	1.89763	3.38833
TR108490|c0_g1	2.09761	0	3.85649	TR104536|c0_g1	0	2.37573	0	TR13160|c0_g1	0.331132	0.329985	4.52187
TR108498|c0_g1	1.52957	0	3.38018	TR104537|c0_g1	0	1.92638	2.17473	TR13160|c0_g2	0.318461	0.389567	3.91102
TR108503|c0_g1	0.818851	0.366252	3.23465	TR104547|c0_g1	2.31499	0	0	TR13169|c0_g1	5.03738	0	0
TR108510|c0_g1	0	0.964214	3.44559	TR104548|c0_g1	0	1.96643	0	TR13176|c0_g1	3.35191	2.09085	0
TR108518|c0_g1	0	2.97893	0	TR10455|c0_g1	2.44573	0	0	TR13178|c1_g1	0.168642	0.187768	3.67559
TR108521|c0_g1	2.56803	0	3.12317	TR104552|c0_g1	0	2.08746	0	TR13189|c0_g1	2.58448	1.17696	0
TR108524|c0_g1	0	0	3.64801	TR104559|c0_g1	3.14388	0	0	TR13192|c0_g1	2.44573	0.805705	0
TR108525|c0_g1	0	0.637842	3.30801	TR10456|c0_g1	0	2.70863	0	TR13205|c0_g1	0	4.5967	5.01467
TR10853|c0_g1	1.64801	0.469886	2.54374	TR104560|c0_g1	0	1.9222	0	TR13213|c0_g1	4.18816	0	0
TR108534|c0_g1	0	0	3.1478	TR104562|c0_g1	3.01364	0	0	TR13220|c0_g1	0.611645	0.266637	2.58232
TR10854|c0_g1	2.07827	2.40518	0	TR104566|c0_g2	1.73335	0	0	TR13224|c0_g1	3.51526	0	0
TR10854|c1_g1	1.68885	2.53331	0	TR104568|c0_g1	0	2.03562	0	TR13228|c0_g1	3.06488	0.761285	0
TR108544|c0_g1	1.43669	0	3.90468	TR10457|c0_g1	0	1.8472	0	TR1323|c0_g1	3.46035	1.82985	0
TR108550|c0_g1	0	0	3.02627	TR104572|c0_g1	0	2.63599	0	TR13236|c0_g1	4.00243	3.01757	8.56893
TR108551|c0_g1	0.975263	0.341417	2.19598	TR104574|c0_g1	2.67084	0	0	TR13244|c0_g1	1.168	0.586885	3.65764
TR108567|c0_g1	0	3.0213	0	TR104575|c0_g1	1.91188	0.329985	1.90304	TR13247|c0_g1	0.43082	0.366252	3.13832
TR108575|c0_g1	0	0	3.38833	TR104578|c0_g1	0	1.54251	2.30451	TR13254|c0_g1	2.89006	0.317304	0
TR108576|c0_g1	2.48954	0	3.35699	TR10458|c0_g1	0	1.38626	0	TR13255|c0_g1	3.57495	0	0
TR10858|c0_g1	0	0.377401	3.43563	TR104582|c0_g1	3.66585	0	0	TR13262|c0_g1	0	0	5.09635
TR108581|c0_g1	0	0	3.01293	TR104588|c0_g1	0	2.16157	0	TR13266|c0_g1	2.64016	0.366252	0
TR108586|c0_g1	0	0	3.64708	TR104591|c0_g1	2.0115	0	0	TR13269|c0_g1	1.93319	1.74028	4.45279
TR10859|c0_g1	0	2.97306	0	TR104592|c0_g1	2.45444	0	0	TR1327|c0_g1	2.0115	0	0
TR108598|c0_g1	0	0	3.72727	TR104595|c0_g1	2.20664	0	0	TR13274|c0_g1	2.43055	0.045443	0.292782
TR1086|c0_g1	1.18903	2.61117	0	TR1046|c0_g2	0	1.97012	0	TR13274|c0_g2	2.2032	0.045443	0.543991
TR108601|c0_g1	1.8504	0.40163	3.28229	TR104606|c0_g1	2.25157	0	0	TR13279|c0_g1	4.27687	0	0
TR108602|c0_g1	0.818851	0.366252	3.43683	TR104610|c0_g1	0	3.23619	0	TR13286|c0_g1	1.74803	0	3.92144
TR108603|c0_g1	0	0	2.91437	TR104612|c0_g1	2.37239	0	3.13685	TR13294|c0_g1	3.61377	0.577248	0
TR108608|c0_g1	0.501821	0	2.77547	TR104616|c0_g1	2.53506	0	0	TR13298|c0_g1	3.01952	2.09828	0
TR108617|c0_g1	0.557778	0.436162	2.98878	TR104617|c0_g1	3.40939	0.891419	0	TR13309|c0_g1	2.77167	0.389567	0
TR108642|c0_g1	0.836732	0.377401	2.90785	TR104620|c0_g1	0	2.79784	0	TR13314|c0_g1	0	0	4.63552
TR108644|c0_g1	0.653519	0.304511	2.23481	TR104630|c0_g1	3.31005	0	0	TR13314|c0_g2	5.59177	0	0.944858
TR108649|c0_g1	0.663572	2.13718	0	TR104633|c0_g1	2.70111	0	4.0394	TR13326|c1_g1	0	0	3.10232
TR108660|c0_g1	0.983313	0	3.0365	TR104634|c0_g1	0	2.17536	0	TR13331|c0_g1	3.33585	0	0
TR108675|c0_g1	1.82741	0	3.0939	TR104636|c0_g1	1.40054	0	1.65855	TR13331|c0_g2	3.49531	0	0
TR108676|c0_g1	1.84117	0	4.38419	TR104637|c0_g1	0	1.44414	0	TR13339|c0_g1	3.28865	0	0
TR108686|c0_g1	2.38488	0	3.3189	TR104640|c0_g1	4.16124	1.44414	1.40545	TR13344|c0_g1	3.21195	1.79452	0
TR1087|c0_g1	0.72334	1.04124	3.77547	TR104641|c0_g1	0	1.43829	0	TR13350|c0_g1	3.32783	0	0
TR108708|c0_g1	1.07861	0.291604	2.74006	TR104644|c0_g1	0	2.14437	0	TR13350|c0_g2	4.0512	0	0
TR108716|c0_g1	1.56267	0	2.65283	TR10465|c0_g1	0	1.67897	0	TR13354|c0_g1	3.13471	1.68392	0
TR108724|c0_g1	0	0	3.51248	TR10465|c0_g2	0	2.45101	0	TR13372|c0_g1	1.0861	0.831877	3.86235
TR108725|c0_g1	1.52406	0	3.16928	TR104656|c0_g1	0	2.84579	0	TR13372|c0_g2	3.41549	1.10702	5.45658
TR108726|c0_g1	0	0	3.0769	TR104658|c0_g1	0	1.37462	0	TR13378|c0_g1	0.90766	2.16157	3.78335
TR108727|c0_g1	0.589763	0	4.64033	TR104659|c0_g1	0	1.37462	0	TR1338|c0_g2	2.65558	0	0
TR108732|c0_g1	0	0.50284	3.56621	TR104661|c0_g1	0	2.52256	2.38018	TR13400|c0_g2	0.78157	0.705757	3.52293
TR108733|c0_g1	0	0	4.12656	TR104664|c0_g1	0	2.39944	0	TR13402|c0_g2	3.12549	0	0
TR108740|c0_g1	1.33743	0.648005	2.93338	TR104666|c0_g1	0	2.17887	0	TR13414|c0_g1	2.09356	0.389567	0
TR108746|c0_g1	0	0	2.53331	TR104673|c0_g1	3.01364	0	0	TR13422|c0_g2	2.89433	0.586885	0
TR108747|c0_g1	0	0	3.97288	TR104676|c0_g1	0	3.43749	0	TR13427|c0_g1	4.24306	0	0
TR108752|c0_g1	0	2.79556	0	TR104677|c0_g1	5.05507	0.40163	0	TR13433|c0_g1	4.0492	1.13553	1.60027
TR108756|c0_g1	0	0	3.12184	TR104679|c0_g1	1.50131	0.253384	1.10367	TR13434|c0_g1	4.12267	0	0
TR108760|c0_g1	0.489543	0	2.72552	TR104691|c0_g1	0	2.31817	0	TR13434|c0_g2	3.60585	0	0
TR108772|c0_g1	0	0	3.8532	TR104692|c0_g1	2.90747	0	0	TR13436|c0_g1	3.77873	2.73205	0
TR108784|c0_g1	2.95624	0	3.09812	TR104693|c0_g1	0	1.67897	0	TR1344|c0_g1	0	1.62012	3.53754
TR108800|c0_g1	0	0	3.616	TR104696|c0_g1	4.36128	0	0	TR13443|c0_g2	2.66334	0	0
TR108810|c0_g1	1.49518	0.481299	3.05398	TR104698|c0_g1	0	2.79556	0	TR13457|c0_g1	3.37393	2.59335	0
TR108811|c0_g1	0	0.491597	3.63842	TR10470|c0_g1	0	2.51172	0	TR13468|c0_g1	3.98213	0.987685	0
TR108815|c0_g1	0.752749	0.389567	3.12449	TR104701|c0_g1	0	2.10165	0	TR13471|c0_g1	2.67604	1.22404	0
TR108819|c0_g1	0	0.831877	3.81527	TR104703|c0_g1	2.27202	0	0	TR13476|c0_g1	2.73314	0.908429	0
TR108829|c0_g1	1.9953	0	2.81024	TR104708|c0_g1	3.07827	0	0	TR13482|c0_g1	3.25837	0.389567	0
TR108851|c0_g1	0	0	4.69237	TR104709|c0_g1	2.71611	0.524064	0	TR13484|c0_g1	3.21195	3.8506	6.84032
TR10886|c0_g1	4.74588	0	3.41332	TR10471|c0_g1	2.51803	0.849599	1.30685	TR13490|c1_g1	3.32783	1.37462	0
TR108860|c0_g1	3.09744	0	3.6557	TR104710|c0_g1	0	2.36401	0	TR13492|c0_g1	1.79992	0.535058	5.21657
TR108863|c0_g1	2.43669	0	3.91265	TR104714|c0_g1	2.46336	0	0	TR13492|c0_g2	2.70863	0.840765	6.17161
TR108878|c0_g1	0.673556	0	2.70907	TR104718|c0_g1	0	2.15121	0	TR13495|c0_g1	3.88127	0.92448	0.729444
TR108879|c0_g1	0	0.908429	3.39862	TR10472|c0_g1	1.67852	0	4.0861	TR13514|c0_g1	2.94991	0.797428	0
TR108880|c0_g1	2.31817	1.9222	4.55189	TR104729|c0_g1	0	2.30276	0	TR13519|c0_g2	3.36289	0.814755	0
TR10889|c0_g1	1.84559	0.940355	5.82377	TR10473|c0_g1	0	2.33971	0	TR13521|c0_g1	4.51381	0	0
TR108895|c0_g1	0	1.0635	3.56523	TR104730|c0_g1	2.12367	0	0	TR13525|c0_g1	1.43669	1.80777	3.68684
TR108897|c0_g1	2.13126	1.11437	3.54572	TR104731|c0_g1	3.05901	0	0	TR13532|c0_g1	0.950095	0.0894982	3.15056
TR108904|c0_g1	1.29866	0	3.81013	TR104732|c0_g1	3.29514	0	0	TR13534|c0_g1	6.2084	0	0
TR108908|c0_g1	0.790772	0	3.19456	TR104734|c0_g2	0	0.980391	0	TR13534|c1_g1	5.6661	0	0
TR10891|c0_g1	2.45733	0.908429	3.5894	TR104736|c0_g1	1.8504	0	1.91265	TR13547|c0_g1	3.55716	0.24123	0
TR108921|c0_g1	2.24823	0	3.15591	TR10474|c0_g1	3.14209	0	3.41332	TR13548|c0_g1	2.71853	0	0
TR108924|c0_g1	2.55164	0	3.5292	TR104744|c0_g1	0	2.09828	2.10367	TR13560|c0_g1	3.34383	0	0
TR10893|c0_g1	0	1.03422	0	TR104748|c0_g1	0	2.20226	0	TR13575|c0_g1	0	2.81558	3.67649
TR108935|c0_g1	1.36961	0	5.12106	TR10475|c0_g1	3.23113	0	0	TR13577|c0_g3	3.99232	1.73552	0
TR108952|c0_g1	0	3.14323	0	TR104750|c0_g1	0	2.06178	0	TR13578|c0_g1	4.07151	1.17057	0
TR108964|c0_g1	0.809003	0	2.67197	TR104751|c0_g1	2.67084	0.40163	0	TR13579|c0_g1	3.26018	3.12218	0
TR108966|c0_g1	0	0	3.68583	TR104752|c0_g1	0	1.52155	1.8508	TR1359|c0_g1	3.26858	0	0
TR10897|c0_g1	1.4782	0	3.0769	TR104755|c0_g1	0	1.55827	1.68527	TR13596|c0_g1	2.17856	0	0
TR108976|c0_g1	0	1.01863	4.23649	TR104764|c0_g1	2.0861	0	3.14094	TR136|c0_g1	3.93206	0	0
TR108987|c0_g1	0	0	2.91437	TR104765|c0_g1	0	1.9782	0	TR13601|c0_g1	3.63877	0	0
TR10899|c0_g1	2.11237	0.132248	2.32625	TR104767|c0_g1	0	2.13718	2.88538	TR13605|c0_g2	0	0	3.31296
TR108994|c0_g1	0	0	3.80416	TR104768|c0_g1	1.60075	0	1.47197	TR13608|c0_g1	3.3407	0	0
TR109014|c0_g1	1.42492	0.695994	3.41224	TR104770|c0_g1	0	2.81558	0	TR13615|c0_g1	3.24489	2.72748	5.39595
TR109025|c0_g1	2.82762	0	3.63262	TR104771|c0_g1	0	1.66448	0	TR13623|c0_g1	3.83774	0	0
TR109028|c0_g1	1.38184	0	3.96671	TR104774|c0_g1	0	1.87263	3.46976	TR13625|c0_g1	3.54473	0	0
TR10903|c0_g1	0	3.30801	0	TR104775|c0_g1	0	1.82985	0	TR13632|c0_g1	3.17297	1.0036	0
TR10904|c1_g1	2.19975	0	3.01132	TR104780|c0_g1	0	2.21568	0	TR13645|c0_g1	2.79514	0.882839	0
TR109047|c0_g1	0	0	3.75788	TR104783|c0_g1	2.63483	0	1.62807	TR13650|c0_g2	0	0	2.66993
TR10905|c0_g1	0	3.42761	0	TR104784|c0_g1	1.92029	0	2.6663	TR13659|c0_g2	4.87298	0	0.944858
TR109061|c0_g1	0	0	3.87056	TR10479|c0_g1	0	2.29954	0	TR13663|c0_g2	0	0.797428	3.10518
TR109071|c0_g1	2.36289	0	3.03949	TR104790|c0_g1	0	2.12664	0	TR13665|c0_g1	2.42169	0	0
TR109077|c0_g1	0	0	3.1107	TR104791|c0_g1	2.51248	0	4.25927	TR13669|c0_g1	4.2811	0	0
TR10908|c0_g1	0	0	3.72181	TR104793|c0_g1	0	1.9222	0	TR1367|c0_g1	0.0786098	0.329985	5.26769
TR109092|c0_g1	0	0	2.78429	TR104797|c0_g1	2.60051	0	2.75788	TR13680|c0_g1	3.0878	0	0
TR10910|c0_g1	0	2.7205	0	TR1048|c0_g1	0	2.07998	0	TR13682|c0_g1	2.96051	2.13027	7.18041
TR109110|c0_g1	0.818851	0	3.698	TR1048|c0_g2	0	2.33657	0	TR13686|c0_g1	2.93734	1.74028	0
TR109116|c0_g1	1.2857	1.04893	3.38364	TR104801|c0_g1	3.67593	0	0	TR13688|c0_g3	3.28688	1.07861	0
TR109124|c0_g1	0	0	2.93017	TR104806|c0_g1	1.84559	0	2.42358	TR13693|c0_g1	2.98932	0.874994	4.93876
TR109138|c0_g1	1.81844	0	4.2555	TR10481|c0_g1	1.77189	0	2.9428	TR13693|c0_g2	2.08984	0.770618	4.06255
TR109151|c0_g1	1.85479	0	2.96144	TR104812|c0_g1	1.73335	0.291604	2.61023	TR13702|c0_g1	2.23113	0.266637	0
TR109151|c1_g1	0	0	3.26243	TR10482|c0_g1	0	2.15801	0	TR13711|c0_g1	4.82232	4.67728	7.07793
TR109161|c0_g1	1.79992	0	5.03646	TR104821|c0_g1	0	1.9222	0	TR13720|c0_g1	2.80447	0	0
TR109172|c0_g1	2.68863	0.524064	2.63946	TR104824|c0_g1	1.64801	3.65878	3.10786	TR13721|c0_g1	3.41088	0.469886	0
TR109186|c0_g1	2.84117	1.09288	3.53953	TR104826|c0_g1	0	1.6248	0	TR13722|c0_g1	3.11985	3.27813	0
TR109187|c0_g1	0	0	3.2282	TR104829|c0_g1	0	1.98185	0	TR13729|c0_g1	4.17297	0	0
TR109195|c0_g1	0	0	2.93168	TR10483|c0_g1	1.89025	3.4948	2.19849	TR13731|c0_g1	0	0	2.92391
TR10920|c0_g1	2.06695	0.481299	3.43015	TR104830|c0_g1	0	1.72159	0	TR13732|c0_g1	4.18365	1.14991	7.1904
TR109200|c0_g1	0.683472	0	3.01132	TR104835|c0_g1	0	2.37295	0	TR13742|c0_g2	2.38791	0	0
TR109211|c0_g1	2.85459	0	4.38481	TR104836|c0_g1	0	1.80364	1.81024	TR1375|c0_g1	2.39094	0	0
TR109214|c0_g1	0	0	4.4756	TR104839|c0_g1	0	2.74136	2.05276	TR13761|c0_g1	2.49237	1.43296	5.27329
TR109220|c0_g1	0	0	3.65661	TR104843|c0_g2	2.57095	0.555816	1.65855	TR13765|c0_g2	2.51803	0	0
TR109221|c0_g1	1.81394	0	3.93329	TR104845|c0_g1	0	2.55434	2.86888	TR13780|c0_g1	0	1.86829	3.76309
TR109237|c0_g1	0	0	3.35106	TR104846|c0_g1	3.716	0	0	TR13786|c1_g1	2.87027	1.3505	0
TR109247|c0_g1	0.975263	0.266637	2.70531	TR104847|c0_g1	2.18903	0	0	TR13789|c0_g1	0.733788	0	3.02184
TR109255|c0_g1	0	0	3.8507	TR104848|c0_g1	0	1.94223	0	TR13793|c0_g1	3.97288	1.23756	0
TR109256|c0_g1	0.418999	0.104337	2.65489	TR10485|c0_g1	0	1.76299	0	TR13801|c0_g1	2.96662	0	0
TR109261|c0_g1	3.8955	0	3.71458	TR104856|c0_g1	2.24823	0	0	TR13805|c0_g1	4.03051	0	0
TR109262|c0_g1	0	2.86711	0	TR104857|c0_g1	2.49825	0.424385	0	TR13809|c0_g1	3.10299	3.12218	0
TR109266|c0_g1	0	2.81762	0	TR104863|c0_g1	0	1.55336	0	TR1381|c0_g1	3.35191	2.07656	0
TR10927|c0_g1	2.96883	1.54251	3.95819	TR104865|c0_g1	0	1.60975	0	TR1381|c0_g2	3.3598	2.58304	0
TR109274|c0_g1	1.31208	0	3.97131	TR104866|c0_g1	3.28688	0	0	TR13810|c0_g1	3.07056	0	0
TR109278|c0_g1	0	0	4.02547	TR10487|c0_g1	0	2.57265	2.79119	TR13810|c0_g2	2.87243	0	0
TR109279|c0_g1	2.36625	0	4.65992	TR104878|c0_g1	0	2.19219	0	TR13816|c0_g1	0	1.22404	2.60027
TR109280|c0_g1	0.703987	0	2.57628	TR10488|c0_g1	0	2.16832	0	TR13834|c0_g1	2.15672	1.86394	0
TR109283|c0_g1	0	0	2.92865	TR10488|c0_g2	0	1.62994	0	TR13839|c0_g2	1.96273	0	0
TR109294|c0_g1	0	0.770618	3.43789	TR104880|c0_g1	1.87696	0	0	TR13847|c0_g1	3.95624	0.866315	0
TR109298|c0_g1	1.85917	1.07108	3.28229	TR104887|c0_g1	0	1.461	0	TR13849|c0_g1	5.42566	0	0
TR109317|c0_g1	0.589763	0	2.48285	TR104888|c0_g1	2.41251	0	0	TR13849|c0_g3	5.6936	0	0
TR109318|c0_g1	0	2.09457	0	TR104889|c0_g1	0	1.52657	0	TR1385|c0_g1	3.11053	0	0
TR109319|c0_g1	2.77167	0.805705	4.92415	TR104891|c0_g1	0	2.60857	0	TR13852|c0_g2	2.90092	0.597412	0
TR109324|c0_g1	0	3.20148	0	TR104892|c0_g1	0	1.70752	0	TR13857|c0_g2	3.06281	1.64478	0
TR109330|c0_g1	0	0.586885	3.08967	TR104897|c0_g1	0.967169	2.36989	0	TR13859|c0_g1	5.02897	1.40381	2.9396
TR109333|c0_g1	2.13488	2.96717	0	TR1049|c0_g1	0.601221	2.29337	0.925999	TR13863|c0_g1	2.75745	0.119024	0
TR109337|c0_g1	0	0.304511	3.25746	TR104904|c0_g1	2.85459	0	0	TR13867|c0_g1	3.28363	0.617298	0
TR10934|c0_g1	0	2.04299	0	TR104906|c0_g1	3.2032	0	0	TR13870|c0_g1	0	0.317304	3.0291
TR109347|c0_g1	1.53506	0.469886	2.70531	TR104907|c0_g1	0	2.51979	0	TR13877|c0_g2	1.168	0.545968	4.00315
TR10936|c0_g1	2.04334	1.89336	5.22978	TR104908|c0_g1	0	2.07656	0	TR13893|c0_g1	2.49518	0	0
TR109389|c0_g1	0	2.97893	0	TR104911|c0_g1	2.54052	0	2.01436	TR13893|c0_g2	2.2919	0	0
TR109390|c0_g1	0	3.10081	0	TR104928|c0_g1	3.55986	0	0	TR13898|c0_g1	2.58448	1.39232	0
TR109424|c0_g1	0	0	3.15721	TR10493|c0_g1	2.71853	0	3.2282	TR13899|c0_g1	0.92448	0.797428	5.74978
TR109429|c0_g1	0	0	4.13553	TR104931|c0_g1	0	2.80447	0	TR13899|c0_g2	1.88127	0	4.74039
TR109430|c0_g1	1.29219	0	2.97508	TR104932|c0_g1	0	1.70266	0	TR13907|c0_g1	12.6838	1.58976	2.16414
TR109442|c0_g1	3.20852	2.37573	5.92889	TR104938|c0_g1	2.19975	0.291604	1.16414	TR1391|c0_g2	2.58712	0	0
TR109444|c0_g1	0	0	3.88039	TR104939|c0_g1	0	2.05068	2.72552	TR13915|c0_g1	3.44996	1.26303	0
TR109446|c0_g1	2.13849	3.28762	0	TR104940|c0_g1	0	3.11686	0	TR13916|c0_g1	3.92029	0.67717	0
TR109467|c0_g1	0	0.705757	3.85738	TR104942|c0_g1	0	1.96236	0	TR13917|c0_g1	0.57918	0.469886	3.38488
TR109488|c0_g1	1.11636	0	2.79639	TR104946|c0_g1	0	2.33056	0	TR13933|c0_g1	3.65432	0	0
TR10949|c0_g1	0	0	4.23327	TR104947|c0_g1	0	1.52657	0	TR13935|c0_g1	1	0.491597	3.24473
TR109491|c0_g1	1.19661	0.545968	2.79119	TR104950|c0_g1	4.10492	0	0	TR1394|c0_g1	0.863938	0.9568	4.67886
TR109508|c0_g1	0	0	3.9865	TR104952|c0_g1	0	2.19566	0	TR13947|c0_g2	5.58235	0	0
TR109517|c0_g1	2.25852	0	3.92458	TR104954|c0_g1	3.0115	0	0	TR1395|c0_g1	0	0	4.14503
TR109519|c0_g1	3.8524	2.91896	0	TR104955|c0_g1	0	1.98987	0	TR13950|c0_g1	2.18555	1.55827	0
TR109522|c0_g1	0	0	4.6258	TR104958|c0_g1	0	1.64478	0	TR13953|c0_g1	3.32294	1.12168	0
TR10953|c0_g1	1.6581	2.36989	0	TR104959|c0_g1	0	4.17393	0	TR13956|c0_g1	3.18365	0	0.722466
TR10954|c0_g1	0	2.43403	0	TR104961|c0_g1	2.71105	0	3.77726	TR1396|c0_g1	2.94785	0.291604	0
TR109548|c0_g1	0	0	4.50982	TR104963|c0_g1	2.43055	0	0	TR13960|c0_g1	1.92903	1.92638	4.1846
TR109570|c0_g1	0	0.291604	3.18269	TR104965|c0_g1	2.69622	0	0	TR13965|c0_g1	0	0.555816	5.06039
TR109576|c0_g1	0	0	3.50932	TR104966|c0_g1	3.07639	0	0	TR13965|c1_g1	0	0	6.22687
TR109577|c0_g1	1.47249	2.67288	0	TR104971|c0_g1	2.3051	0	0	TR13970|c0_g1	4.63807	1.04124	0
TR109579|c0_g1	1.48954	0	3.54881	TR104974|c0_g1	3.05311	0	0	TR13976|c0_g1	3.06281	1.17696	0
TR109606|c0_g1	2.32481	0	4.23074	TR104975|c0_g1	0	2.14078	2.56828	TR1398|c0_g1	1.02361	0.607863	4.47781
TR109620|c0_g1	0	0.279768	3.0321	TR104976|c0_g1	0	2.11237	0	TR1399|c0_g1	4.08117	1.03422	0
TR109627|c0_g1	0	0.329985	3.06987	TR104977|c0_g1	1.77653	0	0	TR13993|c0_g1	2.18206	0	4.95898
TR10964|c0_g1	3.28021	4.17736	0	TR10498|c0_g2	0.663572	2.21909	0	TR13999|c0_g1	4.61247	0.24123	0
TR109678|c0_g1	1.86829	3.03826	0	TR104980|c0_g1	3.43216	1.14991	0	TR14001|c1_g1	0	0	3.57833
TR109682|c0_g1	1.98331	1.05658	3.55802	TR104984|c0_g1	2.14958	0	0	TR14003|c0_g1	4.47787	0	0
TR109684|c0_g1	1.58448	0	3.75071	TR104988|c0_g1	2.37239	0	2.45233	TR14005|c0_g1	2.37851	0	0
TR109685|c0_g1	1.4547	0	4.69377	TR104988|c0_g2	2.39726	0.50284	1.71853	TR14008|c0_g1	2.75979	1.28865	0
TR10969|c0_g2	0	2.95121	0	TR104992|c0_g1	3.19613	0	0	TR14008|c1_g1	2.78115	1.38018	0
TR109694|c0_g1	0	2.39342	0	TR104993|c0_g1	0	1.78115	0	TR14019|c0_g1	3.51526	0.317304	0
TR109710|c0_g1	0	0	4.28599	TR1050|c0_g1	2.23818	0	2.19061	TR14027|c0_g1	3.73682	0.446786	0
TR109713|c0_g1	1.37573	0	3.01293	TR1050|c0_g2	2.71105	0	3.53953	TR1403|c0_g1	0.611645	0.266637	2.79639
TR109717|c0_g1	1.61117	0	3.40545	TR105007|c0_g1	2.87243	0	2.8474	TR14033|c1_g1	3.09542	0.24123	0
TR109721|c0_g1	0	2.91896	0	TR105008|c0_g1	0	2.02432	0	TR14036|c0_g2	0.799916	0.279768	2.85738
TR109723|c0_g1	0.90766	0.40163	3.11353	TR105012|c0_g1	1.68885	0	0	TR1404|c0_g1	3.16575	0.279768	0
TR109725|c0_g1	2.24154	0.77905	3.39397	TR105013|c0_g1	0	1.97012	0	TR14045|c0_g1	2.51248	0	4.99598
TR109730|c0_g1	2.38184	0	3.09255	TR105014|c0_g1	0	2.09828	0	TR1405|c0_g1	1.0861	0.353888	4.47781
TR109735|c0_g1	2.32135	3.57325	0	TR105015|c0_g1	0	1.68392	0	TR14052|c0_g1	4.95778	0	0
TR109740|c0_g1	0	3.12218	0	TR105016|c0_g1	0	1.59455	0	TR14061|c0_g1	0.855192	2.01685	3.6248
TR109746|c0_g1	0	0	3.68493	TR10502|c0_g1	0	2.03175	0	TR14075|c0_g1	3.59646	2.27441	6.89132
TR109751|c0_g1	1.38791	0	3.00845	TR105023|c0_g1	4.45661	0	0	TR14075|c0_g2	2.00755	1.1564	4.92533
TR109754|c0_g1	0	0.948601	4.0173	TR105025|c0_g1	2.10501	0	0	TR14076|c0_g1	2.55729	0	0
TR109764|c0_g1	1.17505	0.545968	3.19188	TR105026|c0_g1	0	2.10903	0	TR14078|c0_g1	2.68863	1.99747	0
TR109775|c0_g1	0.863938	0.40163	3.10786	TR105027|c0_g1	0	2.59837	0	TR14081|c0_g1	3.31005	3.11153	0
TR109793|c0_g1	0	0	2.95215	TR105028|c0_g1	3.15121	0	0	TR14083|c0_g1	2.3051	1.28214	4.53076
TR109807|c0_g1	4.25754	2.97893	0	TR10503|c0_g1	0	2.13027	0	TR14085|c0_g1	2.62971	0	0
TR109841|c0_g1	0	0	4.53798	TR105030|c0_g2	0	3.04387	1.85758	TR1409|c0_g1	1.33113	0.823749	4.09744
TR109855|c0_g1	0.752749	0	2.32855	TR105034|c0_g1	1.84559	0	1.82049	TR14091|c0_g1	2.7405	1.23082	0
TR109870|c0_g1	0	0	2.99041	TR105037|c0_g1	3.00342	0	0	TR14092|c0_g1	0.168642	0.0745054	4.69332
TR109875|c0_g1	0	2.97508	0	TR105042|c0_g1	2.42169	0.77905	2.32855	TR14094|c0_g1	3.72094	0	0
TR109884|c0_g1	3.35657	0	4.2121	TR105043|c0_g1	1.62199	0	2.9159	TR14094|c0_g2	4.62106	0	0
TR109892|c0_g1	0	0	3.83734	TR105047|c0_g1	3.75253	0	0	TR14097|c0_g1	0	2.32452	4.66186
TR10990|c0_g1	1.71853	0	3.42223	TR10505|c0_g1	2.29514	0	3.19975	TR141|c0_g1	3.06867	0.412511	0.655352
TR109903|c0_g1	0	0	4.35636	TR105050|c0_g1	3.10501	0	0	TR14100|c0_g1	3.14942	0	0
TR10991|c0_g1	0	0	3.57325	TR105051|c0_g1	3.52093	0	2.62387	TR14111|c0_g1	2.72334	1.46676	0
TR109920|c0_g1	2.62176	0	4.83142	TR105055|c0_g1	1.94148	0	1.9568	TR14114|c0_g1	7.80898	0.972325	1.13159
TR109924|c0_g1	3.6671	0	3.34042	TR105056|c0_g1	0	2.2225	0	TR14119|c0_g1	3.32625	0.535058	0
TR109941|c0_g1	0	0.92448	3.59036	TR105058|c0_g1	0	1.55336	0	TR14119|c0_g2	2.90958	0	0
TR109943|c0_g1	0.90766	0.424385	2.9159	TR10506|c0_g2	0	3.27665	0	TR14119|c0_g3	3.66835	0	0
TR109953|c0_g1	1.73335	0	3.6442	TR105065|c0_g1	0	1.98987	2.01757	TR14127|c0_g1	0	2.05068	3.16928
TR109972|c0_g1	1.38184	2.39067	0	TR105069|c0_g1	0	1.42116	0	TR1413|c0_g1	3.15316	0	0
TR109974|c0_g1	1.4547	2.8502	0	TR10507|c0_g1	0	2.8502	0	TR14144|c0_g1	2.74524	3.27023	0
TR109984|c0_g1	1.56803	0	2.91915	TR105070|c0_g1	2.2854	0.637842	2.40545	TR14150|c0_g1	0.43082	0.104337	2.74889
TR109998|c0_g1	1.90766	0	4.11137	TR105074|c0_g1	0	1.33228	0	TR14151|c0_g2	0	1.0635	2.29954
TR109999|c0_g1	0	1.73552	4.24542	TR105075|c0_g1	0	2.18903	0	TR14158|c0_g1	2.83653	0.187768	0
TR110000|c0_g1	2.71348	0	3.36751	TR10508|c0_g1	1.92029	0	3.71732	TR1416|c0_g1	3.13291	0	0
TR110001|c0_g1	0	0	3.72279	TR105081|c0_g1	0	2.18555	0	TR14161|c0_g1	3.66072	0	1.38736
TR110004|c1_g1	1.69377	0	3.4268	TR105087|c0_g1	3.04736	0	1.13685	TR14183|c0_g1	3.24306	1.18396	0
TR110010|c0_g1	0	0	3.4167	TR105088|c0_g1	0	1.64985	0	TR14184|c0_g1	3.14029	2.65833	5.15417
TR110012|c0_g1	1.34426	0	2.93338	TR105097|c0_g1	0	1.85997	0	TR14189|c0_g1	4.45661	0	0
TR110019|c0_g1	0	0	3.93168	TR105098|c0_g1	2.40953	0.617298	2.78597	TR1419|c0_g1	2.86809	0	0
TR110031|c0_g2	0	0	4.16261	TR1051|c0_g1	2.6837	0.377401	0	TR14194|c0_g1	0.601221	0.469886	5.56261
TR110037|c0_g1	0	0.714575	3.96366	TR10510|c0_g1	1.18903	0	3.73097	TR14194|c0_g2	0	0.201634	4.41664
TR110048|c0_g1	0	0	3.21008	TR10510|c0_g2	1.18903	0	3.26993	TR14197|c0_g1	2.52381	2.58808	0
TR110057|c0_g1	0	3.04019	0	TR105106|c0_g1	0	1.68392	2.96606	TR14199|c0_g1	0	3.01364	3.08695
TR11008|c0_g1	2.0115	0	4.92652	TR105107|c0_g1	0	1.68392	0	TR14201|c0_g1	4.63935	0	0
TR110090|c0_g1	2.16027	0.50284	3.73812	TR105109|c0_g1	1.92903	0	1.39671	TR14204|c1_g1	3.93093	0	0
TR110092|c0_g1	0	1.3505	4.02396	TR10511|c0_g2	2.44255	0	0	TR14218|c0_g1	2.74287	0	0
TR110093|c0_g1	2.81147	3.8844	0	TR105113|c0_g1	0	1.74932	3.01578	TR14219|c0_g1	4.27687	0	0
TR110093|c0_g2	0	4.30064	0	TR105115|c0_g1	2.0552	0	0	TR14222|c0_g2	3.00342	1.86829	0
TR110099|c0_g1	0	0.9568	3.81783	TR105116|c0_g1	0	2.64108	0	TR14224|c0_g1	3.66448	0	0
TR1101|c0_g1	2.16414	0.705757	3.72912	TR105117|c0_g1	2.48954	0	0	TR14231|c0_g1	3.72094	0.657183	0
TR110109|c0_g1	1.54052	0.77905	3.76139	TR10512|c0_g1	0	1.90188	0	TR14231|c0_g2	3.88675	1.44414	0
TR110118|c0_g1	4.21016	1.53754	4.789	TR105121|c0_g1	0	1.918	0	TR14237|c0_g1	2.75979	0	0
TR110123|c0_g1	3.21894	0	3.95438	TR105136|c0_g1	5.10534	3.16575	5.1259	TR14238|c0_g1	3.39094	0.0894982	0
TR110130|c0_g1	1.78576	1.26963	3.58436	TR105139|c0_g1	0	3.26694	0	TR1424|c0_g1	1.57918	0.524064	3.39739
TR110132|c0_g1	0.632268	0.266637	3.39177	TR105140|c0_g1	0	2.11969	0	TR14243|c0_g1	2.95215	0.253384	0
TR110137|c0_g1	0.958286	0	3.26364	TR105144|c0_g1	0	1.55336	0	TR14253|c0_g1	0	0.948601	3.51665
TR11015|c0_g2	2.22774	3.29087	0	TR105150|c0_g1	3.21195	1.0635	2.73639	TR14255|c1_g1	2.75018	0.0745054	0
TR110151|c0_g1	1.90766	0	3.10936	TR105161|c0_g1	0	1.99747	3.17329	TR14263|c0_g1	3.44559	0	0
TR110154|c0_g1	0	0.657183	4.30495	TR105162|c0_g1	2.66334	0.524064	0	TR14271|c0_g2	3.62831	0	0
TR11016|c0_g1	0	2.54127	0	TR10517|c0_g1	2.51526	0.67717	0	TR14275|c0_g1	3.25505	1.7264	0
TR110163|c0_g1	1.10165	0	3.37796	TR105170|c0_g1	2.38791	0	2.01436	TR14296|c0_g1	0	0	4.764
TR110164|c0_g1	0	0	3.86315	TR105173|c0_g1	0	2.77104	0	TR14297|c0_g1	3.03949	2.20226	0
TR110167|c0_g1	1.29219	0	3.05398	TR105174|c0_g1	0	1.93847	0	TR143|c0_g1	4.07442	0	0
TR110172|c0_g1	0	0	3.2282	TR105175|c0_g1	0	2.86295	0	TR14304|c0_g2	3.78701	3.83015	0
TR110175|c0_g1	0	2.71105	0	TR105178|c0_g1	0	2.19566	0	TR1431|c1_g1	0	1.40381	3.30568
TR110180|c0_g1	0	1.36233	3.9528	TR105181|c0_g1	4.41319	1.33857	0	TR14310|c0_g1	2.61659	0.187768	0
TR110191|c0_g1	1.10165	0	3.45667	TR105183|c0_g1	0	1.461	1.93168	TR14312|c0_g1	0.568519	0.513996	3.13422
TR110192|c0_g1	0	0	3.66993	TR105184|c0_g1	0	1.79909	0	TR14313|c0_g1	3.33271	0	0
TR110200|c0_g1	0	2.90265	0	TR105189|c0_g1	0	2.8264	0	TR14314|c0_g2	4.0045	1.73552	0
TR110201|c0_g1	0	1.02645	4.08398	TR105190|c0_g1	2.43376	0	4.10509	TR14319|c0_g1	3.65042	1.1635	0
TR110209|c0_g1	0	3.54449	0	TR105195|c0_g1	0	1.8339	0	TR1432|c0_g1	0.545968	0.266637	3.33685
TR110210|c0_g1	0	0	4.20821	TR105198|c0_g1	0	2.36989	0	TR14322|c0_g1	1.20351	1.04893	3.3952
TR110211|c0_g1	0	0	3.24352	TR105202|c0_g1	0	1.23756	0	TR14324|c0_g1	1.3505	0.705757	4.59682
TR110224|c0_g1	0	1.10702	4.29888	TR105206|c0_g1	2.47794	0	0	TR14328|c0_g1	0.381837	0.24123	4.8335
TR110227|c0_g1	1.58976	2.81106	0	TR10521|c0_g1	1.87696	0.253384	0	TR14331|c0_g1	2.66835	0.513996	0
TR11023|c0_g1	1.51803	2.56218	0	TR105210|c0_g1	0	2.27739	0	TR14332|c0_g2	0.22404	0.104337	2.36877
TR110238|c0_g1	1	0	3.97058	TR105212|c0_g1	0	2.10165	0	TR14333|c0_g1	1.73335	0.948601	5.84775
TR110281|c0_g1	0	2.92922	0	TR105214|c0_g1	2.67852	0	0	TR14333|c0_g2	1.88127	1.3505	6.07615
TR110286|c0_g1	0.818851	0	3.26499	TR105215|c0_g1	0	2.23235	0	TR14337|c0_g1	3.05502	1.79036	0
TR110296|c0_g1	0	0.948601	3.84398	TR105216|c0_g1	2.41251	0.491597	0	TR1434|c0_g1	3.12367	0	0
TR110304|c0_g1	0	0	3.65375	TR105231|c0_g1	0	2.44255	0	TR14342|c0_g2	4.21545	0	0.341417
TR110314|c0_g1	0	0	4.39794	TR105232|c0_g1	0	2.20914	0	TR14343|c1_g1	2.78115	0	0
TR110324|c0_g1	0	0	3.34156	TR105234|c0_g1	0	2.07279	0	TR14346|c0_g1	0.881273	0.146655	5.37612
TR110368|c0_g1	2.51248	0	3.19582	TR105235|c0_g1	4.09635	0	2.17217	TR14351|c0_g1	2.99747	0.513996	0.639695
TR110376|c0_g1	0	0	4.08542	TR105237|c0_g1	2.86354	0	0	TR14352|c0_g1	2.78346	1.37462	0
TR110409|c0_g1	0	3.11153	0	TR105241|c0_g1	3.4721	0	0	TR14354|c0_g1	2.6837	0.0745054	0
TR110410|c0_g1	0	0	4.10928	TR105243|c0_g1	0	1.83835	0	TR14364|c0_g2	3.51665	0	0
TR110415|c0_g1	0.568519	0	2.87873	TR105246|c0_g1	0	1.76765	0	TR14368|c0_g2	0	0.524064	3.33085
TR110437|c0_g1	0	0	4.03571	TR105256|c0_g1	0	2.44546	0	TR14369|c0_g1	0.611645	0.849599	4.07116
TR110449|c0_g1	1.55189	1.3505	4.46264	TR105262|c0_g1	0	2.01293	0	TR14372|c0_g1	0.369606	0.201634	4.64898
TR110458|c0_g1	1.41251	0	3.03069	TR105263|c0_g1	0	1.90188	0	TR14373|c0_g1	3.92134	1.56365	0
TR110469|c0_g1	0	0	3.63552	TR105264|c0_g1	3.42008	0.987685	0	TR14396|c0_g1	2.17473	0.266637	4.18388
TR110475|c0_g1	1.33113	0.389567	3.18666	TR105267|c0_g1	0	2.00144	0	TR1440|c0_g1	3.51387	0	0
TR11048|c0_g2	1.89025	2.96717	1.37796	TR105268|c0_g1	2.31179	0	0	TR14405|c0_g1	3.55851	0	0
TR110498|c0_g1	0	0	3.63169	TR105269|c0_g1	2.81599	0	0	TR14405|c0_g2	2.61918	0	0
TR1105|c0_g1	3.67728	0.458382	4.04736	TR105272|c0_g1	2.73075	0	1.23756	TR14414|c0_g1	0	1.49978	3.47625
TR11050|c0_g1	0	0.291604	3.86483	TR105276|c0_g1	0	2.33971	0	TR14420|c0_g1	0.252173	0	2.68684
TR110502|c0_g1	1.16027	0	3.69611	TR105277|c0_g1	0	1.96236	2.6663	TR14420|c0_g2	0	0.104337	3.44559
TR110505|c0_g1	2.61117	0	4.75825	TR105279|c0_g1	0	1.78576	0	TR14423|c0_g1	2.43669	0	0
TR110509|c0_g1	0	3.10618	0	TR10528|c0_g1	0	2.8922	0	TR14424|c0_g1	2.72094	0.866315	4.98386
TR110514|c0_g1	0	2.87145	0	TR105281|c0_g1	3.21723	0	0	TR14430|c0_g1	4.26596	0	0
TR110517|c0_g1	0	0	3.17473	TR105282|c0_g1	3.14763	0	0	TR14434|c0_g1	3.25157	3.09542	0
TR110530|c0_g1	1.90766	0	2.95215	TR105285|c0_g1	0	2.07998	0	TR14435|c0_g1	0.535058	0.16092	2.43029
TR110532|c0_g1	2.48671	0	3.70166	TR105287|c0_g1	0	3.59765	0	TR14442|c0_g1	3.89006	2.87774	1.72944
TR110539|c0_g1	3.19787	0	3.21272	TR105292|c0_g1	2.54622	0	4.21335	TR1445|c0_g1	2.43669	0.187768	0.501821
TR110540|c0_g1	0	0	4.28474	TR105299|c0_g1	0	3.01757	0	TR14450|c0_g1	3.57894	0.366252	1.30685
TR110545|c0_g1	0	0	3.69243	TR105303|c0_g1	0	1.85997	0	TR14457|c0_g3	3.25837	2.45391	0
TR110572|c0_g1	0.827819	0.389567	2.8673	TR105311|c0_g1	0	2.83066	0	TR14457|c0_g5	3.1585	2.77779	0
TR110586|c0_g1	0	0	3.04089	TR105315|c0_g1	1.9501	0	0	TR14457|c0_g6	4.74948	3.67095	2.39643
TR110591|c0_g1	0	0	2.9159	TR105316|c0_g1	4.15121	0	0	TR14462|c0_g1	0.762136	0	5.82441
TR110596|c0_g1	0	0	3.5008	TR105319|c0_g1	0	1.91418	0	TR14462|c0_g2	0	0	4.8144
[truncated: 56,689 more rows]
