# Supplementary material for: Different expression pattern of flowering pathway genes contribute to male or female organ development during floral transition in the monoecious weed Ambrosia artemisiifolia L. (Asteraceae)
Source: PeerJ. 2019 Oct 4;7:e7421. doi: 10.7717/peerj.7421 (PMC6779118; doi:10.7717/peerj.7421)
Supplement: Supplemental Information 12 — Nukleotid sequences of ORFs. [file peerj-07-7421-s012.fasta]

>GID1A,putative GA Insensitive Dwarf1 A (GID1A) gene, complete cds,[organism=Ambrosia artemisiifolia],MK098047
ATGGCGGGAAGTGACCAGATTAATGTTTGTGAATCGAAGAAAGTTGTTCCACTGAATACATGGATCCTCATGTCAAATTTCAAGTTGGCTTACAATCTTCTCCGAAGGCCTGACGGCACGTTTAACCGGCACTTAGCTGAATTCCTGGACCGGAAAGTCCCAGCCAATGTGAACCCTGTGGATGGGGTTTTCTCCTTTGATATTGTGATTGACCGGTCAATCAACCTTCTGTCTAGAATCTATAGACCGGCTGCACCCAACACCGAAGGCGGTGTGCCCTTATCTACAAGTTTCAATCTGCTTGAGAAGCCTGTATCGAAATCCGACTTTGTGCCTGTTATAATTTTCTTCCATGGTGGTAGCTTTGCACATTCATCTGCAAATAGTGCAATCTATGACATTCTTTGCCGTCGCCTTTCAGGTCTTTGTAAGGCAGTGGTGGTGTCTGTAAACTACCGGCGAGCCCCTGAATACCCTTATCCAAGTGCTTATGATGATGGCTGGACAGCTCTTGAATGGGTCAACTCAAGGCCTTGGCTGCAGAGTAAAGACTCAAAAGTTCATATTTTCTTGGCTGGAGATAGCTCTGGTGGTAACATAGCACATCAAGTCGCTTTACGAGCGGTTGATTCTAAAATCGATGTGTTGGGAAACATACTGCTGAATCCAATGTTTGGTGGAAAAACAAGAACCGAATCCGAGACACGTTTGGATACCAAATATTTTGTGACAATTCAAGACAGAGATTGGTATTGGAAGGCTTTTCTTCCAGAAGGTGAAGACAGGGACCATCCTGCTTGTAACCCTTTTGGGCCAAGGGGTATAAGCTTAGAACGAGTTAAGTTCCCTAAGAGTCTTGTGGTGGTTGCGGGTTTGGACCTGATTCAAGACTGGCAGTTGGCTTATGCAGACGGGCTTAAACGTGCTGGCCAAGACGTCAAACTTTTATTCCTAGAGAAAGCCACCATCGGGTTCTACCTGTTGCCCAATAACGACCACTTTCATATCGTGATGGGAGAGATAAGCAACTTTGTGAGACCGATTCCCAACTGTGAATAA
>GID1B,putative GA Insensitive Dwarf1 B (GID1B) gene, complete cds,[organism=Ambrosia artemisiifolia],MK098048
ATGGCTGGAAGTAATGAAATTAACGCTAATGAAGCAAAGAAAGTTGTTCCTCTTCACACATGGATATTAATATCAAACTTCAAGCTAGCATATAATATGCTCCGTCGACCGGACGGTACATTTAACCGGGAATTAGCCGAGTTTCTAGACCGGAAAGTTTCAGCAAACACTGTTCCGGTCGACGGTGTGTACTCCTTTGATGTCGTTGACCGGTCTACCAGCTTATTGAACCGGGTTTACAGATATCTTTCGCCGGAAAATGATTCCGGCCGGCAGCTAGGTGCCGGAATTATAGAACTCGAGAAGCCGCTAAGCGCGACCGAAGTGGTTCCAGTGGTGATATTTTTTCACGGTGGGAGTTTCACGCATTCGTCGGCGAATAGCGCGATTTACGACACGTTTTGTAGGCGGTTGACCGGGCTTGTTGAAGGGGTGGTGGTGTCGGTTAACTATAGGCGGTCGCCGGAGCACCGGTATCCGAGTGCTTATGAGGATGGTTGGGAGGCTTTGAAGTGGGTTCATTCAAGATCATGGCTTGTAAGTGGTAAAGAGTCAAAAGTTCATGTTTATTTAGCCGGGGATAGCTCGGGTGGGAACATCGCGCACCATGTTGCTCATCGCGCTGCGATGAGCAACGTGGAGGTGCTTGGGAATATATTGTTGCATCCATTGTTTGGTGGGGAGGAAAGGACAGAGTCCGAGAAGAGACTTGATGGGAAGTATTTTGTTAAGTTGCAAGATAGGGATTGGTATTGGCGAGCGTTTTTGCCCGAGGGCGAGGATAGAGATCATCCCGCGTGTAACATATTTGGTCCTCGTGGGTCGAGTCTTTCGGGGCTCAACTTTCCCAAAAGTTTAGTCGTCGTGGCCGGGCTAGATCTTGTTCAAGATTGGCAATTGGCGTATGTCAAAGGGTTGCAAAAGTCCGGGCACGACGTGAAGCTTTTGTTCTTGGAGAAAGCGACGATCGGGTTTTATTTTTTGCCAAACAACGACCATTTCTACACGTTAATGGAAGAAATGAGAAACTTCATCCGAAGTTAA
>F-box GID2,putative F-box GID2-like gene, complete cds,[organism=Ambrosia artemisiifolia],MK098049
ATGAAGAGATCAATTGCTTCTTTAGAAGATAACATACCTGAGATGAATAAGAAGATCCGTGAAGATCCATTACCGGATACAGATCCGGTAACGGAAGACTCACCGGTGACGACAACCGCTGTTCTGTTAGACGAGAATTTACTATATGAGGTTCTAAAACACGTGGACGCACGTACGTTAGGTGCTGCAGGATGCGTTAACAAACTTTTTAATCGGACGGCTCAGGACGAGCGGTTATGGGAGCTGATCTGCACCAAACACTGGGCAAACATAGGCTGTGGTAATAACCAGCTCCGGTCAGTAGTCCTAGCTCTCGGCGGCTTCCGTCGCCTCCATTCTCATTACCTCTGGCCGTTATCCAAGCCGTCCACGTCATCATCTTCTTCTTCAACCGCCGTCGCAACCGTTGGATCGTCTTCGGCGTGGCCATGTCTACCGCCGCCACGTGCGATTGTTCCGGCGAAGCCTATGGCGAAGACTAGGTGGGGAAAAGATGAGGTTCAGCTGTCACTGTCTCTTTTGTCAATTCGTTATTATGAGAAGATGAATTTTAATAATAGAAAATGA
>GAI,putative DELLA protein GAI1-like (GAI) gene, complete cds,[organism=Ambrosia artemisiifolia],MK098050
ATGAAACGTGACTACCCAAATCAAATCTTCACTGGCAGCACCAGTAGCTCAAGTCCAACACCTGGTAAATCAAAGATGTGGGAAGATTTCAACGATCAAGACACAGGAGTAGACGAGCTACTAGCAGTTCTTGGCTACAAAGTCAAGTCATCTGACATGGCTGACGTGGCACAAAAAATAGAACACCTTGAAGGTGTTTTATCAAACGACGACGGATTATCACAGATGGCTTCTGATTCTGTTCATCAGAACCCGTCTGATCTGTCATCTTGGCTTGAGTCTATGTACTGTGAACTTAATCCGATTATTCAACCTCCTGTTGCATCCGATGATGCGTTTGTTGTTAGTTCTGTTGTTTCCGGGGATGACGGTTTACAAGCCATCCCCGGAAACGCTATTTATCCTCCAACGAAGAAACAAAAGTCTTCGTTGGAGGATACAAATACGGCTGGGGGAATAGGAATATATTCCCCCAGCCCAATTGTGATTGTCGATTCCCAAGAAAACGGTGTACGGCTTGTGCACACGCTGATGGCGTGTGCAGAAGCCGTACAACAAGAGGACATGAAGCGCGCCGAGACGCTTGTGAAACAGGCTGGGTATTTAGCCGTTTCACAAGCGGGCGCCATGAGGAAAGTAGCGACTTATTTCGCTGAGGCGTTAGCGCGAAAAATCTACGGATTATATCCGAAATCGCCACAGGATTCGCCTGCGTTTCGAGATCTACTTCAGATGCATTTTTATGAGACGTGTCCGTACCTTAAATTCGCTCATTTTACCGCGAATCAAGCGATATTAGAAGCTTTTGCTGGGAAAAAAAAGGTTCATGTGATTGATTTTAGTATGAAACAAGGGATGCAGTGGCCTGCGTTGATGCAGGCCTTGGCGCTTCGCCCTGGCGGTCCGCCTACCTTTCGATTAACTGGAATCGGCCCCCCTTCGGGTGATAACACGGATCATTTGCAGGAAGTCGGATGGAAATTGGCGCAATTGGCGGATACGATTCATGTTAAGTTTGAATACAGAGGATTTCTGGCTGAAAGTTTAGCCGATCTTGAACCGGCTATGCTTGATTTGAGAGAGGATGAAGTTGTTGCGGTTAACTCGGTGTTTGAGATGCACGAGTTGTTGGCTCGACCAGGAGCGGTCGAGAAGGTGTTATTGGCTGTGAAGGAGATGAAACCGGAGATTTTAACTGTTGTGGAGCAAGAGGCTAATCATAATGGACCGGTGTTTCTAGAACGGTTCACTGAGTCGTTACATTATTATTCGACTCTTTTTGACTCGCTTGAGAGCAGTGGTGGTGGTAATGGTAGTGGTGTGTCAGAGGGTAGTGGTGTCACATCCGCGGCTAGTAATCAGGATAAAATCATGTCTGAGGTGTATCTCGGGAAGCAAATTTGTAACGTGGTGGCGTGTGAAGGGGCGGACCGAGTTGAACGGCATGAGACATTGACTCAGTGGAAGACTCGGTTTGACTCGGCTGGGTTCCAACCGGTTCATCTTGGCTCAAACGCGTACAAGCAAGCTAGTATGTTGTTGGCTTTGTTCGCTGGAGGCGATGGGTATCGAGTGGAGGAAAACGACGGCTGCTTGATGTTGGGTTGGCATACTCGGCCGCTCATTACCACGTCGGCTTGGAAACTCAGGTGA
>GA2ox8,putative gibberellin 2-beta-dioxygenase 8 (GA2ox8) gene, complete cds,[organism=Ambrosia artemisiifolia],MK098051
ATGCAACAGTTCTCTCCTTCTTACCCTCCATGTTTCCGTCATCAATTCTCCGACCAAACCCCCAACCAACTCTCCAACAACGACAAGAATAACCACGAACAACAAGATCCACTTCCATCAATAGATCTCCAACAAATAAACCTCAAACAACTCGAATCAGCATGTACGGACTGGGGAATATTCCGGCTAGTGAACCATGGGATTCCATCGGGTTTGTTGTCGGAGCTCCATGAACATGCGGTTAAGATATTTGAACTTGAATTTGAATCGAAACAAAGGCTATTCGAATCGGTTTCGTCGTCTGTAATGTCGTATTTTTGGGGTACTCCGGCGCTTACTCCGGCTGGTGTTGCACTAAGGAAAGATGAAGGAACAGTGGATTATAATTGGGTTGAAGGGTTGAATATTCCTTTGAGTCAACCCTCACAGGTTGACCTTGTTCACCAACCATTGATACGTGATTTCAGGAGATTATTAGAAAGTTATGGGGTCCACCTAGAAAGATTAGCAAAGTCAATATTTGGTGCAATGTCACAAAACCTAAAGTTGTCCGAAGACAATGAATGCTACTTGTCACCATCAACAGGACAGTTGAGAGTGTATAGGTATCCAAGGTGCTGTTTTGACAACCCACCAAAAGTATGGGGGATGGATGTGCACACTGATAGTTCTGTGGTTACAATTTTGAACCAATTTGAAGTTGGAGGGCTTCAAATTCTTTCTCCCAAAGATAATGCTTGGATTGATGCTAAGCCTATTCCAAACACTCTTATAGTTCATCTTGGTGACATGATGCAGGCAATAAGTAATGACAAGTACAAGAGTGTGAAGCACAGGGTATTGGTGAACAGCGAAAAAGAGCGTTTTTCAATAGGCTACTTTGTGTTCCCGGGTGATGATTGTGTGATCCAAAGCCCAAACTACAAGCCCTTTACATATCCAGATTTTAGGGCCCAAGTCCAACAGGATGTCAAGACCTTGGGCCTAAAGGTTGGACTATCAAGGTTCAAGCTCACTGACAATGTGGACTCTTAA
>GA2ox1,putative gibberellin 2-beta-dioxygenase 1 (GA2ox1) gene, complete cds,[organism=Ambrosia artemisiifolia],MK098052
ATGGTGGTTTTGACAAATCCTCCAATGGAACAGTTCTTTATGAAACCATCAAAGCCAAGCTCAAACCCATTGATCATCCCAGACATCCCTCTCATTGACCTCTCTAAACCCGAATCGAAACACCACCTGGTTAAAGCCTGTCAAGATTTTGGATTCTTTAAGGTTGTTAATCATGGTGTTCCTGCAAAGTTCATCACTAGACTCGAATCTGAAGCCATCAAGTTCTTCGATTCTCCGCTTTCTGTCAAACAGAAATCCGGTCCCCCAGACCCGTTTGGTTATGGGAACAAAAGCATTGGTGGAAATGGTGATATCGGTTGGGTCGAATACCTTCTTCTCAACACAAAACCCGAATCCGTTTACCCCGATAATTTGCAGGGCATTGTGAATGATTATGTGACGGTAGTGAAAAACATGGCATGTGAAATTATGGAATTATTAGCGGATGAAATGAAACTACAGCCAAGAAACGTGTTCAGCAAGATGCTGATGGATGAACAGAGTGACTCAGTTTTCCGGCTAAATCACTACCCACCGTTTCCAGAGTTTCAAGAAAGCGAAACAAACGGCCGGAAATTGATAGGATTTGGAGAACACACCGACCCACAAATCATCTCTATTTTGAGATCTAATAACACATCTGGGCTTGAAATATTGCTGAGAGACGGAAGATGGATGTCAGTTCCTCCCGACTCTGAATCTTTCTTCTTCAATGTCGGTGATTCTTTGCAGGTGATGACGAATGGAAGATTCAAGAGTGTGAAACATAGGGTGGTCGCAAATGGTACAAAGAGTAGAATGTCAATGATATATTTTGGAGGACCACCATTGAGTGAAAAAATAGCACCACTGCCATCACTAATGGAAGAAAATGAAGACAGCTTGTACAAGGAGTTCACCTGGTTCGAGTACAAGAAATCTGCGTACAAAACAAGATTATCTGATAACAGGCTTGGTTTTTTTGAAAAAAGTAACAACATCTTAAGGTGTTAA
>GA2ox3,putative gibberellin 2-beta-dioxygenase 3 (GA2ox3) gene, complete cds,[organism=Ambrosia artemisiifolia],MK098053
ATGGTGGCTCTATCTCAATCCACAATAGAACAGTTCTTTCTCAAAACATGTCCACCAGTCAACCCTTTGACTTTTCCTAATATTCCACTCATTGACCTTTCAAAACCTGATTCAAAACAACTCATAGTCAAAGCATGTCAAGATGTTGGGTTCTTTAAAGTAGTTAATCATGGAATATCGTTAGATTGCATCAATAAACTTGAATCAGAAGCCACTAAATTCTTCTCTTCACCTCAATTACTCAAAGAAAAAGCCGGTCCACCTGACCCTTTCGGTTATGGTAATAAGAACATTGGTCGCAATGGCGACGTTGGTTGGGTCGAATATCTTCTTCTAGACGTAAAACCCGACTCCAATTACAAAAAACTTGAATACCCAGAAAATTTCCACTGTGTTGTGGATGATTATGTAACAGCAGTGAAGAAAATGGCATGTAATATACTTGAAATGATGGCTGATGAGTTGAAAATAGAGCAAACAAATGTGTTTAGTAAGTTATTGATGGATGAACAGAGTGACTCTGTTTTTAGGGTGAATTACTATCCACCATGTCCAGTGGTTCAAGAAAATTTAATTGGGTTTGGAGAGCATACAGACCCACAAATCATATCGGTTTTAAGATCCGATAACACGTCGGGTCTTGAAATTTCGTTACAAGATGGCAGCTGGGTCTCGGTTCCTCCTGATTCTGAATCCTTCTTTATCAATGTCGGTGACTCTTTACAGGTGATGACAAATGGAAGATTCAAGAGCATAAAGCATAGGGTGGTGGCAAACACTAAGAAAAGCAGGATGTCAATGATATACTTTGGAGGACCACCATTGAATGAGAAGATAGCTCCATTGGCATCACTCCTTGAAAGTGAAGAAGACAGCTTGTATAACGAGTTTACTTGGTCTGAGTACAAAAATTCTGCTTTTAATTCTGCATTGTCCCATAATAGGTTGTGTTCCTTTGAGAAGTTTTCTTCTAAAAAATAG
>GA3ox1,putative gibberellin 3-beta-dioxygenase 1 (GA3ox1) gene, complete cds,[organism=Ambrosia artemisiifolia],MK098054
ATGCATAAAAGATACCCCATGATCAACCATAAGTATTTAGACTTAACCTCCATGAAAGAATTGCCAGAATCACATGCATGGTTATCTCTAGATCACGAATTGCCTTCACATAACTCTTCAACTCCTGATCAAGTGCCTGTGATTAACCTCAAAGATCCAAACGCCATCAAACTTGTTGGTCATGCATGCAAAACTTGGGGTGTGTTCCAAGTCACTAACCATGGTGTCCCTATAAATCTTCTTCAACAAATGGAGGCTGCTGGTAGAAAACTTTTTGCTCTTCCAATGCAGCAAAAGCTCAAAGCTGCTCGGTCTCCGAATGGAGTTTCGGGCTATGGTGTAGCGAGGATATCCGCGTTCTTTCCCAAACTTATGTGGTCCGAAGGGTTCACCATAGTCGGATCGCCATATGAACATGCGCGTAAACTCTGGCCCAACCGTTACAGTCGATTCTGTGATGTGATTGAAGAGTATAAAGAAGAGATGAATAAATTAGCTCAAAAACTCATGTCCTTAATGCTGGGATCATTGGGTGTGACAATGGATGATGTAAAATGGGCTAGCTTACAAGGATCATCAGCCGCTTTGCAACTTAACTCGTACCCTGCTTGTCCAGATCCAGACCGAGCCATGGGTCTAGCAGCCCACACCGATTCAACCCTTTTAACCATCCTTCACCAAAACAACACAAGTGGACTCCAGGCACATAAAGAAGGAACCGGTTGGGTCACAGTACCACCTATACCCGGTGCACTAGTGATCAATGTGGGAGACCTTCTCCACATACTATCCAACGGTTTGTACCCAAGTGTTCTGCACCGAGCCATGGTGAACCGAACACAACATCGGTTGTCTGTGGCATATCTTTATGGGCCACCATCTAATGTTGAAATCTCACCTCTTTCAAAACTAACAGACCAAGTTCACCCTCCACTTTACCGTGCGGTTACTTGGAGCGAGTATCTTGGCACAAAGGCGAAACACTTCAACAAGGCGTTGTCTTCGGTCCGTTTATGTGGCCCTTTGAACGGATTTGCGGACACAAACGATCATAACGGTGTACAAGTTGGTTAA
>CYP72A219,putative cytochrome P450 CYP72A219-like (CYP72A219) gene, complete cds,[organism=Ambrosia artemisiifolia],MK098055
ATGGAGCAAATGCAAAACGAAGTACAATCTAAACCCATGAATCTGTCACACGATATCTCTTCTAGGGTCATGCCCTTTTTCTACAAATTCTGGGTCTCTAGTCATGGTAACAACTTTTTTACATGGATAGGGACGACGCCTGTGGTACATGTAACTGAACCGACTTTGGTACGAGAGGCTTCGGTAAACTACAGAAAATATCTAAAGGTGATAGGTAATCCGTTAAGAAAATCGCTAGCAACTGGCTTATTCTTTGCGGAGGGTGATCGATGGGCTAAACATAGAAAAATCATCAATCCCGCATTCCATCTCGAGAAGCTCAAGCATATGGAACCCTCATTTTATGAGACATGTAGCGAAATGATGGACAAATGGGAAGAACTAATGACCGGAGAAAACTCTTGTGAAGTGGATGTAGTGCCCTATTTTTGTTCTTTTTCAGCTGATGTAATTTCGCGTACAGCTTTCGGTAGTAGTTTTAAAGAGGGAAGAAAGATATTTGAACTTCAAAAAGAACAAGCCGAGATGATGGACAAGATTGACAAGTCACTTTATGTACCAGGATCAAGATTTTTACCAACAAGAAACAACAAGAGAATAAAAGAGATTGCACAAGAGGTGAGGGCTATAATATATAGCATTATTGATAAACGAGTGGCTGCGATGAAGTCTGGGGAAATTACAAGCAAGGATGACCTTTTAGGCATGCTTTTGGAGTCTAACAACAAAGAAATTAAAGAGGGTGGGAATAAAAATTTCGGACTAAGCAATGAGGATATATTTGAAGAATGCAAGCTTTTCTATTTTGCCGGTCAGGATACCACTGCATATGCACTTATTTGGACTATGATTTTACTAAGCCATCACAAGGATTGGCAAACACGTGCAAGAGAAGAAATATTACATGTATTTGGAGACAAAAGGCCAGATATTCATGGGTTGAATCAGCTAAAAATTCTGAACATGATCTTGAATGAGGTTCATAGACTATACCCGGTAGCTACGACAACAAGACGACTCATACATGAAGAAGTTAAACTAGGTAACTTAACTTTGCCGGCAGGAACCATCATCCAATTAAACAACTTGCTTTTTCACCATGACAAAAAGACATGGGGTGAAGATGCGAGCGAGTTTAATCCCCAGAGATTTTCTGAAGGTGTTTCAAAGGCGACGAAGCAGGGGCAAGTTTTGTATCTCCCGTTTGGAACTGGTCCACGTATATGCATTGGCCAGAATTTTGCAATGCTAGAAATGAAAATGGCACTGGCCATGATTCTTCAACGCTTTTCTTTTGACTTATCTCCATCGTATTCACATGCTCCGCAGACTGTACTTTCTCTGCAACCTCAGTTAGGAGCTCACCTGATTCTACACAAACTTTAG
>PHYB,putative phytochrome B-like (PHYB) gene, complete cds,[organism=Ambrosia artemisiifolia],MK098056
ATGGCTTCAGGAGGGAGCTCTAGGGCTCATCATCAGGTATCACCATCATCCTCCTCTAATAATAATAATAATAATGCTACAGTTAGCAGCAAAGCCATTGCCCAGTATGCCGTTGATGCCAGGCTCCACGCCGTGTACGAACAGTCGGGTGAGTCGGGTAAGTCCTTCGACTACTCCCAGTCCATCAAAACGACGACGGACTCTGTCGTCGCCGAGCAGCAGATGAGCGCCTATCTCTCCAAAATCCAAAGAGGCGGACACATCCAGCCCTTCGGCTGCATGATTGCTATTAATAATTCCACCTTCCGAGTCATCGCCTTCAGTGAGAATGCAAGAGACAGACTAGGAGGAGGACCCCAGTCGGTTCCCTTCGATTCTTCTTCATTTCTTACAATTGGCACCGACGTCATGACCCTTTTCACCCCTTCCAGCGCTGACCAGCTTCTCAGAGCTTTTCGCGCCCGTGAGATCACTCTCCTAAACCCTGTCTGGGTTCACTCCAAGATCTCCGGCAAACCCTTTTACGCTATTTTGCACAGGATTGATGTTGGTATTGTCATTGACTTGGAGCCTGCTCGCACTGAGGACCCTGCTTTGTCCATTGCTGGTGCTGTCCAGTCTCAGAAGCTCGCCGTTCGCGCCATTTCTAATCTCCAATCCTTACCTTCCGGGGATATTAAGCTTTTGTGTGATGCCGTTGTCCACAATGTTAGAGACCTTACCGGTTATGATCGCGTCATGGTCTATAAGTTCCATGAAGACGAGCACGGTGAGGTTGTCGCCGAAGCCAAGCGCCCCGATTTGGATCCCTACATAGGCTTGCATTATCCTGCTACTGATATCCCACAGGCTTCCAGATTCCTCTTTAGGCAAAATCGTGTCAGGATGATTGTCGATTGTCATGCTAACCCTGTTCGTGTCCTCCAGGACGATAATCTCATGCAGCCCTTGTGTTTAGTGGGTTCCACCCTTCGGGCGCCTCATGGATGTCATGCCCAGTACATGGCTAACATGGGCTCAATCGCTTCCTTGGCCTTGGCCGTTATTATTAACGGAAATGAAGATGGTGCCACTGGAAGAGGTACCATGGGCCTTTGGGGATTGGTCGTCTGTCATCATACTTCTGCTCGATGCATTCCCTTTCCTTTACGATACGCCTGTGAATTCTTGATGCAAGCCTTCGGCCTCCAGTTAAACCTTGAACTACAGCTGGCTTCACAAATGTTGGAAAAACGGATTCTAAGAACACAGACCTTGTTGTGTGATATGATTCTTCGAGATTCACCAACGGGTATCGTCACACAAAGTCCAAGCATTATGGATCTTGTCAAGTGTGACGGGGCGGCACTTTATTATCAAGAGAAGTACTACCCCTTAGGCATTACACCGACCGAATCACAAATCAAAGATATTGTTGACTGGTTATCATCCTGTCATACAGATTCAACCGGTTTAAGCACCGATAGCTTAGCCGATGCGGGGTACCCGGGTGCAGCTTCACTTGGTGATGCGGTTTGTGGAATGGCGGTTGCTTACATAACTTGTAAAGATTTCCTGTTTTGGTTTCGGTCCCACACTGCGAAAGAGATCAAATGGGGTGGGGCTAAGCATCATCCTGAAGATAAAGACGACGGTCAAAGAATGCATCCGCGTTCTTCGTTTAATGCGTTTTTAGAAGTTGTGAAAAGTAGAAGTTTGCCATGGGAGAATGCAGAAATGGATGCGATTCACTCCTTACAGCTTATTTTAAGAGATTCGTTTAAAGATGCTGAGGAAAGCAATTCGAAAGCAGTTGTAAAGGTTCAAATTGAAGAAATGGGGTTGGAAGGGGTGGAAGAACTTAGCTCGGTCGCAAGAGAAATGGTTAGATTGATTGAGACTGCAACTGCTCCTATATTTGCTGTGGATGTCGAGGGTCGAATAAATGGATGGAATGCAAAGATTGCAGAATTGACAGGTTTATCGGTTAATGACGCCATGGGGAAGTCCTTGGTTCGAGATCTCATTTATAAAGAATCAGAACAAATTGTTACCAAACTTCTTAATAATGCTTTGCAAGGTGAAGAAGATAAGAACGTTGAGATCAAACTACGGACATTTAATTTGGCACAAGAAGAAGACGCTGTTTTTGTGGTGGTTAATGCTTGTTCTAGCAAGGATTATACGGATAGCATAGTTGGAGTTTGTTTTGTTGGTCAAGATGTTACAAGGCAAAAAGTCGTAATGGACAAATTTGTTCAAATTCAAGGTGATTACAAGGCAATAATTCATAACCCCAACGCTCTAATTCCACCCATATTTGCATCGGATGAGAACACATGTTGCTCTGAGTGGAACACCGCCATGGAGAAACTCACAGGGTGGGCCCGTGAAGACGTAATAGGGAAAATGTTGGTTGGGGAGATTTTTGGAAGTTGTTGTCGCTTAAAGGGTCCTGATTCTTTGACAAAGTTCATGATCATTTTGCATAATGCGATTGGAGGTCAGGATACTGATAAACATATGTTTTCATTTTTTGATCGCCGTGGAAAGTACGTCCAAGCTTTGTTGACAGCAAATAAAAGGGTTAATTTGAGCGGTGGTGAGGTTATGGGAGCATTTTGTTTCTTGCAAATTGCAAGCCCAGAGTTACAGCAAGCTATGAAAATACAACGACAGCAAGAAAATAAATGTTTCGAGAGGATGAAAGAGTTAGCATACATCTGTCATGAGATTAAGAATCCGTTAAGTGGCATTAGATTTTCTAATGCTCTCTTGGAAACAACAAACCTAACTGACGATCAAAAGCAGTTGTTGGAAACAAGTGCCGCATGCCAGAAACAGATGTTAAAGATTGTGAAAGATGTTGATATGGACAATATTCAAGAGGGTCATTTGGAGCTTGAAAAGCAGGATTTTGTACTTGTGAGTGTAATCGATGCTGTGGTCAGCCAAGTAATGTTTGCTTTGAGAGATGGAGGTGTACAACTGATTCGTGATATCCCGGAGGAAGTCAAAACTTTGACGGTGCATGGTGATCAAACAAGGGTTCAACAAGTTTTGACTAACTTTTTGCTGAATATGGTTAAACATTCACCGTCACCTAACGGTTGGGTAGAAATTCAAGTTCGACCTAGTTTGAAACAGAGTATTGATGGAATGAGCGATGTGCATATTGAGTTTAAGATTGTGTGCCCGGGTAGTGGTCTTCCGGCGGAAGTGGTTCAAGACATGTTTCATAGCAGTGGCAGTGAATGGAGGAGTGAGGAAGGTTTAGGACTGAGCATGTGTAGGAAAATTGTAAAGCTTATGAATGGGGATGTTCAATATATAAGAGAATCTGAACGATGCTATTTCCATGTCATGCTTCAACTATCTCTTCCACATACAACCTGA
>PHYA,putative phytochrome A-like (PHYA) gene, complete cds,[organism=Ambrosia artemisiifolia],MK098057
ATGTCATCCAAGTCAACAAGCAGAACACACTGCTCTAAGAGCAGTTCTTCAAGGTTAAAACGCGACGCCCGTGTGAACTCTCAAACCCCAATTGATGCTAAGCTTCATGTCGATTTCGAAGAGTCAGAACGACAGTTCGATTACTCGACTTCTGTTGATGTTAATGCTTCAACTTCAACTAGTAATGTTCCATCATCCACTGTTTCTGCTTACCTGCAGAAAATCCAAAGAGGCAGTCAAATTCAACCCTTTGGTTGTGTATTAGCTATTGATGATCAAACCTTAAAGATACTAGCTTATAGTGAGAACGCATTAGAAATGCTTGATCTCGCTCCACACGCGGTACCTAGTATGGAGCAGCAAGAAGTGTTAACGTTTGGGACGGATGTCCGGACACTTTTTAGATCATCATGCGCATCTGCTCTTCAAAAAGCTGCTAGTTATCCAGATGTTAATCTGTTGAACCCTATTTTAGTTCACTGTAGGACTTCGGGTAAACCGTTTTACGCGATTTTGCATAGGGATGATGTTGGTTTGATTATGGATTTAGAGCCTGTGAATCCGGCTGAAGTGCCTGTCACGGCTGCGGGGACTTTGAAATCGTATAAGCTTGCTGCGAAAGCGATTTCGAGGTTACAGTCGTTGCAGAGTGGGAATATATCGCGGTTGTGTGATGTGTTGGTTAAGGAAGTGAGTGAGTTAACGGGGTATGATCGTGTTATGGTGTATAAGTTTCATGAAGATTTGCACGGTGAGGTTATTGCAGAGTGTCGGAAGCCGGATCTTGAGCCGTATCTCGGGTTGCATTATCCGGCTACTGATATACCTCAAGCTTCGAGGTTGCTTTTTATGAAGAATAAGGTTAGGGTGATTTGTGATTGTTTGGCTCAACCGGTGAAGGTTGTCCAAAGCGAGAGTTTATCTCAGCCGTTGAATCTTTCGGGGTCTTCTTTAAGAGCGCCACATGGGTGTCATTCGCAGTACATGGCGAATATGGGGTCGATTGCGTCTCTTGTGATGGCTGTAACCATCAATGATGGTGATGAAGATGATTATGATAATGATGATGGTAATGAGTCCCAGAGTGGGATTAATATGCAAGAAACACAAAAGGGTAAAAGGTTATGGGGTTTGGTTGTTTGTCATCATTCAAGTGCTCGATTCGTATCGTTTCCTTTACGTTACGCGTGTGAGTTTTTGATTCAGTCTTTCGGTGTTCATATAAACAAAGAGGTTGAGTTGGCTAGTCAACAACGAGAAAAGCATATCTTGAAAACGCAAACGGTTCTTTGTGATATGCTTTTAAGAGATGCACCGATCGGGATTATGACACAGTCGCCTAACGTGATGGACCTTGTTACTTGTGACGGGGCGGCTCTTTATTACAAAAACAAGTTTTGGTTACTTGGAGTCACACCAACCGAATCCCAAGTTAAAGATATCGCAAATTGGCTTCTAGAAGAACATGTTGGAAGTACGGGTTTAAGCACGGATAGTTTAGTGGATGCTGGATATTCAAACGCTCTAATTCTCGGGACAGCTGTTTGTGGAATGGCGGCAGTTAAGATAACCTCAAAAGATTTCCTGTTCTGGTTCCGGTCCCACGCTGCAAAAGAAGTGAAATGGGGTGGGGCGAAACATGACCCGGATGATAACGATGATGGAAGAAAAATGCATCCAAGATCCTCGTTTAAAGCGTTTTTGGAAGTGGTAAAAAACAAGAGTTTACCATGGGAAGATGTGGAGATGGATGCTATTCATTCTTTACAGTTGATATTACGAGGGTCTTTGCAAGATGACGACGAGGCGGGTGGTGATAGTGTCGCGGGTGATGACGATGATAATGATAAGAAGATAGTGAGAGTTCCAGACGATATGAGCATACAACGTTTTGATGAGTTGCGGGTTGTTACTAATGAAATGGTGCGGTTGATTGAAACAGCTTCAGTCCCGGTATTTGCTGTTGACGGAAATGGAAATATTAGCGGATGGAATGATAAAATAGCCGAAATTACTGGATTGCCATTGGATCAAGCCGTTGCTGTCTCGTTAGTTAATCTGGTTGTTGATGATTCGGTTGATGAAGTCAAAGCTATGCTTTCCTCTGCTTTACGAGGAACCGAAGAAAAAAACGTTGAAATAAACTTTAAATGTTTCGGTGGTCAAGAAAATGACCACGTTACCCTTGTTGCAAACGCATGTTGTAGCCGTGATGTAAAGCAAGCAATCGTAGGGGTATGCTTCGTTGGACAAGATTTAACCGCTCAAAAGATGATCACCGAAAAATACACAAAAGCGAAAGGTGATTATGCTAGCATTATCCGTAGCCCGTATGCACTTATTCCCCCGATTTTCATGATGGATGAATACGGTAAATGCTTGGAGTGGAACAATGCCATGGTAAAGTTAACTGGTTTTCCAAGGGAAGAGGCAAATAATAAAATGCTTTTAGGTGAAGTTTTTACCGTCGGTAATTTCGGTTGTCGGGTCAAAGACGATATGTTGACCCGCCTCAGAATATTACTAAACGAGGTTATTTCCGGGTTGGATGCAGATAAGTTAATGTTTGGGTTTTTCGACCAAAACAGTAAATATGTCGAGGGATTACTTTCTGCTAACAAAAGGGTCGACGGCGATGGAAAAATAACGGGTGTTTTATGTTTTATACATATAACGAGCCCTGAGCTTCAACAGGCGATGTTGGTGCAAAGAATGTCTGAACAGGCTGCTTTAAATAGTCTTACAAAAGTGTCTTATTTAAAACATGAACTTAAGAATGGTTTAAATGGAATTAAGCTCGTTGATGAATTTATGGAATCAGAGCTACGTGGAGAACAAAGACGTATTTGGCGTAATAGCTGCTTATGTCGTGAGCAGTTGGCACAAATTGTCGATGATTCTGATATAGAAAGCATCGAACAATGCTATACGGAAGTGAAATGCGCAGAGTTCAAACTCGGGGAGTGTTTGGACGTGGTTTTGAACCAGGTCAAGAGTTTGAGCCAGGAGCGGAAAGTGGAGGTAGTTTTCGATGCACCTGAACAAGTTTCATCCTTATCCGTATTTGGAGACAATTTGAGGGTTCAACAAGTGCTTTCAGATTTCTTATCTAATGCGCTATTTTTCGCTCCTGAGTATGAAGGATCTTCCATTACGTTTCGTGTAACTCACAAAATGGAACACATTGGCGCAAAAATACAAGTCGCGCATCTGGAATTCAGAATTACCCATCCGTCACCGGGGATGCCGGAGAAGGTGATTCAGGATATGTTTCACAGTAACAGAAGTGTGTCAAGAGAAGGTCTTGGACTTTACATAAGTCAAAGACTTGTGAAGATTATGAATGGAAGTGTGCAGTATCTAAGGGAAGCTGAGAGAGCTTCTTTCATTGTTCTGATTGAGTTTCCGGTTTCGTCCCTGTCGACTTCCGACAATAAACGGTCGAAAAGAATATGA
>CRY1,putative cryptochrome-1-like (CRY1) gene, complete cds,[organism=Ambrosia artemisiifolia],MK098058
ATGACAAGTGTGGTGTGGTTTAGAAGAGACTTAAGGGTAGAAGATAACCCTGCTTTAGCTGCTGGTGTAAGATCAGGTAAGGTTATAGCAGTCTTTATATGGGCACCTGAAGAAGAAGGTCATTATTACCCTGGAAGGGTGTCAAGATGGTGGTTAAAACAAAGTTTATCTTTCCTTGATTCTTCTTTGCAAAATCTAGGAACATCTTTAATCACTAAAAGATCTTCTGATAGTGTTTTATCTCTTCTTGATGTCATTAAATCTACTGGTGCTACTCAGCTCTTTTTTAACCACTTATATGATCCTATTTCTCTCGTTAGGGATCACCGAGCAAAGGAGATTTTAACTGAAAATGGGATTGTAGTACAATCATTTAATGCAGATTTGCTATATGAACCATGGGAAGTTCTTGATGATGAAGGTCAACCGTTCATGACATTTTCATCATTTTGGGACCGATGTCTTAAAATGCCATATGATCCCCAGCCCCCACAACTTCCACCAAAAAGAATAATTTCAGGTGACCTATCTAGATGCCCTTCAGACACAATAGTTTTTGAAAACGATTCCGAAAGAGGAAGCAATGCTCTTTTAGCCCGGGCCTGGTCACCAGGATGGAGCAACGCCAACAAGGCCCTAACAACTTTCATTAACGGGCCATTACTAGACTACTCCACAAACCGTAAAAAAGCTGATAGTGCCACAACTTCATTTCTCTCTCCACACCTACACTTTGGTGAAGTCAGTGTTAGAAAAGTCTTTCACCAAGCCCGAACCAAACAAATTTTATGGGCCAACGAAGGGAATAAAGCAGGCGAAGAAAGCGTTAATTTGTTCCTGAAATCAATTGGGCTTCGTGAATATTCGAGATATATGAGCTTTAATCATCCATATAGTCACGAAAGGCCTCTGTTGGGTCACTTGAAGTTTTTCCCATGGACTATTGATGAGAACTATTTTAAGGCATGGAGACAAGGTAGAACGGGTTATCCGTTAGTTGATGCGGGTATGAGAGAACTTTGGGCCACGGGTTGGTTACATGATCGGATACGGGTCGTGGTTTCAAGTTTTTTTGTGAAAGTCTTACAGTTACCATGGAGATGGGGCATGAAATATTTTTGGGATACTTTGTTGGATGCGGATCTTGAAAGTGATGCACTTGGTTGGCAGTATATATCGGGTACTTTACCTGATAGTCGTGAGTTTGACCGAATTGATAATCCTCAGATTGAGGGATATAGTTTCGACCCGAATGGTGAATACGTAAGAAGATGGCTTCCTGAGCTCGCTAGGTTACCAACCGAATGGATACACCACCCATGGGATGCACCTGAATACGTGCTTCAAGCTGCTGGAATCGAACTCGGGTCCAATTACCCTCTCCCTGTTGTAACAATCAATGCAGCAAAATCCCGATTACAAGAAGCACTAACTCATATGTGGCAGCACGAAGCCAATGCTCGAGCCATTCTTGAAAATGGGACTGAAGAAGGGCTCGGCGATTCATTTGAAGACACCCCGATTGCTTTCCCGCAAGATATGCAAATGGAAATGGATCAAGAAACCGTACGAAACCGTACAACCACCACGATCCGCCACTATGAGGACCAAATGGTTCCAAGTTTGACCTCATCATTGTTACGAGTAGAAGAAGATGAAGAAGAGTCGTCTTTGGATAATAGAAATTTAGCACGCGATAATAGTAGAGCCGAAGTACCTAATGATGTTCTGAACCGGGATTTGTCGGAACGAGAATCGGTTCACCGAGAATCAGGGCAAGATTTTGGTATGCAGTCGGTTTTGCCCCAGTTTAATATCCAAATTGCCCTGAGGAATGCTGAAGATTCTCCGGCGGAATCTTCTAGTGGTATGAGTTCTCGAAGGGAACGTGACGGTGGTGTGGTGCCTGTGTGGTCACCGGAAAATTCTAGTTATTCTGAGCCGTTTGTAGGCGAAGATAACTCTTATTTGCAAAGGCATCCACAGATCAACTGGACGCAACTCTCTCAAACCGGGTAA
>COP1,putative COP-1-like (COP1) gene, complete cds,[organism=Ambrosia artemisiifolia],MK098059
ATGACAAGTGTGGTGTGGTTTAGAAGAGACTTAAGGGTAGAAGATAACCCTGCTTTAGCTGCTGGTGTAAGATCAGGTAAGGTTATAGCAGTCTTTATATGGGCACCTGAAGAAGAAGGTCATTATTACCCTGGAAGGGTGTCAAGATGGTGGTTAAAACAAAGTTTATCTTTCCTTGATTCTTCTTTGCAAAATCTAGGAACATCTTTAATCACTAAAAGATCTTCTGATAGTGTTTTATCTCTTCTTGATGTCATTAAATCTACTGGTGCTACTCAGCTCTTTTTTAACCACTTATATGATCCTATTTCTCTCGTTAGGGATCACCGAGCAAAGGAGATTTTAACTGAAAATGGGATTGTAGTACAATCATTTAATGCAGATTTGCTATATGAACCATGGGAAGTTCTTGATGATGAAGGTCAACCGTTCATGACATTTTCATCATTTTGGGACCGATGTCTTAAAATGCCATATGATCCCCAGCCCCCACAACTTCCACCAAAAAGAATAATTTCAGGTGACCTATCTAGATGCCCTTCAGACACAATAGTTTTTGAAAACGATTCCGAAAGAGGAAGCAATGCTCTTTTAGCCCGGGCCTGGTCACCAGGATGGAGCAACGCCAACAAGGCCCTAACAACTTTCATTAACGGGCCATTACTAGACTACTCCACAAACCGTAAAAAAGCTGATAGTGCCACAACTTCATTTCTCTCTCCACACCTACACTTTGGTGAAGTCAGTGTTAGAAAAGTCTTTCACCAAGCCCGAACCAAACAAATTTTATGGGCCAACGAAGGGAATAAAGCAGGCGAAGAAAGCGTTAATTTGTTCCTGAAATCAATTGGGCTTCGTGAATATTCGAGATATATGAGCTTTAATCATCCATATAGTCACGAAAGGCCTCTGTTGGGTCACTTGAAGTTTTTCCCATGGACTATTGATGAGAACTATTTTAAGGCATGGAGACAAGGTAGAACGGGTTATCCGTTAGTTGATGCGGGTATGAGAGAACTTTGGGCCACGGGTTGGTTACATGATCGGATACGGGTCGTGGTTTCAAGTTTTTTTGTGAAAGTCTTACAGTTACCATGGAGATGGGGCATGAAATATTTTTGGGATACTTTGTTGGATGCGGATCTTGAAAGTGATGCACTTGGTTGGCAGTATATATCGGGTACTTTACCTGATAGTCGTGAGTTTGACCGAATTGATAATCCTCAGATTGAGGGATATAGTTTCGACCCGAATGGTGAATACGTAAGAAGATGGCTTCCTGAGCTCGCTAGGTTACCAACCGAATGGATACACCACCCATGGGATGCACCTGAATACGTGCTTCAAGCTGCTGGAATCGAACTCGGGTCCAATTACCCTCTCCCTGTTGTAACAATCAATGCAGCAAAATCCCGATTACAAGAAGCACTAACTCATATGTGGCAGCACGAAGCCAATGCTCGAGCCATTCTTGAAAATGGGACTGAAGAAGGGCTCGGCGATTCATTTGAAGACACCCCGATTGCTTTCCCGCAAGATATGCAAATGGAAATGGATCAAGAAACCGTACGAAACCGTACAACCACCACGATCCGCCACTATGAGGACCAAATGGTTCCAAGTTTGACCTCATCATTGTTACGAGTAGAAGAAGATGAAGAAGAGTCGTCTTTGGATAATAGAAATTTAGCACGCGATAATAGTAGAGCCGAAGTACCTAATGATGTTCTGAACCGGGATTTGTCGGAACGAGAATCGGTTCACCGAGAATCAGGGCAAGATTTTGGTATGCAGTCGGTTTTGCCCCAGTTTAATATCCAAATTGCCCTGAGGAATGCTGAAGATTCTCCGGCGGAATCTTCTAGTGGTATGAGTTCTCGAAGGGAACGTGACGGTGGTGTGGTGCCTGTGTGGTCACCGGAAAATTCTAGTTATTCTGAGCCGTTTGTAGGCGAAGATAACTCTTATTTGCAAAGGCATCCACAGATCAACTGGACGCAACTCTCTCAAACCGGGTAA
>CO,putative constans like-1 (CO) gene, complete cds,[organism=Ambrosia artemisiifolia],MK098060
ATGTTGGATCACACCGGTACCCTCTGCTTAAAAACTAGTACCACCTGGGCTCGTGTCTGTGACACCTGCCGCTCTGCCCCCTGCACCATCTACTGCCGCCCTGACAACGCCTACCTCTGCACCGCCTGCGACGCCCGCATCCACGCCGCCAACAAACTCCAATCATCCCAACACGAACGTGTCTGGGTCTGCGAGGCCTGCGAGCAGGCTCCGTCAGCTTTTATTTGTAAAGCTGACGCAGCCTCGCTCTGCACGTCTTGTGACGCAGATATCCACTCTGCTAACCCACTTGCCCGCAGACATCACCGGGTACCGGTCATGCCGATACCCGGTGCGTTGTACGGACCTCGGGTTAATGACCCGAGGTCTGTAATTGGGCTGGGAGTGGAGTCGCAGAGTGGGACGTTGTTTTCGAATGATGGTGGGGATGAGGAGGATGAGAGTGAGGCGGCGTCGTGGTTGTTGTTTGATGGGGCGGTGGGGAAGAGTAATGGGAATAAGGAGAGTGGAGGGTTTTTGTTTGATGGGGAAGGAGGAGAGGAGGAGTATTTGGAGTTTATGGAGTTTGGTGGTGGTGATGATCAGCAGCAGTGTTATACCAAGGTGCCGGAGAAGATGTATGCTGGTGGTGGTGATGCGGATAGTGTGGTGCCGGTGCAGAAGAACCAACATCATGAGTTTCAGAACCATAAGTTTCAATTGGGAATGGAGTACGAAGGATCCAATGGTGGTGGTGGTTATGGTTATCCTCAAGTACTTACTCACAGTGTTTCCATGTCATCATTGGATGTAGGAGTTGTACCTGATTCAACAAGGTCCGAGGGTTCATTATCACATCCTAGACACTCAAAAGGGACGATCGACCTGTTCTCAAACCCTCCGGTTCAAGTGGCAACCCAACTCACTCCAATGGATCGAGAGGCCCGGGTCTTGAGGTACAGAGAGAAAAAGAAAACAAGAAAGTTTGAAAAAACTATCCGCTATGCATCAAGAAAAGCTTACGCAGAAACAAGGCCTAGGATTAAAGGCCGTTTTGCTAAAAGAACAAATGCAGATGTCGATGTGGATCAAATGTTTCCTACAAACCATATGATAGAAGGCGGATATGGAATTGTCCCCTCGTTTTAA
>SPA,putative SUPPRESSOR OF PHYA (SPA) gene, complete cds,[organism=Ambrosia artemisiifolia],MK098061
ATGATTCTGAGTGAAGTTATGGATAGTGAAGTGAATGCCACAAACGATATTAATGTTCAAGATAAGAAATCCGGCCAATTTACAAATGTTTCAGATAATAAAAACAATGATCGGGTTGGTACATCAAGTCATGCATCTACCAGCCCTCGTTGTGCTGATAATCCTGGGGTATCAGTTGAAGGATTAACAATAACAAATTTCAGTGGTGGGAAATCAGAAATTATCAATGCACCAAACATAATAGATGGAATTAAAGACACCAGTACACCAAACCCTAGGGTTTGGCAAGATGATTCTAATTTCTTCTCAGAATTTCTAGAGAAAAAACAAGAAATCGTAAGTCAAATTCAAAACGAGAGAACTGACAATTCACCACAGGATGAAAAGCAACCATCTCAAGGAGGTATCCGAACAAAGATTGTTTCAAAATCTGGTTTCTCTGAGTTCTTTGTTAAGAACACACTAAAGGGCAAAGGAGTCATTTACAAAGGTCCAGCTCGAGATAGAGTCAGTGTTCACAGTCGTGGTCAAAGTGATATCGTCTCTTTTCCTGTTATCACTCCTGACCCAAGGCCCAGTGTTCATCCCAACAATAATAATGTGAGTTTAAGAGAATGGTTGACAACTCGCGGTAATAAAATCGATAAATCTAAAAGCCTATTTATATTTAAACAAATATTAGATTTTGTAGATTCATCACATTCTCGAGGTGTGGTCTTAGAAGCCCTAAAACCATCATGCTTTATGTTGTTCCCTTCAAACGATGTTTTGTACCTTGGTCCACCGGCTAACAAGGAACTCACAGAAACCAACAAAAGGAGAAGACTTGGGGACAACCGTAACTCATTTGCCAGGTGGCTACAGTTACCAAACCAAGTATCTGGTTATGGATTAAATGAAGAGAACGTCGGTAGTGACAGTGATTCATTAGAAGCACAGTGGTATGCAGGTCCTGAGGATGGTAGAGAGAGGTGTTCTACATCGTCTTCCAATATGTACTCTTTGGGAGTTCTTCTATTTGAGCTTCTTGCATCATTTGAATCTGGTAGAGAACATGTGGTTGCGATGATAAATTTACGTCAAAGGATTCTTCCACCTAGTTTCCTTTCTGTAAATCCTATGGAAGCTGGATATTGTCTTTGGTTGCTTCATCCTGAGGCTTCTGCACGACCAACAACTAGAGATATCTTAAAATCCAAGCTTGTAAGTGGAATAGAAGAAGTATCAACAGCCGGATTATTCTCCTCCATTGTTCAGGAGGACACTGAATCAGACTTGCTATTACATTTTCTTGCATCATTAGAAGAGCAAAAGCAGAAATGTGCCACCAAATTGATTGAAGATATTAACTGCATAGAGTCTGATATCTCAGAGATTGAATCAAGACGTGCAAATAATTCAACATTTGAGACAAATGTAACATCATCAAGTGTTATAAAAACCAATTTAATTCATCTTGAAAAGGCTTACTTCTCGGTGAGATCTGGCATCAATGTTTCTGAGAATGATACAACGGGAATTTCTGATCAAGTAATGTTAACGCATCGAGAAAATAATATTTGGGAACAGAATTTAAAGGAAGAAAAGAAGCCCTTAGATCGCCTTGGGGAATTTTTTAATGGTTTTTGCAAATATGCTCGGTTTAGCAAGTTTGAAGTTTCTGGTAGTTTGAGGAATGGTGATTTTAGTAGTTCTGCAAATGTTATATGTTCGCTTGGCTTTGATCGGGACGAGGATTATTTTGCAACTGCTGGAGTGTCAAAAAAGATTAAAGTATATGATTTTCATATGTTATTGGATGATTCGGTTGATATTCATTATCCTGCTGTTGAGATGTCGAATAAATCGAAGCTTAGTTGCATCTGTTGGAATAGTTATATCAAGAATTATCTTGCTTCTACAGACTATGATGGCGTGGTGAAGTTATGGGATGTAGGAAGCGGTCAAGCAGTTTCTCATCATACTGAGCATGAAAGGAGGGCATGGTCGGTTGACTTTTCTCATGTGGATCCCACAAAATTAGCCAGTGGAAGTGATGATTGTTATGTCAAACTTTGGAGCATTAATGAGAAGAAGAGCTTATCAACAATAAAAAACATTGCAAATGTTTGCTGCGTTCAGTTCTCTCCTTACTCTGCTCATTTACTGTCTTTCGGGTCAGCTGATTATAAGATCTATTGTTATGATCTTAGAAACACGTCCAGTCCGTTGTGTATATTGGCAGGCCATGACAGAGCTGTTAGTTATGTGAAGTTTTTAGATTCTGAAACCCTAATTTCTGCATCCACTGATAACACATTAAAGCTTTGGGATCTCAAGAAAAGCAGTTTGGGTTGCTTATCGACCAATGGGTGTGTCTTAACATTTAGAGGACACACAAACGAGAAGAATTTCGTGGGTTTATCTGTTGCTGATGGGTACATTGCGTGCGGTTCAGAAACAAATGAGGTGTTTGCTTATTATAGATCATTGCCCATGCCAATCACATCCCACAAATTTGGCTCAGTGGATCCCATTTCTGGCAAAGAAACCGACCATGGAAACAACCAGTTTGTTTCAAGCGTGTGCTGGCGGCAGAAGTCGGACATGGTGATTGCCGCCAATTCCAGTGGCTGCCTGAAGTTGTTGCAGATGGTGTAA
>CSTF77,putative cleavage stimulation factor subunit 77 (CSTF77) gene, complete cds,[organism=Ambrosia artemisiifolia],MK098062
ATGGAGGATAAATACAGCATTGAATCAGCAGAAGCACTTGCTAACGAAGCACAGCGATTGCCAATAACAGAGGCTGTGCCTAAATATGAGCAGCTTTTGGCCATCTTTCCTACAGCTGCAAAATATTGGAAACAATATGTAGAAGCACATATGGCTGTGAATAATGATGAAGCAACAAAGCAGATATTTAGCAGATGCTTATTGAATTGCCTGCAAATACCTTTATGGCGGTGCTATATTAATTTTATCAGGAAAGCTAATGAAAAGAAGGGGTTAGAGGGTCAAGAGGAGACCAAGAAAGCTTTTGAGTTTATGCTCAGTTATGTTGGATCTGACATAGGTTCTGGACCTGTATGGACCGATTATATCAACTTTTTGAAATCTTTACCGGCTCAAAACCCACAAGAAGAATCACAGAGAATGATCGCTCTAAGAAAAGTATACCAAAAAGCTATTGTGACACCTACTCATCATATCGAGCAACACTGGAGAGACTATGAGAATTTTGAAAATTCAGTTAGCCGTGCCCTGGCTAAAGGACTGGTATCCGAGTATCAGCCAAAATATAACAGTGCAAGGGCTGTCTACAGAGAGCGAAAGAAATACTTTGATGAAATTGATTGGAACATGCTTGCTGTCCCACCATCTGGTTCTGTTAAGGAAGAATTGCAATGGACGGCATGGAAGAGATTCTTAGCCTTTGAGAAGGAAAATCCTCAAAGGATAGATACTGTGTCTGCTAACAAGCGCATCTCATTTACATATGAGCAGTGCCTCATGTATTTATACCATTACCCGGATATATGGTTTGACTATGCTACATGGCATGCAAAATGTGGTTCAATAGATTCTGCAATCAAAGTATATCAACGATCTTTGAAGGCTCTTCCTGATTGTGCATTGCTAAGGTATGCTTATGCTGAACTTGAGGAATCCCGAGGGGCGATTCAGGCTGCAAAAAAAGTATATGAAAGCCTTTTAGGTGATGGTGCTAATGCAACTGCATTATCACATATACAGTTTATTAGATTCTTAAGAAGAACAGAAGGTGTTGAAGCAGCTAAAAAGTATTTCTTGGATGCACGCAAATCTCCAAATTGCACTTACCATGTTTATGTTGCTTATGCAACAATGGCATTTTGTATGGATAAGGATGCGAAGATTGCACATAATGTGTTTGAAGTAGGATTGAAAAGATTTATGCATGAGCCTGGATACATTCTTGAGTATGCAGATTTTTTGTCTCGCTTGAATGATGATAGGAATATTAGGGCTTTATTTGAACGGGCTTTAAGCTCACTTCCACCTGAAGAGTCTGTTGAGGTTTGGAAGAGATTTTCTCAGTTTGAGCAGACATATGGAGATCTTGCTAGCATGTTAAAGGTGGAACAAAGAAGGAAAGAAGCCCTTGCAAGAACAAATGAAGAAGGAGCATCGGCTTTAGAGAATTCTTTGCAAGATGTTGTATCAAGATATAGTTTTATGGATTTATGGCCATGCTCTACAAATGAACTCGAACATTTATCTCGTCAAGATTGGCTTTCGAGTAACATGAAAAAGAAAGTTGAGAAATCAACACTGGCGAATGAAGCAGATAAAACATCAGGACAGCTCTTAAATTCAAACATATCGTCTAAACTTGTTTATCCAGATACCTCGAGGATGGTGGTTTATGACCCTAGACAAAAGCCCGGTTTAACCACACCTGGTCTTCCATCTTCTGCTAGTCCATTGCCTAGTTCTAGCGCACCGTCAGTATTAACCACTAGTGGAGTACCAACTGTACCAAATGCCATTCCAAAAGCCTTGCCACCTGCACTGGCAGCATTCATAGCAAGTTTGCCCCCCGCAGACGGTCCGTTGCCTGATGTTGATTACGTTCTATCAATATGTTTACAAAGCACTTTACCAGTTGCGGAACCTGGGAAGCTAGCGACTCAAGCACAAGTGGGCCCGGCATCAAGTGATGTTTCTGGATCAAGCAAATCCCATTTGTACAAACCAAGAGACAGACGTGGGAAAAAACGAGACGCAGACAGGCAAGATGATGATGACACTAGCACTGTTCAAAGCCAACCAATGCCTAAAGACGCTTTCAAGATAAGACAGTTGAGAAAATCCAGAGTTGCTGCTGGAAGTGTGCAATCGGGAGCTGCATCGTATGGTAGCGTACAAACGGGATCTGCTTCGTATGGCAGTGGATTTTCAGGGGAGCAGTCCGGTAGCTATGGTTGA
>CSTF64,putative cleavage stimulation factor subunit 64 (CSTF64) gene, complete cds,[organism=Ambrosia artemisiifolia],MK098063
ATGGCTAATTCTCAACACCGCTGCGTTTTTGTTGGAAACATACCGTATGATGCAACTGAAGAACAGCTTGTGCAAATCTGTGAGGAGGTTGGTCCTGTTGTCTCCTTCAGATTAGTTATTGATAGAGAAACTGGTAAGCCCAAAGGCTACGGGTTTTGTGAGTACAAGGATGAAGAAACGGCTCTGAGTGCTCGACGCAATCTCCATGGTTATGATATTAATGGCAGACAGTTAAGAGTTGATTTTGCTGAAAATGACAAAAATCCTGACAAAAGCCGAGAACAGGGTCGTGGTGGACCTGGACTGCCTACAAATTCCGCTCCTCAAAAACAAATTGGAGGCCCTGCAGTGCATAGTGATCCGAGTCTAAACCAGGCTGTTGGTGTACAAGTGGCTATGGCTTCTGCAATTGTGATGGCTGGAACCCTTGGAGGTGGTCAAACAATTAACAACATAAGTCAAAATGGTATCCAGAGTCAACCAACATTGGGAACCGATCCTTTGACTCTTCATCTAGCTAAAATACCCAAAGGCCAGTTGATTGAGGTTTTGACAGAATTGAAGGCGTTAGCTACTCAAAACAAAGAACAAGCACGCCAGCTGTTGCTTGCTCACCCGCAGCTGTCAAAGGCGATTTTGCAGGCTCATATTATGCTGAAGGCAGTTCCTCCCCACATGTTACAGATGCCAAATGCTCAACTACTTCCTGGTCAACATACACATCCTCCGGTTCATGGTGGTCAAACTGGTCAACAATCTTCAATGCAATCACTTTCTGGGCTGCCTCCTCTTGCTCAGAACAAACTACCCCTTGGATTCATGCAACAATCTCAAAGTCAACCGTCTTCTTCATTAGTTCCCAGCCAGTATGCTGCACCCTCACTTCCTCCACAGCCTCGTTTTCAGACTCCACTGCCAGCTCAGCATCAGACCCTACATTATTCGACATTGTCGGGACTATCTGCTGCTGGAAATCTTCAATCATTACTTCCACAACATCCTATTCAGCCTTCTTTAACATCTCATAAGCCTAGCTCCTCAATCGGGTCTTCTATACCAAATAATGGAAGCAAGGATCATGAAAAGCCTCTACATTTATCTAATAATCCTGCATGGGGGCTCAAAGTTGATCATCATCCAAGCTTTAATAAAGACAAAGACCAAATTGTTCATCCTGCAAAATTGTTGAAAATGGACGATGGAAGGGGTGCATCTTTCTCACCTACAGATGTAAATCTTCCTGCCTCTGCCCCTTTATCTGGAAATCATATTTTAAAAGCGGGTCCCACAGAATCTCAAAAACCGAACCCTGAGCTTCCTCCTGGTGCTGAATCGGCTTTACTGCAACAAGTGTTGAGTCTCACACCAGAACAGTTAAGTTCATTGTCTCCAGAACAACAGCAGCAAGTCATTCAGCTTCAACAGATGCTTCGACAGTCATCTTAG
>VIP6,putative CTR9 homolog, VIP6 (VIP6) gene, complete cds,[organism=Ambrosia artemisiifolia],MK098064
ATGGCGTGTGTTTATATTCCGGTACAAAATTCAGAGGAGGAGGTACGAGTGGCTCTGGACCAGCTTCCTCGAGATGCTACTGATATTCTCGACATTCTTAAAGCCGAACAAGCTCCCCTTCATCTCTGGCTCATTATCGCTAGGGAGTACTTTAAACAAGGAAAGATCGAACAGTTCCGCCAAATTCTGGAAGAAGGATCCAGTCCTGAAATTGACGAATACTACGCAGATGTTAGATATGAAAGAATCGCCATCTTAAATGCCTTGGGGGCCTACTATAGCTACCTTGGGAAAATTGAGACAAAACAAAGAGAAAAGGAAGAACATTTTATTTTGGCAACTCAGTACTACAACAAAGCTTCCAGAATCGATATGCATGAGCCTTCTACTTGGATTGGCAAAGGTCAACTTTTACTAGCAAAGGGGGATGTGGATCAGGCTTTTGCTGCATTTAAGATTGTATTAGATGGAGACCGAGATAATATTCCTGCTCTACTGGGTCAGGCCTGTGTTGAGTTCAACCGTGGGAAATTCTCTAGTTCTCTGGAGATGTACAAGAGGGTCCTGCAAGTGTATCCTGGATGTCCTGCAGCTGTACGACTTGGCATAGGTCTCTGTCGCTACAAATTAGGTCAGTTTGAGAGGGCCAAACAAGCATTTGAACGTGTGTTGCAGTTAGATCCAGAAAATGTTGAGGCACTAGTGGCACTTGGAATTGTGGATTTACAATCAAATGAAGCTTCTGGTATTAGGGGGGCAATGGAAAAGATGCGAAGAGCCTTTGATATATATCCATACTGTGCAACGGCACTAAATTATCTAGCAAATCATTTCTTTTTCACTGGTCAGCATTTTCTAGTTGAGCAGTTGACTGAAACAGCTCTCGCTGCAACTACTCATGGCGCAACAAGGGCACATTCTTATTATAACCTCGCGCGTTCATATCATAGCAAGGGTGATTATGAAAAAGCTGGACTATACTACATGGCGTCCGTAAAGGAAATCAATAAGCCACAAGAGTTCATTTTACCTTTTTATGGTCTGGGACAAGTACAGCTAAAATTGGGAGACTACAAAAGCTCCCTATCAAATTTTGAAAAAGTCTTGGAAGTTTATCCCGAGAATTGTGAGACGTTAAAGGCTGTTGCTCACATTTATCTTCAGCTTAACCAGACTACTAAGGCTCATGAAGCTCTGAAAAAAGCCATCAGAATTGATCCTCGTGATCCCGAGGCCTTTCTGGATCTTGGAGAATTGTTAATTTCAACTGACTCCGGAGCTGCTTTGGATGCATTTAAGAGCGCACGTAATCTTTTAAAAAAGTCAAATGAAGAAGTGTCAATCGAGCTTCTTAACAATATTGGTGTTCTTCATTTTGAAAGAGGAGAATTTGAGCTTGCCCTTCAAACTTTTAAAGAGGCCCTTGGTGATGGAATATGGCTCAAATTAATAGATACTGAACCGCAGTCTGACTCTATTGAAGGTTTACACCCTGATCCTATTAGAAAAGCATTGTACCAACCAATTGATTCAAGTTTAGCTGCCCGGAAGTACAAGGATATGCAATTGTTTCATAATCTTGAGAATGATGGTATTTCTGTGGATTTACCATGGGATAAGATTACGACACTGTCCAATCTTGCTAGACTGTTTGAGCAGTTGCATAAAACTGAGACTGCTAGCCTATTGTACCGTTTGATTTTGTTTAAGTTTCCAGAGTACGTAGATGCTTACTTACGGCTTGCTGCTATTGCTAAATCACGGAATAATATCCAATTAAGCATTGAACTGATACATGATGCACTGCAAGTGGATGACAAAAACCCAGATGCGTTATGCATGCTGGGTGACTTGGAGCTTAAAAACGATGATTGGCTCAAGGCAAAAGATACCTTTCGTGCAGCAAAAGATGCATCTAATGGAAAAGATTCTTATGCTACTCTTTGTTTGGGGAACTGGAACTACTTTGCAGCAGTCAGATCTGAGAAAAGGGCTCCTAAACTGGAAGCAACTCATCTGGAAAAAGCAAAAGAATTATACACAAAGGTTTTGGTGGAGCATCCAGCTAATATGTATGCTGCCAATGGTGCTGGTGTGGTGTTGGCTGAAAAAGGTCAATTTGATATTGCGAAAGAGCTTTTTACACAGGTTCAAGAAGCTGCAAGTGGAAGTGTTTTTGTCCAGATGCCAGATGTGTGGATAAATTTGGCACATGTTCATTTCGCTCAAGGCAATTTTTCATTGGCCATTAAAATGTATCAAAATTGTTTGCGCAAGTTTTATTACAACACAGACAATCAAATTCTTCTGTATCTAGCCCGTACACATTATGAAGCTGAACAATGGCAAGACTGTAAAAAGACTTTACTGAAAGCCATCCATTTGGCACCTTCAAATTACACATTAAGATTTGACACAGGTGTCACCCTGCAGAAATTCTCAGCTTCGACACTACAAAAAACAAAAAGAACGGTGGATGAGGTGCGTGCAACGGTTGCTGAGCTTAAGAACGCAGTTCGTGTATTTAGTCAATTATCAGCAGCTTCAAATCTACAATTTCATGGATTTGATGAAAAGAAAATTGAAACTCATGTTGGATATTGCAAGCATTTGCTTGAGGCTGCAAAGGTCCATTGTGATGCTGCTGAGCTGGAAGATCAACAAAATAGACATAGACTAGAACTTGCTCGCCAAGCAGCAATACGTGAGGAAGAAAGTCGATTGGCTGAAGAACAGAAGAAAGTGAAGTTAGAAAAACGAAAACAAGAGGATGAGCTGAAGAAGGTGATGCAACAGGAACAACATCTAGAGCGTATTAAGGAACATTGGAAGAGTAGTGGGTCAAAGCGAAAAGATAGGGTTCAAAGCGGGGACGAGGATGGAGCGCAAGGTGAGAGAAGGAGAAGAAAAGGTAGCAGCAAAAAGAGGAAGAGAGACAAGAAAACAGAAACTCACATGGATGATCAAGATGAATATGAAGATGACAACGCCAACACAAATTATTATGAACCAGACAATCAAGTCAATAACCAGGTCAACGATGATGACGATCCACAGGATCTCCTTGCAGCTGCTGGCCTTGAAGATTCTGATGCTGATGACGACCCGGCTGCACCTTCATCAAATACAGGTAGAAGAATACGTGGGTGGTCAGAATCTGAAGATGACGAGCCAGAAAAGAGGCCACCTAGCTCTAGTCCCGTTAGAGACAACTCCGTGGATATGCAACTAAGTGATGGAGATTAG
>VIP5,putative RTF1 homolog, VIP5 (VIP5) gene, complete cds,[organism=Ambrosia artemisiifolia],MK098065
ATGGATGAGTTGAATGAGATGCTTCTTGAGGCAGCGGGCCTTGAAGCAGCGGGAAGAACTGGTACCCCACCGCCAAATAGGAGGCGGCAAAGGGATTCGTATTCTGATGATGGAAGTGATTCAAGAGATGATGAGTCGGATGACGACCGTGGGTATGCTGGCAGGAAGCCTTCTGGTTCTCAGGTTCCTTTAAAGAAGCGGTTGGACCCCACAGAACGAGATGATGAACATAGTAGCAGCCGTGAAGATGATGAAGAGGATGACGATAGGTATGATCGTGAGGGTGACAGTGACGATGACTCTGTTGGAAGTGATCTTTACAAAGGTGAAGAAGATAGAAGACGGCTTTCGAAATTGACGGAGCTTCAGAGAGAGATGATACTGGCTGAGCGTGCAACCAGGAGAAATGATCAAAATTTGAAAAACACTATGCAGCAAAAGAAAGAAAAGTCAAATCAATTAAGAAAAGACAGTCCTCCACCACGCGCGGCTAACCTCCGTTCTTCTGAACGGTCTGCTAACCGTGCAGCCAAAAAAGATGGTGCATTGACTCAACTGCGCAACAAGAAAATGCAACGTCAGCAAGATTCAGATTCTTTTCGGAAACGTAGAGATACTGACTCAGCAGTCAAACCGAAGGACTTCCCACGTCCTATACGTGCATCAAGTCGTAGTGTTAGTGGGTCCCCGAGTGAAGATGAAGATTCAGCACGCGAAATGGGCGACAGTGATGATGAAAATTCGTCAAAAGATTCCTCAAGCCTTACGTACGAGGATGTGAAGGGAATTACCATAAGAAGGTCAAAATTGGCAAAATGGTTTATGGAGCCTTTCTTTGAGGAGTTGATTATTGGTTGCTTTGTGAGGGTAGGCATTGGAAAGTCAAAATCGGGCCCGATTTACAGGCTCTGCATAGTCAGAAACGTGGATGCAGCTGACCCTGACCGACAGTACAAGTTAGAAAACAAGATGACTCATAAATATCTGAATGTTGTCTGGGGAAACGAAAGTTCTGCTGCCAGGTGGCAGATGGCCATGATATCAGACTCGCCACCAATCAAAGAAGAGTTTGACCAATTAATGCGAGAGGTTGACCGGCACGGTGGAAGGATGCCTAGTAAACAAGAGGTGATGGAAAAACGAGAAGCCATTGAGAAAACCAACTCATTTGTCTACTCTGCAGAAACCGTGAAGCAAATGTTACAGGAGAAAAAGTCAGCCATAAGAAGACCGTTAAACGTTGCAGCTGAGAAAGATCGGTTAAGGAGAGACATGGAAGTGGCTCAAATGAAGCAGGATGAGGTGGAAGTTGAGAGGATTAAAGCAAAACTCCAAGAACTAGAAGCTTCTCGGCAAACTCATGAGAAAGATAAGAAGGCAATAAGACTTGCAGAAATGAATAGAAAGAATCGGGTCGAGAACTTCAAGAATGCTTCTGAAATGAAGCCCGTGAATACTGGTCTGAAGGCTGGTGAAGCAGGTTATGACCCGTTTTCAAGAAGATGGACCCGGTCCAGGAATTACTATGTTTCAAAGCCTGGTGAGGCTGCTGCAGGTGAAGCCAATGGAGGGGATGCACAAACTGCTGCAGGGACGGATCCTAAAGCAGGCCTTGTGGCTACTGTAGCCGCACTGGAAGCTGCAGCGGATGCAGGGAAGTTGGTAGATACTAGAGCTCCTGTGGATCAAGGGACCGAGTCAAACATGTTGCATGATTTTGACCTGCCAATTTCGTTGGCATCACTTCAAAGGTTTGGTGGGGCCCATGGAGTCCAGGCTGGGTTCATGGCTCGGAAACAGAGGATAGAAGCAACGGTTGGGTGCCAGGTCCCTGAGAATGATGGGAGGAGGCATGTATTGACCCTGTCGGTTAGTGACTACAAGAGACGGAGAGGTTTGCTCTAA
>VIP4,putative LEO1 homolog, VIP4 (VIP4) gene, complete cds,[organism=Ambrosia artemisiifolia],MK098066
ATGGTGGGCGAAGAGAAGAGGCATCAGATGATGCAAAACCTCTTCGGTGATCAATCGGAAGAGGAGGAAGAAGAAGAGGTTGAATCGGAGCACGAATCCAACCGACAACCCACCGATTATGCATCCGATGAAGGGGATATCGGGGTGAAGCCTGAAGGTGAAGAAGTGTTAGAAGGTCAAGGTGAAGCAGAGGCGGGTAGTGAAACAGACGGTGAACTACATGAAATGGGTCAAGAACACATGGAGAGTGAAGGTGAACGAGATCAAAGCTCTCAAGAAGTAGATCTTGAAATTCAAAGAGATGAAAGTGAAGGAAAAGATTCAGCAAGTGATCAAATTGGTCAAAGAGGCGTGACAAGTAGGCGGAGAGAAGTTGTGGCGAGTGAATCTGAAAGATCAGAGGAAAATCAATATATGGATAACGCAGATGAAGAAATTGACCAACCTACAAGTCCAAGGTCACCTGATGAAGAGAAAGATGAAGGTCACATATCAGAGACAGCTCCTGAGCTCCGCGATGTATTTGGGGAATCTGATGACGAAGAACCAGCAGAATACGAAGCTGTTCAGAATAATCTAGATGACGATGCAAATAGATCTCCTATTGAGGATGAAGGTTATGAGAAGGATCTTAGGCCAGAGGATATGCTAGCTGATGAAGAGGGTCGGTATGATTCTGAAGAGGATAATATTATTAAAGCTAAGGAGAAACCAGTGGGACCCCCTCTGGAGCTAGGGATACCGTTGCGACCCCCTCCTTCACACCCTGAGAAGATGAACATGATTAAAGTTTCTAACATTATGGGAATTGATCCTAAGCCATTTGATCCAAAGACGTATGTTGAAGAAGATGCATTTGTTGCTGATGAATCTGGACATAGCAAACGCATTCGCTTGGAAAATAATATTGTTCGTTACAGGGCTGTTAGAAATCCTGATGGAACAACGTCTTATGAAAGCAATGCACGCTTTGTGAGATGGTCAGATGGCAGCTTACAGTTGCAAATTGGAAATGAAGTTCTTGATATTTCAGTGCAGGATGCACAACATGATCAAGCTCATCTTTTCCTTAGACATGAAAAGGGAATACTCCAGTCACAGGGAAGGGTCTTGAAAAAGATGAGATTTATGCCTTCGTCTTTAACTTCTAATTCTCATAGATTGTTGACTGCACTTGTTGATTCAAGACATAAAAAGGTGTATAGGGTCAAAAAAACTGTCACTGACATTGATCCTGAGAGGGAGAAGGAACAGAAGGAGAAGGCTGAAAGTCAAACAATTAGGGCCAATGAACTTCTTAGTAAGAAAAAGGAAAAGGTGAACCGAAAGTATACACAAACTGTTCGTAGGGAGCGCCAACTTTCACCTGGTTTCTTGGAGGATGCACTTGATGAGGATGATGAACAAGATTATTACGATAATCGGCGTTCTCGACGCCGCTTCGAAGAAGACCTTGAAATGGAAGCTCGGGCTGAAAAGCGTATTATCAATGCAAAGAAGTCTCAAGGACACAAAGATACTTCTCGAGGCAAATCATCCTTGTACTCCATGAAATCATCTAGACGTCCAGTTGATGATTATGAAAGTGAAAGAGAAGAATCTGAATATGAAACTGAGGGTGAGGAAGATGAGCGGTCTCCGCCACGTAGGCGGGCTGACGTGGCAGACCGCTATGATGATGAGGAGGAAGATCAGTATGAGGAGGCTTTGGCTGATGAAGCATCGGAAGAAGAAACAGAGGTAAAGCATAAGGCTTCAGGAAGCAGTCTCAAGCGCCATGAGATAGAGTCAGACGAAGAATCTCCCCCAAGAAAAGCTGCTACATCTCATCGTCGAAAGGCACTTGTTTATGATAGTGATGAA
>VIP3,putative VIP3, Vernalization Independence 3 (VIP3) gene, complete cds,[organism=Ambrosia artemisiifolia],MK098067
ATGAAGCTGGCATGGTTGAGGTCACTGGAAAGTGCGCATCAAGACTGCGTGTGGGCTTGCACCTGGGTCCCTGCCACTGATAGAAGCGGCGGCCTTCTTCTGACCGGATCCCTGGACGAGACGGTGAAGCTATGGAACCCGGAGGACCTGTCTGTTGTCCGTACCAACACCGGTCACTGCCTTGGCGTGGTCTCCGTGGCTGCTCATCCGTCTGGAAGGATCGCTGCATCGGCCTCCATGGATAGCTTTATTCGTGTGTTTGATGTTGAATCTAACAATACTATTGCTACTCTTGAAGCCCCTCCTTCTGAAGTCTGGCAAATGCAATTTGATCCTAGGGGTACTACTCTTGCTGTTGCTGGAGGAAGTAGTGCATCAGTCAAACTATGGGATACTGCTGAGTGGAAATTGGTATCAACTTTATCAATTCCTCGACCCGAAGGCGCAAAGCCCTCTGATAAAGGCAGCAGCAAGAAGTTTGTTCTTTCTGTTGCATGGAGCCCGAGTGGAAGACAGCTGGCGTGTGGGTCTATGGACGGTTCGATCTCTGTCTTTGATGTACAACGTGCCAAATTCCTTCACCATCTTGAAGGCCACACTATGCCTGTCCGGTCTCTTGCGTATTCACCTCTAGACCCAAGAGTTCTTGTTTCAGGCTCAGATGATGAGTGCATCCACATGTATGATGCAGAAGGGAAGACACTGTTTTCATCAATGTCAGGCCATTCTAGTTGGGTATTGAGCGTTGATGTGAGCCCAGATGGTGCGGCGATTGCATCAGGGTCCAGTGACAGAACTGTGAGGTTGTGGGACCCTAAAATGAGGGCAGCGGTTCAGACGATGACTAACCATACAGACCAGGTTTGGGGGGTGAAGTTTGAAGCTGTGGGAGGTGGAGCTAGGGGGAGTCTGCTTGCAAGTGTATCAGATGATAAAAGCATCTCTTTGTACAATTATTCTTAA
>VIN3,putative VERNALIZATION INSENSITIVE 3-like (VIN3) gene, complete cds,[organism=Ambrosia artemisiifolia],MK098068
ATGGAGGAAAAGAGAGAGCTTGTGTATGAGATATCAGAGTGGTCACAAGATGCACCAGAACTATTGCAATCATGGAGCCGTAACGACATTCTGCAAATTTTAAGCATTGAAACAGGGAAAGAAAGGAAGTTTACAGGATTAACAAAGTCAAAAATCATTGAAATACTTCTGAAGGTTGTGGCTGATAAGAAATCACATGAAAAGACTACCAAAAGGCAGAGGAAATCTGAGATTTCAACGGACGAGTCTTCACTCAACAACGTTGACTGTAGTTTAGGGTCTAATGATGTTAAAATTTGCAAAAATTTAGCTTGTAGAGCTAAGTTAAGTCAAGAAGATGGTTTTTGTAAGCGGTGTTCATGTTGCATTTGTCATCGGTTTGATGATAACAAAGATCCGAGTTTATGGTTGACTTGTAGTTCAGAAAATCCATATGAAGGGATGTCATGTGGTTTATCATGTCACCTTGAATGTGCTTTGCAACATGAAAGATCTGGTATTCCAAAAGACGGTCATAGTAGAGGGCTAGACGGGTGTTTTTACTGCGTGTCCTGTGGTAAAGTGAATGATTTGCTTGAATGTTGGAGAAAACAAATGACAACTGCAAGGGACACCAGGAGTGTTAACATATTATGCTTTCGAGTTTCTTTAAGCCAGAAGCTCTTGACTGGGACCGTTCGTTATGAAAATATTCACAAAATTGTGAATAAAATAGTTCAAAAGTTAAAAGCGGACGTCGGCCCGTTGACTGATTTGCCAGTCAAACAAGCCAGGGGCATTGTGAACCGGCTCGCTTCTGGTCAAGAGGTTCAAAGACTATGTGCATTAGCAGTCAAGTCCCTTGATTCACTTCGGTCCAGCACACATAATAACCCTCTTGCAAAAGATGATGAGGAAGTCAAAAAAAGTCAAAGTCAGAGCCTGGTAACAAATTCCAGCAGTCTTTCGAATCCCTCTTCGGTTGAAGATAATAACAACAACGTCGTTGGCTGCAAAGACACAAAAGACCGAGAAACCAACACGTGTAACAAACAAGAAAAGACTGCTGCTGGTGATGTAAACAATAGCATTGAAAACATGAAAGAATTTGATTCATTTGTTCATGTAACAGAAGGCGAACTACCTGTTACTCCTTGCAAAGCAGAACAGAAAACACCTAAACAATCAAAAGACAATCTTGATGATGGGTCGGGTAAGGAACAGGATGGCAGCTGTTCAAAAAAGAGAAGTGGTGAAGATCGCGATTTTGGATATTATGTTAAGGTG
>VRN1,putative VRN1 (VRN1)gene, complete cds,[organism=Ambrosia artemisiifolia],MK098069
ATGAAGACTATCTCAAAGACACACAAGACTATGATGCGGCTGCCGCCGGATTTTGTGGAGTTGGCCGGAATAGAGGGTGAAGGAACTCTAACGGCGGTGAATGATGACGGCAAAGAGTGGCCGTTGGGGGTGCGGGTGGAGAAATATAACAGGAAGGAAACGTACTGTCTGTCGGCTGGATGGATGGAATTTCGGCGAGGTAATGATATATGTGAAGGGGATGAATGTGTGTTTAAATTCATCAGAAATGAAGATAAGTTATTGTTGGCAAGAGTCATCAAGAGTAGGCGGCCAGCGAGGCATCCGTTAGGTGAAAAAACGGAGAATGGAGCTGTGAAGAGGAAGAGAGAGCAGCTGGAGAAAGAAAAAACGGCGAATGGAGTTGTGAAAAGGAAGAGAGAGCAGCCGGTGAGAAATTTGGTCGAGGTTCCAACGAGGAAAGTTGAAACGAGGGCGAGGAAAGTTGAAAGGAGGGCGGCGCGTGGTGGTGCAGTTGCCTCAAGGGGAGATGAGAGTGTGAAGGGGGTGAGGAGGTTACGTGGCAAGCCAGCTAAGCAATCACGTGGCACGCCAGCTAAGCAATCTCGTGGCACGCCAGCTAGGCAATCTCGTGGCACGCCAGCTAAGAAATCCCGTGGCACGCCAGCTAAGCAGTCTCGTGGCACGCCAGCTAAGCAATCACGTGGCACTCGAGCTAAGCAATCACGTGGAACTCCAGCTAAGCAATCACGTAGCACGCCAGCTAAGCAATCACGTCGCACGCCAGCTAAGCAATCACGTGGCAAGCGAGCTAGGCGAAAATAA
>EMBF2,putative EMBRYONIC FLOWER 2 (EMBF2) gene, complete cds,[organism=Ambrosia artemisiifolia],MK098070
ATGCCCGGCATATTTATAGCTGCTCGTGAAACCAATTATTCTGTAAGCTCAGACCAGATGTGCCGCAATGATGCTCGTGCTCATTTGACTCAGGAAGAACAAGCTGCAGCTGAGGAGAGTCTTTCAGTTTACTGCAAACCTGTAGAATTATACAACATTATCCAACGGCGTGCTGTTAGAAATCCATTATTTCTTCAAAGATGTTTGCATTACAAGTTACAAGCAAAGCAGAAAAAAAGGATACAAATATCAGTATCTGTGTCTGGTGCTACTAGTGATGGACATCAAACTCAGACACTTTTTCCTTTGTACGTGTTATTGGCAAGACCAGTGTCTACTACAAATGTGGAGACACAGAGTACAAATGTTTATCGCTTTAATCGAGCACGCAAGTTGACGATTATTGGTGGGGCTGAGACATCGAGTAAAGGTCGAGCAAAGTTTATTCTCCCTGAGATGAATAAACTATCCAAAGAGATCAAATCTGGCTCTCTAGATGTGTTGCTGGTTAGCTGTGCTGACTCCACAGATTCTCCGAAGATTGACCTAACGGAGGATCATATGTTTTCCAATACATTGAATTGTGCGGGTTACTGCTTGTTTGGGAAGATTCCAATGGATTTACTTCATTCTTCATGGGAGAAATCTCCCACATTAAGTTTAGGGGGGAGAGCTGAAATGATGTCAACTGTTATAATGCAATCCTGCAGTATGAAGTTGAGTTCTTCAAATGGGGAAAAATGTGTATCTTTTCGGTTTCCATATAACGCTGAAGCTGTGAGCATATTGCAGCAAGTGCCGGTCGTCATTTCTGCTGAAGAATTTGGGGCAAAAAATATGTTGCCCTATGACGTTTATTCATACAATGATGCTCCTAGACCCGGTATAATGAGGTTGCGGTCAGGAAATGTTATTTTTAATTACAAGTACTACAACAATACATTGCATAGGACTGAAGTTACAGAGGATTTTTCGTGTCCATTCTGTTTGGTGAAATGCGCAAGTTACAAGGGCCTGAGATTTCACTTGACTTCATCACATGATCTCTTTCATTATGAGTTTTGGGTTACTGAAGATTGTCAGGTCGTGATTGTATCTATGAGAACTGATGTAGGCAGCTCTGAGATAATTCCTGAAAACGTTGATCCTAAACAGCAAATATTTTCTTATTGCCATAAATCCAGAAGACGCAGGAAACCAAAAAGCCAAACTCAAAATGCAAATCATGTGCATCCGCTTGTGCTGGATTCGACTATGTCTACAGCTCTCAGTGAGCTTATAGATAATACAGATGGTGTACCTGAGTCCATGGAGCTTGATGCATGTAGCCCGGATGCAAGTGCCACATGCCCCTCGTTTGCTGAACCCGAGCCTATTCAGTCAGTGCCTGAAAGCAACCTTGCACCTCCAGCCATGCTTCAATTTGCAAAGACAAGAAAGTTATCAATTGAACGATCTGACCCTAGAAGCCGAGCCCTGTTGCAGAAACGGCAGTTCTTTCACTCCCATAGAGCTCAGCCAATGGCATTGGAACAAGTGTTTGCTGAGCGAGACAGTGAAGATGAAGTTGATGACGATGTTGCTGATCTCGAGGACAGAAGGATGCTTGATGATTTTGTTGATGTTTCGAGTGATGAGAAACAAATGATGCATCTGTGGAACTCATTTGTGAGAAAGCAACGGGTGCTGGCAGATGGCCATATTCCATGGGCATGTGAAGCATTCTCAAAACTACATGGTCCAGACCTTACCCAGGCTCCATCACTGCTCTGGTGCTGGAGATTGTTCATGATCAAATTATGGAATCATGGGCTCCTAGACTCGCGGAGCCTAAATAACTGTAACGTGATCCTAGAACAATGCCAGAGCCAGGGTCAAAGTCAAAGCCAAGACATAGATCCCATGAAAACTGATAGTTAA
>CAL,putative transcription factor CAULIFLOWER (CAL) gene, complete cds,[organism=Ambrosia artemisiifolia],MK098071
ATGGGGAGAGGGAAGGTACAACTAAAGAGAATAGAGAATAAGATAAACAGGCAGGTAACTTTCTCAAAGAGGAGAGGAGGCTTATTGAAGAAAGCCCATGAAATTTCTGTTCTTTGTGATGCTGAAGTTGCCTTAATTGTCTTCTCCAACAAAGGCAAACTCTTTGAGTTTTCTACTGACTCTTGCATGGACAGCATATTGGAGAGATATGAGCGATATTCTTACAGCGAGAGACAACTAGTTGCAGCTGATGCTACTCCGAGAAGTTGGACCCTTGAGTACAACAAACTTAAATCTAGGGCTGAGCTTTTACAAAGGAATCACAGGCACTACATGGGTGAAGATCTTGAGTCACTGAGCTTGAAAGAAATCCAAAACCTGGAGCAACAGCTTGATACTGGTCTCAAGAACATTCGAGCAAAAAAGAACCAACTCCTCCATGAATCAATCTCTGAGCTTCAGAAAAAGGGAAAGGCCATACAAGAGCAGAACACTACTTTGACAAAGAAAATCAAGGAGAAGGAGAAAGACAAGACAGTACCACAAAACACTCAATGGGAAATGAATAACTATGTCGATCCAGATGCGACCTTCCTCATGCCGCCGCCACCCCCTGTCATCAATATGGGGGGAGACTACAACCAAGCTGGCGGTGGTAGCAGTGAAGGAGGTGATGGAAGGACCAATGAGCTTGACCTAAGTCTGCAGCCAATATATTCATGCCAGATGAGGTTCTTTCCTTCCTAA
>SOC1,putative MADS-box protein SOC1-like (SOC1-like) gene, complete cds,[organism=Ambrosia artemisiifolia],MK098072
ATGGTGAGAGGAAAGACTCAAATGAGAAGAATTGAGAATGCTACAAGTAGACAAGTGACGTTTTCTAAAAGAAGAAATGGTTTGCTTAAAAAAGCTTTTGAACTTTCTGTGCTTTGTGATGCTGAAGTTGCTTTGATCATCTTCTCTCCAAGAGGCAAACTTTATGAATTTGCAAGCTCAAGCATGAAGGACACTATAGAACGATATAGAAATCAAGTAAAAGATGTTCAAACGGATACTTCAAGCGTCGAAGATGTTCAGCATTTGAAGAATGAAACAGCTATCATGGCAAAGAAGGTAGAGCTCCTAGAAGTTGCTAAAAGGAAACTTTTGGGAGAAGGTTTAGGATCAAGCACAGTTGAAGATCTAGTTCGGATTGAACAGCAGCTGGAAAGGAGCGTACGCATTATTCGAGCACGAAAGATGCAAGTTTACACTGAACAGATTGAGCAACTAAAGGCAAAGGAGAGGTTGCTAGCAGATGAAAATGCAATACTGACAGAGAAGTGTCAGAGCCAAAAAGACCAAGAAGCAGAAGAAATGCGGGCGGATTTACGTGTGGTTGAAAATGGGGAGATTTCGGATGTGGAAACCGAATTGTTCATTGGACCACCAGAGACAAGAACGAAGCAAAGATGGCTAAAGTAG
>FT,putative flowering locus T (FT) gene, complete cds,[organism=Ambrosia artemisiifolia],MK098073
ATGTCGAGGAGGGAGAGGGACCCGTTGGTGGTTGGACGTGTGATAGGAGATGTTATTGATAATTTCACCAGGACGATTAACCTTACAGTTTCTTACAACGATAGGGAAGTTAATAACGGGTGCACGTTAAAGCCATCTCAGGTTGTGAACCAGCCTCGCGTTGATATTGGAGGAGATGACCTACGTGCTTTTCACACTTTGGTTATGGTGGATCCGGATGCTCCAAGTCCAAGTGACCCTAACCTTAGGGAATACTTGCATTGGTTGGTGACTGATATTCCAGCCACCACAGGAGCCCGTTTTGGTCAAGAAGTAGTGTGCTACGAGAGTCCAAGACCAACAATGGGAATTCATCGTATGGTTTTCGTGTTGTTCCGACAATTGGGTCGACAAACAGTGTACGCCCCAGGGTGGCGCCAAAATTTCAACACAAGAGACTTCGCCGAGCTCTACAACCTTGGATCTCCTGTGGCAGCAGCCTACTTCAACTGCCAACGTGAAAGTGGGTCCGGTGGACGACGGAGCTAA
>FD,putative bZIP transcription factor FD (FD) gene, complete cds,[organism=Ambrosia artemisiifolia],MK098074
ATGTTTTCAGATGTTGATGATCATGCCAACACTATAAACAAAAACCACCATAATATTGATTTCAAGGTTTCATCTTCTTCTAACCTCTCAATGTTTTCAAACACCACTAGAACAATGGAGGAGGTTTGGAAAGATATTAACCTCTCCACCACTAACAACCCTACCACCACTGTGAAGGGCTACCATGGGTTTATTCTACAAGACTTTCTTGCAAAACCCTTTTCTAGTAATGACATACCTACAAGTGTTTCTTCACCACCATTACCACAACCACCGGTGCTCTTGACCCTTGACTCGGGGCCGGTTCAGTTGGATTATGTGAAGGAAGATCAGACTCCAAATGTTTGCTCTCTCAATGGGCCGTTTGAGCAAGTCTTGGGATCGGCTGACTCGTCTTCGGTCGGGCACAACATTGGTGGGATGAGGGTCTTACCGGCAGGTGACGGGGCTGGTGGCGATCGCCGCCACAAGCGGATGATCAAGAACCGCGAGTCGGCCGCTCGATCAAGGGCTAGAAAGCAGGCTTACACCAATGAGTTGGAAAATGAAGTAGAACGTTTGAAAGTAGAAAATGCAAAGCTAAAAAGGCAACAAAGACAGTTACAATTGGCAGCAACAACTCAAATGACGAAAAAGAAGAGCCTCCAGAGAACATCAACTGCTCCATTTTAA
>LMI2,putative transcription factor MYB41-like, LMI2 (LMI2) gene, complete cds,[organism=Ambrosia artemisiifolia],MK098075
ATGAGAAAAAAGGGAAGGAAAGGGAAGAAGATGGGGCGATTGCCGTGCTGCGATAAAGGTGAGGTGAAGAAAGGTGCATGGACTGAGGAAGAAGATAAGATACTTGTTGATTATATTACGAAGAATGGTCATGGGACGTGGCGTTCGTTTCCTAAACTTGCAGGTCTTCGACGATGTGGAAAAAGTTGCAGACTTAGGTGGACAAATTATCTTCGCCCTGATATTAAACGAGGTGCCTTCAGTTATGATGAAGAACAAACAATCTTCCAGCTGCATGGAATGCTCGGTAACAAGTGGGCATCCATAGCATCACGGCTGCCAGGAAGAACAGATAACGAGATCAAAAACCTATGGAACACTCACTTGAGGAAACGCCTCTTATCCATAGGGATTGACCCACAGACCCATGAGCTGACTACAATATCCTCGCCGTTAGTAGGCCCACTGAAACGACCTCCAGCCTCACCATCCACCCGTCACATGGCACAATGGGAGAGCGCTAGGCTGGAGGCTGAAGCACGACTCTCAATGGAGTCATCGATACTTTTAGCCCCGTCAACACCCCTACCGCCTAACAAGAAAACCAACACTGACTACTTTCTACGTATCTGGCATTCGGAAGTTGGAAATTCCTTCAGAAATGTTAATATAAAAGGCGAGAAGGTCGCTTGTTCTAGTCCAGCTTCACAAGCTTCTGTCTCTGGGATGACTATTGAAATGGGGCCAAAACCAGAACCTGAACTCTCCTCTAGCAATCCAGAACCTGAATCCGAACCCGACCACAAGAGTGTACATCTCTATGCTGGATTCACACATTCTTCGAGCTCGAATGAAGTCGAAGATTCATCTGATACCGCCCTGCAGTTGTTTTTTGATTTCCAGGGGCAGAATGAC
>FUL,putative Fruitful, FUL gene, complete cds,[organism=Ambrosia artemisiifolia],MK098076
ATGGGAAGAGGGAGGGTGCAACTGAAGAGGATTGAGAACAAGATTAGCAGACAGGTGACATTTTCCAAGAGAAGAACAGGCTTGTTGAAGAAAGCTCATGAGATCTCTGTGCTATGTGATGCTGATGTTGCTCTTATTGTTTTCTCAACTAAAGGCAAACTCTTTGAGTACTCCACTCACTCCAGTATGGAGGCAATTCTTGAAAGGTATGAACGATACTCGTATGCAGAAAAGCTGCTTACTGGACCTGAAGCAGAAACACAGGGAAGCTGGACTCTTGAGTCATCCAAGCTCAGGACAAAGATCGAGGTACTAGAAAAGAACATAAGGCACTATGGTGGAGAAGATCTTGAGCCTTTGAACCTTAAAGAGCTTCAAAGCGTTGAACAACAACTTGATACCGCTCTCAAACGAATTCGAACAAGAAAGAACCAAGTCATGCATGAGTCCATATCAGAACTCCATAAAAAGGAGAGAGCACTCCAAGAGCAAAACAATGCACTCTCCAAGAAGCTGAAGGAGAATGATAAGAACACTGAGCAACAAAATGTAGGGATTCTGTTATCTCAGCCATCCCCGCAGCCACCTCAACCACCGCGCTTAGTTCCTCTTGCAATCGGGAGTGGATCATTCCAAGGATCAGTAGTTACAAGGGAGGATGATTCGGCTCAAATCCATACCACATCAGCTGGGATTATGCCCCCATGGTTGTATCGCCACGTGAACCAATAG
>SVP,putative MADS-box protein SVP gene, complete cds,[organism=Ambrosia artemisiifolia],MK098077
ATGATGGCTAGAGAAAAAATAAAGATAAAAAAGATTGATAATGCTACAGCAAGACAGGTGACATTTTCTAAGAGGAGAAGAGGGTTGTTCAAGAAAGCTGAAGAGCTTTCTGTACTTTGTGATGCTGATGTTGCTCTTATTATCTTTTCTTCTACTGGCAAACTGTTTCACTACTCTAGCTCAAGCATGAAAGAAATACTCGAACGACATAGCTTGCATTCGAAAAACATTGAGAAGCTTGACCAACCATCACTTGAATTGCAGCTCGTTGAAGACGTCAACTATGCCAAGTTGAGCAAAGAAGTTGCTGAAAGAACTCTTCAGTTAAGGCGGTTGAGGGGGGAGGAGCTCCATCATTTAAGTATCGAAGAGCTGCACCATCTGGAGAAGTCCCTTGAAGCTGGATTGGGTCGGGTCGTTGCAAAAAAGAGCGAGGTGATCATGAAAGAGATTAACCATCTTCAAGAAAAGGAAATACAACTCATGGCAGAGAATGACCGCCTCAGACAAGAAATGTTAAAGGTAGCTAATGCTCGAAAACAAATTCATACTGAGATGGCGAATGTAATTGGAGAAGACGGTCAATCATCAGAATCTGTTACCAACATTTCCAACTCTGCTGGTCCTTCTCAAGACTATGACAACTCCTATACATCCCTCAAGTTGGGGCTACCCTTTACAGGATGA
>TFL1,putative terminal flower 1, TFL1 gene, complete cds,[organism=Ambrosia artemisiifolia],MK098078
ATGTCGAGGAGGGAGAGGGACCCGTTGGTGGTTGGACGTGTGATAGGAGATGTTATTGATAATTTCACCAGGACGATTAACCTTACAGTTTCTTACAACGATAGGGAAGTTAATAACGGGTGCACGTTAAAGCCATCTCAGGTTGTGAACCAGCCTCGCGTTGATATTGGAGGAGATGACCTACGTGCTTTTCACACTTTGGTTATGGTGGATCCGGATGCTCCAAGTCCAAGTGACCCTAACCTTAGGGAATACTTGCATTGGTTGGTGACTGATATTCCAGCCACCACAGGAGCCCGTTTTGGTCAAGAAGTAGTGTGCTACGAGAGTCCAAGACCAACAATGGGAATTCATCGTATGGTTTTCGTGTTGTTCCGACAATTGGGTCGACAAACAGTGTACGCCCCAGGGTGGCGCCAAAATTTCAACACAAGAGACTTCGCCGAGCTCTACAACCTTGGATCTCCTGTGGCAGCAGCCTACTTCAACTGCCAACGTGAAAGTGGGTCCGGTGGACGACGGAGCTAA
>SPL3,putative squamosa promoter-binding-like protein 3, SPL3 gene,complete cds,[organism=Ambrosia artemisiifolia],MK098079
ATGGTTTGGAGAGTCCCAAAAATCAAAATGGAAACTGAAGGTTCCTCCAAACAACAAAAGGTGAAGAAAGGTTTATTTGATGATCAAAACATTAACCATGGTGATATAATACTGTCGGATTGTGGTGTGAAGAAGAAGAAAGGTGGTGGATCGTCGTCAAGTGGCACAAGGTGTTGCCAAGCTGACAACTGTATGGTTGATCTGAGTGAAGCCAAGCAATATCATCGTAGGCATAAAGTGTGTGAGCTCCATGCAAAGGCTCAAGCTGTCATCCTTGCAGGAGTTCATCAAAGGTTTTGTCAACAATGTAGCAGGTTTCACGAGGTTGCGGAATTTGATGACGCCAAGCGAAGTTGTAGGAGACGTCTTGCGGGACATAATGAGAGACGTAGGAAAAGCTCAACCGAGTTTAAAGCTGGTAATAGGAGGGAGCTTGTTGTCTATGGGGAAATTGACGATAGGTGA
>SPL1,putative squamosa promoter-binding-like protein 1, SPL1 gene,complete cds,[organism=Ambrosia artemisiifolia],MK098080
ATGGGACGCGGTGGTGAAGATGGTAGTGTTGGTGGCGGTGGTGGAGGAAGTTGTTTGAATGTGGATGTTAAGAAGAAGAAAGGGTGTCACAATGGTGGTGGATCGTCTAGTGTGACAAGGTGTTGCCAGGCGGATATATGTACGAGTGATTTAGCTGAGGCGAAGCCATATCATCGAAGGCACAAGGTGTGTGAGTATCATGCAAAGGCTCAAGCAGTTGTTGTTGCTGGTATACACCAGAGATTTTGTCAGCAATGTAGCCGGTTTCATGAGCTATCGGAATTTGATGAAGCAAAGAGAAGTTGTAGGAGGCGTTTAGCGGGCCACAACGAAAGGCGAAGGAAGAACAACTCACTGGAGTTCAAGAAGGAACTTGTTTGTGTGCACAGCCAAAGGTTCATCCAAGAAAATCCAACTTAA
>AP2,putative floral homeotic protein APETALA 2, AP2 gene, complete cds,[organism=Ambrosia artemisiifolia],MK098081
ATGTTAGATCTAAATCTCAACTTCATTAACGAAGACGAAACGTCTTCATTTCGAGAAGCGGAAGAATCCGCTACCTCGAATTCATCCGTCCTTAATACGGACGGATTCAATTCAAGTAATGCCGGCGACGGCGATAGAGACGGAGAACTAGACGAAGACTCCGTCTCTGCCGCCGTCGCCGGCAATGGAGACAGCAGCATCTCCTGCTTTAATTTTGACATATTGAAAGTAGGAGATGCTGCTGATCATCAAAACACCCGAGTTTTGACTCGGAGTTTGTTTCCTACAAATCAAGGAGAAGACCGGGTTAACCCGGCCACCTCGTTGATGTTGTGTCCTGACAGTAATGAATTGAGGGAGATGAGGTCGGTGCAGTTGCAGCAGCAGGTGCAGGTACAACAGCAAAAGCCTAACGTACAACCTGTTGGGAAAAAGAGTAGGAGAGGACCTAGGTCAAGAAGCTCTCAGTATAGAGGTGTTACCTTTTATAGAAGGACTGGTAGATGGGAGTCACATATATGGGATTGTGGGAAGCAGGTTTATTTAGGGGGATTTGATACTGCTCATGCTGCTGCTAGAGCGTATGATCGTGCTGCGATCAAGTTTCGGGGTGTGGATGCGGATATTAATTTTAGTATAAGTGATTATGAGGAGGATATGAAGCAGATGCCGAACTTCTCGAAAGAAGAATTTGTGCACATACTAAGACGACAAAGCACTGGATTTGCAAGGGGAAGCTCGAAATATAGAGGGGTGACTTTGCATAAATGCGGCAGATGGGAAGCGCGGATGGGGCAGTTTCTTGGCAAAAAGTATATGTATCTCGGGCTATTCGACAGTGAAGTAGACGCCGCAAGGGCTTATGACAAGGCGGCAATCGAGTGTAATGGAAGAGAAGCCGTGACCAACTTCGAGGCGCATACTTATGAAGGAAACATGCTTCCTACATCTCATCATGGAGCTGACCACAATCTGAATTTAAGCTTGGGGATTTCAACCGGCCCTTCCCATGGAGCCGGTTCAAGTGGAAATGAAACTTTAGAGCAAGCCCATATGAAGTACATGCATGACACTAGGAGATTACAGTTGGAGAACCCTGTTTCAAGCACAGTAGGTATGACAGCTCTTAAAGGACTACCCATAAGTTCAGGACACACTCCATCATGGGGTGGTGTATACCCAACCATTGTTCCCAATTACCAGGGAAGTGCAACAAATAGCAAGACCATCTCAGTGTCGCCACAAGGACCACCCTTTGGGTGGCAAATGCACGGTCTTAATCACATCCCCGCGGCAGCAGCATCATCAGGATTCTCAGCTCCAGCAGCCACTTCTGGCAGCCACCAGTCAAGAGATACCATCTTAATTGCACCTCTCAACATCCATTTTTCTCCGTCTACAGCTGCCACAAGCTCCTCCCAATACTATTACCAGATAAGGCCGCCTCCCCCGCCACCTCCACCCTAA
>AP1,putative floral homeotic protein APETALA 1, AP1 gene, complete cds,[organism=Ambrosia artemisiifolia],MK098082
ATGGGGAGAGGGAAGGTACAACTAAAGAGAATAGAGAATAAGATAAACAGGCAGGTAACTTTCTCAAAGAGGAGAGGAGGCTTATTGAAGAAAGCCCATGAAATTTCTGTTCTTTGTGATGCTGAAGTTGCCTTAATTGTCTTCTCCAACAAAGGCAAACTCTTTGAGTTTTCTACTGACTCTTGCATGGACAGCATATTGGAGAGATATGAGCGATATTCTTACAGCGAGAGACAACTAGTTGCAGCTGATGCTACTCCGAGAAGTTGGACCCTTGAGTACAACAAACTTAAATCTAGGGCTGAGCTTTTACAAAGGAATCACAGGCACTACATGGGTGAAGATCTTGAGTCACTGAGCTTGAAAGAAATCCAAAACCTGGAGCAACAGCTTGATACTGGTCTCAAGAACATTCGAGCGAAAAAGAACCAACTCCTGCATGAATCAATCTCTGAGCTTCAGAAAAAGGGAAAGGCCATACAAGAGCAGAACACTACTTTGACAAAGAAAATCAAGGAGAAGGAGAAAGACAAGACAGTACCACAAAACACTCAATGGGAAATGAATAACTATGTCGATCCAGATGCGACCTTCCTCATGCCGCCGCCACCCCCTGTCATCAATATGGGGGGAGACTACAACCAAGCTGGCGGTGGTAGCAGTGAAGGAGGTGATGGAAGGACCAATGAGCTTGACCTAAGTCTGCAGCCAATATATTCATGCCAGATGAGGTTCTTTCCTTCCTAA
>PI,putative MADS-box transcription factor PISTILLATA-like, PI gene, complete cds,[organism=Ambrosia artemisiifolia],MK098083
ATGGGTAGAGGAAAGATAGAGATCAAGAGGATAGAGAACACAAACAACAGGCAAGTCACATACTCCAAAAGAAAGAATGGAATCATCAAGAAAGCTAAAGAGATTACTGTTCTTTGTGATGCCAATGTCTCTCTTGTTGTATCTGGATCTTCTGGCAAGATGTATGAGTATTGCAGCCCTAACACCAACTTGATTGACATGCTGGATAGATACCAAAGACTTTCTGGAAATAAGTTGTGGGATGCTAAACATGAGAATTTGCAGAATGAAATTGACAGAATCAAGAAAGAGAATGAGAGTATGCAAATTGAGCTCAGACACTTGAAAGGGGAAGACATAACATCTTTGACCATTGAAGAACTAATTGCATTTGAAGATGCACTGGAAAATGGACTTACCAATATTCGTGAAAAAAAGGATGAAATCCCCAAAATCATGAGGAAGCATGAACAACTTCTAGAAGAGGAGAACAAGCACCTAATGTATATGGTGCAACAAAGTGAAATGGCAGCAATGGGAGATTATCAAGCTAATGAACCCTTTTCCTTCCGTGTCCAACCGATGCAGCCGAACTTGCATGAGAGGATGTAG
>AP3-3,putative floral homeotic protein APETALA 3-3, AP3-3 gene, complete cds,[organism=Ambrosia artemisiifolia],MK098084
ATGGCTAGAGGGAAGATACAGATTAAGAAGATAGAGAACTCTACTAACAGGCAGGTGACCTATTCCAAGAGAAGGAATGGCTTGTTTAAGAAGGCCAGTGAACTCACTGTGTTGTGTGATGCAAAGGTGTCGATTATTATGGTTTCTTGTACTGATAAGCTTCATGAATACATCAGTCCTTCCATCACGATGAAGCAGTTCTTCGATCACTATCAGAAGGCATCAGGAATCGATCTCTGGAACTCTCATTATCAGAAAATGCAAGATGAACTGAGACAACAGAAAGAGGTGAACAGAAATCTTAGGAAGCAAATTAGGCAAAGATTGGGTGATTGCTTGGAAGATTTAAGTTTTGAAGAACTGCTTGCACTTGAAAAAGATTCACAGGAGGCTGTTTATGTCATTCGTGAGCGCAAGCTCAAAGTAATTAGTAATAAAGTGGAGACTTCAAAGAAGAAGGTGAGGAGTGCCCAAGATGTATACAAAAAACTCATGCATGAGTTTGATATAAGAGGAGAGGATCCACAATACGGGATGATAGAAAACGGATTAGAATACGAAAATGTGTATGGATACCCGCAAATGGGTGCACCACCACATATTCTGACTCTACGGTTGCAGCCGGACCATGCCAACAGTCTTCATGGTGCGGTCACCACTACCGGACCAACTGCATCTGATCTCACCACATATGGCTTGCTTGGTTAG
>AP3-2,putative floral homeotic protein APETALA 3-2, AP3-2 gene, complete cds,[organism=Ambrosia artemisiifolia],MK098085
ATGGCAAGAGGAAAGATCCAGATCAAGAAGATAGAGAACTCAACCAACAGGCAGGTCACATATTCCAAGAGAAGGAACGGATTGTTCAAGAAAGCTAATGAGCTCACAGTGTTGTGTGATGCTAAAGTGTCCATTATCATGGTCTCTTGCACTGAGAAGCTTCATGAGTACATAAGCCCTTCCATTACGACGAAGCAGTTCTTTGATCAGTATCAGAAGGTGTCTGGAATAGATCTATGGAACTCTCATTATGAGAAAATGCAAGAAGAACTGAGGCAGCTGAAAGACTTGAACACAAATCTAAGAAGGCAGATCAGGCAAAGGTTGGGTGATTGCTTGGAAAATGCTGGGTTTGAAGAATTGCTTGATCTTGAGAAGGAGTCACAGGAGGCTGTATACATCATTCGCGAACGCAAGATTAAAGTGATCGGTAATAAGTTGGAGACTTGCAAGAAGAAGGTGAGGAGTGCTCAAGACGTATACAAAAAGCTAATGCATGAATTTGATATAAGAGGGGAGGATCCGCAATACGGGATGATAGAAGATGCTGGAGAGTATGAAGCCTTGTATGGATACCCGCCACATATCGCTGCTGCACAACGCATCCTCACTCTTCGGCTGCAGCCTAATCATCCAAATGATATTCATGCAGCTGCATCAGACCTAACCACCTATGCCTTGCTTGGCTAG
>AP3-1,putative floral homeotic protein APETALA 3-1, AP3-1 gene, complete cds,[organism=Ambrosia artemisiifolia],MK098086
ATGCTGATCATTGTACACTTTGAAAGGAGAAGATCTAGAGAAAGAGAGATGGGGAGGGGAAGGATAGAGATAAAGAAAATAGAGAACAATACAAACAGGCAGGTGACATACTCAAAGAGAAGAAATGGGATATTCAAGAAGGCTCATGAGCTCACTGTTCTTTGTGATGCTAAGGTTTCTCTTATTATGTTCTCCAACACTGGAAAGTTCCATGAGTACATCAGCCCTTCCACAACGACTAAGAAGATTTATGATATGTATCAGACCACTCTTGGGTTTGATCTATGGAGCTCCCACTATGAGAGGATGCAAGAAACATTGAAGAAGCTTAAAGATAGCAACAACAAACTTAGGAGAGAGATCAGGCAAAGAGTTCTTGGTGAAGATTTAGATGGTTTAGACATGAATGATCTAACCACTCTCGAGCAACATATGCAAGATTCACTCACAGTTGTGCGAGAACGCAAGTATCACGTGATCAAAACTCAAACCGACACCTGCAGGAAGAGGGTGAAGAATTTGGAGCAAAGAAATTGTAATCTTCGACTAGACTATGAAACTATACATCAGTTGGAAAAGAAGTTTGGCATGGTGGAGAATGAAGGAGGTTACGAGTCAGTGATTGCATATTCAAATGGTGTATCAAATCTCTACGGCTTTTGTGTGAACCCTAACAACAACATTCCCCATGGTTCATGCTACGAGCCTCATGGTCTTCGTCTCGATTGA
>AG,putative floral homeotic protein AGAMOUS-like, AG gene, complete cds,[organism=Ambrosia artemisiifolia],MK098087
ATGTCTTTTCCAAATGAGTCTGGTGAGATGTCTCCACAGAGAAAATTGGGTAGGGGAAAGATCGAAATCAAGCGGATCGAAAACACGACAAATCGACAGGTGACATTTTGTAAACGCCGCAACGGTTTGCTGAAGAAGGCTTATGAGTTGTCTGTTCTTTGTGATGCTGAGGTTGCGCTTATCGTCTTCTCAAGCCGCGGTCGCCTCTATGAGTATGCGAACAACAGTGTTAAAGGAACCATAGATAGGTACAAAAAGGCATGCCTAGATCCACCAAGCAGTGGCTCTGTTGCAGAAGCAAATGCTCAGTTTTACCAACAAGAAGCTGCGAAACTACGCCAACAAATCGCAAACCTTCAGAATCAAAACAGGCAATTCTATAGGAACATCATGGGTGAATCACTAGGAAACATGCAAGCAAAAGATCTCAAGAATCTTGAAAGCAAGTTAGAGAAAGGTATTAGCAGGATCAGATCAAAGAAGAATGAACTTTTGTTTGCTGAAATAGAGTATATGCAAAAGCGAGAAAATGAGCTGCATAACAATAATCAGTTCCTCCGAGCAAAGATTGCTGAAAATGAAAGATCACAGCAGCAACATATGAGCTTGATGCCTGGAAGCTCTGATTATGATCTTGTACCACCTCATCAACCATTCGATGGTCGAAACTACCTTCAAGTCAACGAACTTCAACCAAATAACAGTTACTCTTGCCAAGATCAAACTCCTCTCCAGCTGGTGTAA
>SEP4,putative floral homeotic protein SEPALLATA 4-like, SEP4 gene, complete cds,[organism=Ambrosia artemisiifolia],MK098088
ATGGGAAGAGGGAGAGTAGAACTCAAGAGAATAGAAAACAAAATTAACAGGCAAGTTACTTTTGCTAAGAGAAGAAATGGGCTTCTCAAAAAAGCTTATGAACTCTCTGTTCTTTGTGATGCTGAAGTTGCTCTCATCATCTTCTCTAATCGTGGCAAGCTTTATGAATTTTGTAGCAGCTCTAGCATGGTGAAAACCCTTGAGAAGTACCACAGCTGTAGCTATGGATCATTGAAATCCAGCCAAACAGAAAATGAGAGCCAGTATAATTACCATGAATACCTAAGGCTAAAGGCAAGAGTGGAGGTTCTGCAACGGTCTCAAAGAAATCTCCTTGGAGAAGATTTGGCCCCATTAAACACTAAGGAACTAGATCAACTTGAGCAACAACTAGAGAATTCGTTAAGGAAAATCAGATCAACAAAGACTCAATCCATGTTGAATCAGCTTGCTGAGCTACAAAGAAAGGAGCAAGCTCTTGCTGAAACAAATAAAGCCCTAAGGATCAAGCTTGAAGAAAATGCACAGGAGTTTCCAAGGCATATGTGGGAAGGTGGTGCACAAACAATACCTTATAATCCTCTTCCTACACACTCTGATGAGTTCTTCCAGCCTTTAGGATTGAACACCACAATGCACAACAGTTTCAATGGGTTGAGATACAACCCTATCGGCTCAGATGAGATGAATGTTTCTGGTGTGAATGCTAACAATCCTAACGGATTGTTTCCGGGTTGGATGCTTTAG
>SEP3-2,putative floral homeotic protein SEPALLATA 3-2-like, SEP3-2 gene, complete cds,[organism=Ambrosia artemisiifolia],MK098089
ATGGGAAAAGGAAGGTTAGAGTTGAAGAGAATTGAGAACAAGATAAACAGGCAGGTTACCTTTGCAAAGAGAAGAAATGGTCTTCTCAAGAAAGCTTATGAACTTTCTGTACTTTGTGATGCTGAAGTTGCTCTCATCATCTTCTCTACTCGTGGCAAACTCTATGAGTTCTCTAGCACCTCTAGCATGCTGAAAACACTTGAGAGGTATGAGAAGTGTAGTTTTGGGCCACCTGAACAAAGAAAGCCAGCCAAGGAGGATCTTCAGGAACAAAGCAGTTACCAGGAATACATGAGGCTTAAAGAACGCTATGATGCTCTGAAACAACTTGAAAGGAATTACTATGGTGAGGAGATTGACTCGTTGAGTACCAACGAGCTCGAGTCGCTTGAAAGGCAGCTTCATTGTTCATTGAAACAGATTAGGACAATCAGGACTCAGTCGCTGATCGATAGGCTTTATGAACAACAAAAGATGGAACACCAACTTTATGAGTCCAACAAGACGCTTCGACTCAGATTAGATGAAGAAAGCCAAGCAGAGGCACTCCAGTGGGACGCACACGCGCACGCACATGCACATGCACATGCACACGCGAATGGAATGATATATGGGCATCATCAGCACCAAGTGTCTCAAACAGCACACGGCGGGTTCTATCACCCTACTGGCTGCGAAACCACATTGCAAATCGGGTACCAAACTGATCAAATCTCGGGCGCAACCTCATCGAGCATGAGCCATCATCAAATGCAGGGTTGGCCTGCATGA
>SEP3,putative floral homeotic protein SEPALLATA 3-like, SEP3 gene, complete cds,[organism=Ambrosia artemisiifolia],MK098090
ATGGGTAGAGGAAGAGTAGAATTAAAGAGAATCGAGAACAAAATCACCAGGCAAGTCACCTTCGCTAAACGCAGAAACGGACTGTTGAAGAAAGCTTACGAGCTTTCGGTTCTCTGCGACGCTGAAGTCGCCTTGATCATCTTCTCTAGCAAAGGAAAACTCTTTGAATTTTGTAGCAGCTCAAGCATGCTTAAAACGCTCGAGAGGTATCAAAAATGTAACTATGAAGCACCTGAGACAAATCATACTGCAAGGGAGGCACTAGAGCTAAGTAGTCAGCAAGAGTATATGAAACTTAAGGTGAAGTATGAAGCACTACAACGATCCCAAAGGAATCTCCTGGGTGAGGATCTTGCCCAACTAAATTGCAAGGAGCTTGAGTCGCTAGAGAGGCAGCTCGACACATCTCTCAAGCATATCAGATCAGCGCGGACGCAACTCATGTTGGACACACTTACAGATCTTCAAAAAAAGGAGCATGCACTATATGAAGCAAACACGACACTGAAGCAAAGGTTGATTGAAGGGGATCAAATAAACTCTCTCCATTGGTTTCCACATGCCGAGCAACAAGTCTGCTACGACAAACAACCTGCACCTCCACAAGGCGAAGAAACTTTCTTTCATCCGCTCGACTGTGGGCCAACATTACACATTGGGTACCATATGGATCCAATAACTTCAGCAGAAGCAGGGCCAAGTATGAATAATAACATGCAAGGATGGTTGCCATGTTAG
>SEP2-2,putative floral homeotic protein SEPALLATA 2-2-like, SEP2-2 gene, complete cds,[organism=Ambrosia artemisiifolia],MK098091
ATGGGTAGGGGAAGGGTAGAACTGAAGAGGATTGAGAATAAGATAAACAGGCAGGTGACTTTTGCTAAAAGAAGAAATGGGCTTCTTAAGAAAGCTTATGAGCTCTCTGTTCTTTGTGATGCTGAAGTTGCTCTTATTATCTTCTCTAACCGTGGCAAACTCTATGAGTTTTGTAGCACTTCCAACATGGTCAAGATGCTTGAAAGATACCATAACTGCACTTATGGATCAATGGAAATCGAAGCATCAACCACCAACACCGAGCAAACCAGCTACAAGGAGTACATGAAACTCAAAGCGAAATACGAGTCTCTACAACAATACCAAAGGCAAATTTTCGGGGAGGATCTAGGCCCATTGAGTATTAAGGAACTTGAGCAACTAGAGCGACAACTAGACTCTACCTTGAGGAAAATTCGGTCCATAAGGACACAATCAATGTTGGATCGGCTTTCTGAACTTAAAGATAAGGAAAAGATGTGGACTGAAGCGAATAAAGATTTGCAACATAAGCTGGAAGAATTTTATGCTGAAAATCAAGCAGGACAAGCATTGACACCTGCACTTGAACATGGTTGCTCATATGGACAACATCCTCATCCTCATCATCACCACCATCCTCAATATCAGGAATGCTCCCAGCCATTGGATTGCAACCCCAATTTGCAAATTAGGTATAACACAGTTGGTTCAGGCCAGTTAACAGCTACAACAAATGGGCAGAATTTGAGTGGATTGGTCCCTGGATGGATGCTTTGA
>SEP2,putative floral homeotic protein SEPALLATA 2-like, SEP2 gene, complete cds,[organism=Ambrosia artemisiifolia],MK098092
ATGGGGAGAGGAAGAGTAGAGCTGAAGCGAATAGAGAACAAGATAAACCGTCAAGTCACCTTCTCTAAACGAAGAAATGGTTTGCTCAAAAAAGCTTACGAACTCTCCGTCCTCTGCGATGCCGAAGTCGGCCTCATCATCTTCTCCAGCCGCGACAAACTCTACGAGTTTGGCAGCGTCGGTGTCATGAAAACCCTTGAACGCTATCAACGTTGCTGCTTTAATCCCCAAGACAACAATGAACGTGAAACACAGAGTTGGTATCAAGAGGTTTCCAAGTTAAAAGCCAAGTTCGAATCACTCCAGCGCACACAAAGACATTTACTTGGGGAAGATCTTGGACCACTTAGTGTGAAAGAACTACATAATCTTGAAAAACAGCTAGAAGGGGCTCTTATTCAAGCTAGACAAAGGAAGACACAAATCTTGGTAGAACAGATGGAAGAGCTTCGTCGCAAGGAACGCGAACTTGGAGACATAAACAAGCATCTAAGGATCAAGGTGTCACACGAGATGTCAACGTTAACTGAGACAGAAGGACAGGGCTATAGGGCACAGCTTCCATGCCCATGGAACTCTGGTGTATCAGCTGGTAACAACACATTCCAAATGCACCCATCTCACTCCAATCCCATGGATTGTCAACAAGAACCCATCTTGCAAATAGGGTACAATCAGTTTATGCAAGAGGAAGGACCATCAGTTCAGAGGAACATGGTTGGTGAGGGTAGTAGTATGCATGGTTGGGTTAATTTTTGA
>AGL24,putative MADS-box protein AGL24-like, AGL24 gene, complete cds,[organism=Ambrosia artemisiifolia],MK098093
ATGCCCGAGATGCTAGGAAGGTATAAGCTTCATTCGGACAAGAATATCGATAAAGCAGACGAGCCATGTCTCAACCTGCAGCTAGTAGAAAATGATGAAGTGAGATTGAACAAAGAGATCAATGACAAGAATCAAGAACTAAGGCAATTAAGTGGACAGGACCTTCAGGAATTAACCATAGATGAACTTGAACATTTGGAGAACTTACTCCAAGGTGGCCTAAACCGTGTTATTCAAACCAAGGATGAAAAAATTGGAAATGAGATCTCCAACCTCCAAATGAAGGGAGCTAAGCTGATGGAAGAAAACAAGCTACTCAAAGAACAAATGACGATGCTTTCAAATGGAAAGAAGCCGCGATCAATGCGTACTGATGCCCGTAATTTAACGTGTAATGCCGAAGATCAAGGTCAGTCATCGGAGTCGGTAACGACTAATGTGTGCAGTTGCAATAGCGGTCCTCCCCCTGATGATGATGGCTCGATTACTTCACTTAAACTAGGGTTGCCATTCAATTAA
>SEP1,putative floral homeotic protein SEPALLATA 1-like, SEP1 gene, complete cds,[organism=Ambrosia artemisiifolia],MK098094
ATGCTCAAGATGATTGAAAGGTACCAAAATTGCACCTATAGCTCAATGGAAGTCAATCCGTCCACCAACGATTCTGAGCAAAGCAGCTACAAGGAGTACATGAAGCTCAAAGCGAAATATGAGTCTCTACAACAATATCAAAGGCAACTTTTCGGGGAAGATCTTGAGCCGTTGAATCTGAAAGAACTTGAGCAACTTGAGCGCCAACTTGACTCAACTTTGAGGCAAATCCGGTCCATAAGGACTCAATCAATGCTGGATCGGCTTTCTGATCTCCAAAACAAGGAACGAATGTGGCTCGAAGCGAACAAAACTTTGCAGAATAAACTTGAAGAATATTATGCAGAAAACCAAGCAGGACCATCATGGGCAGCAGGAGAAAATGGTAATTCATTTGGGCAGCATCATCATCATCATCAGAACCAAGAACAGCATCATCCTCAACATGACCAAGGCTTCTTCCAGCCTCTCAACTCAAATTTGCAAATTGGGTATAACACAATAAATTCAAGCCAGATAACAGCATCAACAAGTGGACAGAATGTTAATGGAATAATCCCTGGATGGATGCTTTGA
>PBL9,putative probable serine/threonine-protein kinase PBL9, PBL9 gene, complete cds,[organism=Ambrosia artemisiifolia],MK098095
ATGGGTGTTTGTTTTAGTGCACTAATTCAAGATAAGAACTCATTTCACACAGGGGTAGATTCAGATGCTAATGATCACAGCACTTCAAACAGCAGTAAGGTATCATCTGTACCGCCAACGCCTCGCAGTGAAGGCGAGATATTACAGTCACCCAATTTGAAAAGTTTTAGCTTTTCTGATCTGAAACTGTCAACAAGAAACTTTCGACCCGATAGCGTGTTGGGAGAAGGCGGGTTCGGGTCAGTTTTCAAGGGTTGGATAGATGAACAGTCTTTTGTTGCTACTAAGCCTGGTACTGGCATTGTTGTTGCTGTCAAGAAGCTTAATCAAGAAAGTTTTCAAGGTCACAGGGAATGGCTGGCAGAAGTGAATTATCTTGGGCAATTTTCACACCCGAATCTAGTACAACTGATCGGGTATTGTTTGGAGGATGAACAACGGCTTTTAGTATACGAATTCATGTCTCGTGGGAGCTTGGAAAATCACTTATTTAGGAGAGGATCTTATTTTCAACCGTTATCATGGAGTCTCCGGTTAAAGGTTGCTCTTGGAGCTGCTAAAGGACTTGCTTTTCTTCACGGTGCAAAAACGAAAGTGATTTATCGCGATTTCAAGACTTCTAATGTGTTGCTAGATTCAGATTACAATGCAAAGCTATCAGACTTTGGGCTAGCCAAGGATGGACCGATCGGCGATAAGACCCACGTCTCTACTAGAATCATGGGGACCTATGGATACACGGCTCCTGAGTATCTAGCCACTGGTCATTTGACGTCAAAGAGTGATGTCTACAGCTTCGGGGTGGTTCTTCTTGAAATGTTATCGGGCCTAAGAGTAGTAGACAAAAACAGACAAATAGGCAAACACAGTTTAGTTGAATGGGCCAAGCCCTACCTGGCCCACAAACGTAAAGTTTTACGGGTTTTAGATAACCGTCTCGAAGGCCAATACACGCTTGAGGCAGCCTATGCAGTTGCGACTGTAGCGTTACGGTGTTTATCATTTGAGCCCAAGTTCAGGCCCAGTATGGCGGAAGTGGTCAAAGAACTCGAGAAGCTTCAGGAGCCAATAGAACCCCGGCCTCGAAGACACTCGAGTCATGGGACCCTGCCTCGGAAACACTCAGGTCAAGGTACCCGACCAAGGAGAGTGACCTCGGGAGACCTTTCCACTGCTGATGGCGGTGAACCGATCTCATATGAGTCATATCCCAGGCCTCAAGCTTCTTAA
>SUP,putative transcriptional regulator SUPERMAN-like, SUP gene, complete cds,[organism=Ambrosia artemisiifolia],MK098096
ATGGATCACAGGTTCAAAAGCAAATGGGAAAGCAACAACTACAACTTTGATAAAGATTATGGTTATGATGCCCTTTCATGGCGTCAAAGAAGCTTTATGTGCAACTTTTGTAAGAAAGAGTACAAATCTGCACAAGCTCTTGGTGGTCACATGAATGTTCACAGAAGAGATAGAGCTAGACTAAGACAGTCTTCACCACCCTCTCTTGATCTCCCTAACCCTAACCCTAATTTGTCATCACCACCTTCATCTTTGATGTGTTTACCCTTCAATGGATTTCATTCTTCTCTTCTCTCCCTTGATATTTCCTCACCATCTTTAACCATAAACAATGATGAGAAACAAAATATGTTCCCATTCGTACCGCATTCGGCATGGGATTTTCTTGGAGATATGAGAAAGAATGTGAATGATGATCAAGAAAATGAAAGTAGGGTTTGGAAGAAGAGAGAGGGTTTTAAGGTTGAAATGGAAAAGGGTTTGGTAAAAGATGGAAAGATTGAGATGGATTTGGATTTGGAACTTCGACTCGGGCGATCTTGA
>ACA7,putative alpha carbonic anhydrase 7-like, ACA7 gene, complete cds,[organism=Ambrosia artemisiifolia],MK098097
ATGCAGTCACCAATTGATCTCATTGATGAACGGGTTCAAAGAACATCGAAACTAGGAAGACTTGATACACATTATAAACCCGCTAATGCAACTCTTATTAATCGGGGATATGATATGACGTTAACATGGATCGGGGGAGCTGGGCATATTCATATAAATGGAACCAAGTATCAGCTTAATCAAGCCCACTGGCACACCCCTACCGAACACGGTATCAATGGCCAAAGATTTAATCTCGAGCTACACTTGGTTCATCAAAGTACAAATGATAAATTTGCTGTGGTTGGAGTTTTATACAAACTTGGTCATAACGATTCTTTTATAGCAAAGATTGAACCATATTTACAAGCATTGGCTTCTACGAAAGGAGTTAACAAAAGCGTGGGAATAATAGACCCCCGTGTAATAAAAATTGGCAATAGTACTGAATATTATCGATATATGGGCTCACTTACTACTCCAGCATGTGACGAAGGTGTTATTTGGACCATTGTTCGAAAGGTGAAAACGGTTTCACGAGAACAAGTGCGCATAATCCGTGAAGCACTCGATGATGAAGCAAATGGTAACGCAAGACCTATTCAACCTTTGAACAATCGTTGGGTTAAACTTTACATACCACATGACCATAAAACAAATTAG
>TCP12,putative transcription factor TCP12-like, TCP12 gene, complete cds,[organism=Ambrosia artemisiifolia],MK098098
ATGTCTTCAACAAACCCTCCTTCCAATTTCTTTCTTGAACATGAAAAAGATGATGTTTACAACAACCCATTGGTATCCAGTGACTGCTTTCCAGTTAAAGAGAATATTACAACAAGAAAACAAGATCTAGGATTGGAAGAATGTGAAGAGAACGAAAATGTTTGCTGGTCTGTAGTCAAAACATCAAACAAAGATCATCATAGCAAGATCCAGACAGCTCAAGGTCCTAGAGATCGCAGGGTTAGATTCTCCATTGAAGTTGCAAAAAGGTTCTTTTATCTTCAAGAATTGTTAGGGTTTGATAAAGGAAGCAAAACCCTAGATTGGTTGTTAAAAAAGTCCAAGAGCTCAATTGATGAGTTAATTAAAAGAAAGAAAGAAAGCTCATCATCTTCAAGTCTTACTGACCAATCTGAAGTTGTGTTCCTGGAAACCGGATCCGAAAAAGCGAAAGCGCGAAAAAAGAAGGGTGATGAACAAAAAACAAAGAAGAAAACAAGAAAATACAAATCTTTGGTTAATGTGAACCAGTCAAGGGTAGAGGCAAGAGCAAGAGCTAGAGAAAGGACTAAAGAGAAGCTAAATGTTAAAAAGCTTGATGAAGAGTCCAAGAATATTCATGTTGACTGTTGTTCTTCAAATTTAACACTCCAGTCAAGCTTTTGGAATTCACTTGAGTCACAAAATGATTATAGTGGCAAGATTGGGGAGTCATTTATGAAAGATAATATTTCAAGTTCTGAGTTTATATGTTTGCCTAATTTTTCAGATGTTTATGAGCATTGGGTTGGTGACTATTCAACCATTTAG
>MYB5,putative transcription repressor MYB5-like, MYB5-like gene, complete cds,[organism=Ambrosia artemisiifolia],MK098099
ATGGCAGGAGACACTTGCCATTCAAAACAAAAGGAGAACAAGATAAAGAAAGGGTTATGGAGTCCTGAAGAAGATGAAAAACTCTTCAACTACATTAATAGATTTGGTGTTGGATCCTGGACTTCTGTCCCTCATCTTGCTGGTTTAGAGAGGTGTGGAAAGAGTTGCAGGCTTCGATGGGTAAACTATTTGAGGCCGGGTCTCAAAAGAGGTAGCTTTTCGCAACAAGAGCAAGATATCATAATTCACCTTCACCAACTTATTGGAAACAGGTGGGCTCAGATTGCTACAAAGTTACCTGGAAGAACAGATAACGAGATCAAGAACTTTTGGAACTCAAGTTTGAAGAAGAAGTTGATTAAACAAGGGATTAATCCAAACACCCACAAACCAATACTCGTCTCTAACGAGTGTAACAAAAGCATTATTCCAAGTGGAATGGCGGTTGAATTGCAGGATGCTTTTCATATGAGCAACAACGGCGGGGATGCTTTTCATATGAGCAACAACGGCGGGTTGACATTTGCAGATAATTTCATGACAAGTAACTTGTTTCTAGACGAATCTGAGATGGGCATTGATCCAATGGGGTATGATTGCAATCTTTTTACGCAACATCAACACATAAATTGTGAAGCGCCATCACCAAGCTTTGATTTTTCTGATACTTTGGCTTCAAGAACAATGATGGATACATTCATAAAAGCGGAATCAAGAGAGAGTTCAAGTTGTACAAACTATTCAAACATGAACCACCTTTATGCAGAAATCTGTAAGTATGATGAGTGGAATGCATGCGAATGGCAAGAATTGCAGACGGTACAAGCCTCAAATGTAGGCGATTTGGATACTTACCCAATGGGGTAG
>WIP2,putative zinc finger protein WIP2-like, WIP2-like gene, complete cds,[organism=Ambrosia artemisiifolia],MK098100
ATGAACAAAGATAACCCTTGCCCAACTTATCTCAATGCTTCATGGTCCATTCTTAATCCTCATTGCCAATACATCTCTTCTACTTCTTTTTCTTCATCTGTTCATCCTCCCTCTCCACCTCTACAAGAAGCTCTTCCTCTCCTCAACTTAAGTCCAACAACAAGACCTAATCTTTATCAACAAAACCCTAGTAATATCATTGATGCTTGTAGTACAACAACTACATCCACAGCCCCTAATAAGTGCCCTGAAAGTAGTGTGACTGTATCTTTAAATCTTGGCCTCCCAAGCCTTACACTTTCTGAAGCTGATCTAATTTCAAGACTCTCCACCAATTATGCTCATACAACTGATGATTATAAAGAAGAAGATAAAAGTTCTACAAACATAATTGGGTATGTTACAAGCACAATCAATAAGGGTCAGTATTGGATCCCTACTCCAACTCAGATTCTCATTGGTCCAAATCAGTTCTCTTGCCATCTTTGCTACAAAACCTTCAACAGATACAATAACATGCAGATGCATATGTGGGGGCATGGATCTCAATACAGAAGAGGTCCAGAATCACTAAGAGGAAGACAACCAACAGCCATGCTTAGACTACCATGCTACTGTTGTGCACCAGGGTGCTCCAACAACATTGACCACCCAAGAGCTAAACCACTCAAAGATTTCAGGACCCTTCAGACACATTACAAGAGGAAACATGGGGACAAGCCATTCATGTGCCACAAGTGCGATAAAACGTTTGCGGTTCGCGGGGATTGGCGAACCCATGAGAAGAACTGTGGGAAGCTTTGGTACTGCAATTGTGGATCGGATTTTAAGCATAAAAGGTCTTTGAAGGATCATGTGAAAGCCTTTGGAAATGGGCATGGAGCTTTTGATTTTGTTGATTGTTGTTTTGAAGTAGAACAAGATGATGAGACTGCTTCTGAAATTGAGCAATGA
>MYB61,putative transcription factor MYB61-like, MYB61-like gene, complete cds,[organism=Ambrosia artemisiifolia],MK098101
ATGGGAAGACATTCTTGCTGCTATAAACAAAAGCTTAGAAAGGGTCTCTGGTCCCCTGAAGAAGATGAGAAACTCATAAGACACATCACCAAATTCGGCCATGGCTGCTGGAGCTCCGTCCCTAAACTCGCAGGTCTTGAACGATGCGGCAAAAGTTGCAGGCTCAGATGGATTAACTACTTGAGGCCCGATTTAAAAAGAGGCACATTCTCTCAACAAGAAGAGAAACTCATCATTGAATTACATGCAGTTCTTGGAAACAAGTGGTCTCAAATTGCGGCACAGTTGCCTGGTAGGACAGATAACGAGATCAAGAACTTATGGAACTCATCGATCAAAAAGAAGTTAAGGCAACGAGGGATTGATCCAAACACACATAAACCATTATCCGAGGTTATCGATAATCATAAAGCTCCATCCGGGAGCATCGATAAGACCTCACAGAGCTCGTATAATAACCTCGACGACAAGCCTCCACCCCAAACATCTTTCCCTCTCATTGACGATTCTCCACCCGCAACTCACGAATTCTTCCTCAATCGATTTGTAACAAACCCCAACACATTGATCAAACCTCCCGAATCCCTCCAAGTCCCCGGATTCCTTCCTTTCAACTATACTCAACAACAGCAACAACAGCAACAGCAGCAACAACAGCAGCAGCAACAACAACAACCAGTATCTTCTACTGATCTTTTTTTCACCAACACTTTACTTTCAGGTCCAACTCGTGGAACCACCGACAGTCTAAACCATAATAATAATTGGGGGAGTGGAAATAATGGTTTCTTTCAAGCAACCAATGGGTATCAACCATTTGGGTTGACTGATGGCATGAAAAGTCAAACACAAATTCAAGGTGTTGAAGGGGAGCAAGATTACATTAAATGGAACGATCAGTTTCTTCCATTTTTGATGGGGAAATCATCGATTGAGAGTAAACCAGATGTTAATTTCGGTGTCAACCATGAACTGTATAACAGGATTTCAACAAGCTATGGACATTTTACATAG
>LAC2,putative laccase 2-like,LAC2-like gene, complete cds,[organism=Ambrosia artemisiifolia],MK098102
ATGGTGATGCCTTTTATTCCTTCATCTTTCTTATGTGTTTTACTATTCCTTACATGCTTTGGAAACTTGTACCCTCGTGTGGCATTAGCAAGCGTTACAAGACACTATAAATTCAACATACGATTGAAAAATGTGACAAGAATGTGTGCGACGAAAACTATAATAACCGTCAATGGGAAATTCCCTGGGCCTCCGGTGCTCGCTAGGGAAGGGGACCGTGTAGTCATAAAAGTGGTCAACCTTGTTGCGAACAATATCTCAATACATTGGCATGGAATTCGGCAACTTCAAAGTGGATGGGCTGATGGCCCAGCATATATCACACAATGCCCCATTCAAACGGGTCAATCATATGTTTACAACTACACCATTACGGGCCAAAGAGGGACATTATGGTACCATGCCCATATCTCATGGATTCGTGCAACACTATACGGGCCGATCATCATTCTCCCTAAACAGAATGAATCATACCCGTTTGTTAAACCCTACAAGGAAGTTACGGTCATGTTTGGTGAGTGGTGGAAGGCGGATACTGAAGCTGTGATTAACCAAGCCATTCAGACTGGGGCTGGGCCCAACAATTCGGACTCTTACACCATTAATGGCTTCCCTGGGCCCTCAAAAAATTGTTCATCAAATGAAACGTATCGGTTAAAGGTGAAACCTGGAAAGACGTATCTCCTTCGATTGATCAATGCTGCACTCAACGATGAACTTTTCTTCAAAATTGCAAATCATACATTCACAGTTGTTGACACGGATGCAAGTTATGTGAAGCCATTTGAAACCGATACAATATACATCGCACCTGGCCAAACCAATATGGTTCTTCTCAAAACTAAAAATATATCCTCCAATGCTAAATTCTTGATGGCAGCAAGACCGTATTCAACGGCGGCCTCTGGGACATTCGATAACACCACTGTTATCGGACTTCTTGAATATGATGGTAATAATATTACTTCCACCAACTCTTCCATAACAAACCTTGCGGTTCCCCCACTTCCGCCTATCAACGCCACTACATATGTTGCCAACTGGACCAACCAACTCCACAGTTTGGCTAACTCGCGGTTTCCAGTAAATGTTCCACAAACCATCCAACGACGATTTTTCTTTGTCGTTGGCCTTGGCACAAACCCGTGTCCAAAGAACCAAACATGCCAAGGACCGACCAATACCACCAAATTCGCAGCCAGCGTGAACAACATATCCTTTCAGATGCCAACCACCGCGCTACTTCAAGCACATTATTACCAACGATGGAAAGGGGTTTACACCACCGATTTCCCAAACACCCCGTTGGTTCCATTCAATTATACCGGTACCCCACCAAACAACACGGTGGTGACTAACGGCACCAAGTTGGTGGTTCTACAATTCAACACCACCGTGGAGTTAGTGCTACAAGGAACCAGCATTCTAGGAGCCGAAAACCATCCTTTTCATCTTCATGGCTATAATTTTTATGTGGTCGGACAAGGCTCTGGGAACTTTAACTCAACTACAGACCCACCCAAGTTCAACCTCGTAGACCCCGACGAAAGGAACACCATCGGCGTGCCATCCGGTGGATGGGTAGCAATCCGATTTCGAGCCGATAACCCAGGTGTATGGTTCATGCATTGTCATATCGAGATACACATTTCTTGGGGATTAAGGATGGCATGGCTTGTAATGGATGGACAGCTTCCAAATCAGAGGTTGCTACCACCACCAGCAGATCTTCCAAAATGTTGA
>BEE1,putative transcription factor BEE 1-like, BEE1-like gene, complete cds,[organism=Ambrosia artemisiifolia],MK098103
ATGGAGGGTTTCCATAGCTTCAAACCCTCATTTTCTTTCATAGATACCGAACAAAACATGGAACTTCTTAACCAATATCCAATCCATTATGACAATCAGAACATGAGCTCTCAAAGCTTCTTGGGTTTTTCAAATGACAATTTTCTCTCCCAACAAGTACTGTTACCATCACTTGATCATCAACTCATGCAATGCTTTCAACCAGACTTTCATCATGAACAGAAGAATGTCATGGTGATTCCGGATCCAATTTCTTCAGGCCCCGTTTACAACGGGAAGCGAAAAGCAATGGATGTATCGTCAAGCAGTTCGCGGAATTCGTCATCTCATCCAACTACAGAAAGTGAAATTGATGAGAGGAAATACCAGAGTTCAAGAAAGGGAAAGAAAGTAAAAGTAAGTGACAGCGGCGACGCACCGAAGGAAGTGGTACACGTTAGAGCCAGGAGGGGCCAAGCAACTGATAGTCACAGTATAGCAGAAAGGGTTAGAAGAGGGAAAATTAACGAGCGTTTGAGGTGTTTGCAAGACATTGTGCCCGGGTGTTACAAGTCAATGGGCATGGCAGTAATGTTGGATGAGATAATCAACTATGTGCAATCCTTGCAGAACCAGGTTGAGTTTCTTTCGATGAAACTCACCGAAGCAAGTAGCCTTCCCAACTTCGATTCGAATTTGATGTCTATGGATGCATTTCAGATGGGAGATGTAATAGAAGGAATGAAGATGCAAAGACTGGAGGAGAGAGAAGGGACTAGTCCGGTTGACCCAAGTTTTGGATCTTATCCTTCATTGCCATACCATACAACATAA
>PCC13-62,putative desiccation-related protein PCC13-62-like, PCC13-62-like gene, complete cds,[organism=Ambrosia artemisiifolia],MK098104
ATGAAAACCTTTAACCTTTTCTTCCGATCACCACCATCCTCCACCACCACTGCCACCGTCGTCGCCATCATATTTCTCTTCATCTCCACCTCGGTGAATTCGACTGCCGACCTACCTAAAACCGACATGGATCTTCTAGAGTTCCCTTTAAATCTTGAATATTTTGAAGCCGAATACTTCCTATTTGGATCCCTAGGTAAGGGTTTGGATATCATAGAACCCGGTCTAGCCGCTAAGGGCCCGCCACCCATCGGCGCAAAACAGGCTAATCTTAGCCTTCTTATTAGAGATGTAATCACTCAATTTGCTTATCAAGAAATTGGCCACTTAAGGGCAATTAAAAAGTTGGTACAAGGATTTCCAAGGCCATTGTTGAATCTAAGTGCAAAATCATTTGGAACTGTTATGGATGCTGCAGTTGGTAACCCTTTATCTCCACCGTTCGATCCTTATGCTAATGACCTCAACTATCTTATTTCATGCTACGTTATCCCCTATGTCGGCCTCACCGGCTACGTTGGAGCAAATCCTAAACTTGAAAGCCCTCATTCAAGAAAGCTTGTAGCAGGCTTACTGGGAGTGGAATCGGGTCAAGATGCAGTCATTAGAAGCCTACTTTACGAGAGGGCAAATGAGAAAGTGGTTCCATACAACATAACAGTAGGCGAATTCACACAAAAAATATCACAACTACGGGATAAGTTGGGCAATGACGGGTTAAAAGATGAAGGGCTTAAGGTGCCAATTGAGCTCGGGGCTGAAAAGAATACACGAGGGAACGTGTTAGCTGGTGATGAAGATTCAGTGGCGTATGGTCGAACACCACAAGAAATACTACGAATAGTATATGGAACCGGAGACGAAAAGACTCCTGGCGGGTTTTACCCGCAAGGTGGTGATGGAGCTATTGCTAAAGGATATCTAAATCCTTTAAGGAATTTAGGTTAA
>CYP450 86B,putative cytochrome P450 86B1-like, CYP450 86B1like gene, complete cds,[organism=Ambrosia artemisiifolia],MK098105
ATGGAGTACATCCTAATCATCAAGAACCTCATACTCTCTTCACCAAGATGGTTGTATTCCCATTTATGTCTTTCAGACATAACAATGGGGCTCTTCATCATCTTCATATCCAAAGCCATACTTCAAAGTCTCACTACAAAAGGTCCTATGGTGTGGCCGATTTTTGGAACGTTTCCAACTATAGCCATAAATGCCTCTAACCTTTATGAATGGGGTAGCAAAGCTTTGATCAAATCTGGTGGAACATTTTACTATAGAGGTCTTTGGATGGGTGGTACTCATGGGATGGTCACAAGTGATCCTGTCAAAATTGAGTACATGCTCAAGACGAATTTTAAAAATTTCCCAAAAGGGAAAGCTTATAAAGAAAGGTTCTATGATTTTCTTGGAGATGGAATCTTTAACGCGGATGACGAGTTGTGGAAGACACAGCGTCGTGTGGCTAACGCAGAAATGCATTCGACGCGCTTTATACGCTTCTCCATGAACTCCATTAAAACACTTGTGCATGACAAGTTGTTGAAGCTTTTAGATGCGAAAAAAGGGTGTGTTATTGATTTGCAAGATGTGCTTCTTCGCTTTACTTTTGACAATACTTGTGCAGTCGCATTTGGTGTAGATTCGGGGTGTTTAGATGTTGAATTACCAGAAATACCCTTCGCGAAGGCATTCGAGAAGGTGACTTTTATGGTCTTGATGAGGTTCTTGAGCCCTCGTTACCTGTGGAAGCCACTCAAGTTTTTCAAAATAGGATTTGAGAAAACAATGCAAGAAGCTGTCAAAGTTGTGCATGATTTTGCTGAGAAAACTGTGAGAGAAAGAAAGAAGGAATTATTATCCAACAAAGAAGGCATAAAGGGAACTTCAAGGTGTGATCTTTTGTCAAGACTAATCATAATGGAACAAGATAAAAAAGAAAAGTTTTTTTCTGATAAACTACTTCAAGATTTTTGCATGAGTTTCATCTTAGCAGGTAGAGACACAAGCTCAGTGGGATTATCATGGTTTTTCTGGTTAATTGCTAAAAACCCTTTGGTTGAAACTCGAATCCTCGACGAAATCTATGACATATTACAACAACGAGGAAAACCCTACAAGGAAAATGAAGAAAATGTAGTATTTACATATGATGAACTGAGGAACATGACTTATCTGCAAGCAGCAATATCCGAATCCTTACGTTTGTACCCTCCTGTCTCATTTGATCACAAAGAGCCACAAGAAGACGATGTTTTCCCAGATGGGACACCAGTTAAAAAGGGTGCACGAGTTTTATACATGATGTACGGCATGGCTAGGATGGAGAGCCTTTGGGGTAAAGATTGTTGCGAGTATAGGCCTGAAAGGTGGATCAAAAACGGCGAATTTGTGTGGGAAAGCCAGTTCAAGTACACAGTGTTTAACGCGGGTCCAAGATTGTGTGTGGGCAAAAAGTTTGCATATATGCAAATGAAAATGATTGCCGCTTCGATTTTACTAAGGTATAGATTGAAACTGGTTGAAGGTCATAAAGTATGTCCGAAAGTAAACACAACTCTTTATATGAAGTATGGACTATTGGTCACAATGGAGCCTAGAGCAAAGTTAATAGATTGA
>GDSL2,putative GDSL2 esterase/lipase,GDSL2 gene, complete cds,[organism=Ambrosia artemisiifolia],MK098106
ATGTGTACACAGTCGTTGTTTTTCATTATTTTGTGTTTGCTTCATGTTTCGCGTTGTGTTTCGTTTACTAACTTTGCATTTGGAGACTCGATTGTTGATGCTGGAAACAATAATTACTTACCAAGTCTATCGAAAGCCAACTACTCTCCTTATGGCATCGATTTTACGCCTTCTGGCGGAAAGCCCACCGGAAGATACACAAATGGTTTCACCATTGTTGACATTGTTGCACAAGCTTTGGGAGCCAAGACATTGGCTTTCCCATCTCTAGCTGCTAACGCAGTATCACACGCAACTCTCGGAGGCATAAACTACGCGTCTGGAGCTTCTGGTATACTAGAGGGAACCGGTAGCCTATTTGTTGGGCGTCTTCCATTAAGAACTCAAATCGATAATTTTGAGTTAAGTAGAGCTCAAATGGTGAAGATGATGGGGGAAAATGGTACACAAGAACATCTAAAGAATGCTATCTTCTCGATAACGATTGGGTCAAATGATATTATAACATACTTCTTACCAAATCTTCCTTTTGTTGGAAACTATGATGTGTCCCCTACTACTTTACAAGACATTATGGTCTCCAATATGACTTCACATATCAAGCGCTTACATAAACTAGGAGCTCGGAAGATTGTCGCAGTAGACATAGGACCTCTTGGTTGCATACCCTTTGTTCGGTCTATACACTTTCTACCAGCAGGAAAATGCCATGAAGAAATCAACGCGTTGATACGCGGATACAATCAAAAGTTGCGTATGGCTGTACATCGCTTAAACCAAGAGATGGGTTCGGGTTCAGTTTTTGTCTACGCGAATTCATATGATGTCATAGACAGGATGTTAAAAAACTATCGTGACTATGGATTTGAGAATGTGAATGATCCGTGCTGTGGAGATTTTTCTCCGCTATCGTTTTGCTTACGGATTGGAGATGAGAATGAACTTAGTACGAGGATTTGCGACGATCGATCGAAGTATTTGTTTTGGGACTCGTACCACCCTGGAGAAGCTGCGAATTTCATCATAGCTCAACATATGTTAAATGGCGATGAAAACATATGTTCTCCGTTAAACGTTCGCCAGCTTCATAATTACAAGCTTTAA
>OAS,putative 3-oxoacyl-[acyl-carrier-protein] synthase I, OAS gene, complete cds,[organism=Ambrosia artemisiifolia],MK098107
ATGGCAAGCATTGCAGCAGCCACTTGTAATTCTGCTTTGTTTTTTAAGAGTAAAGATTCAGGAAACAATGCAGCTTCTTTGTTTCGATATAACCGTTTCAAAGCTTCAAAATCTCAACCAGTCAAAACCATGGCTGCGCTAACCGTTTCACCTCCTAAACGAGAAACAGACCCGAAAAAGAGAGTTGTCATTACAGGAATGGGAGTTGTTTCGGTGTTTGGTAATGATGTTAATACATTCTATGAGAAACTGCTAGAGGGCCAAAGTGGAATCACCCTAATAGACAAATTTGATGCTTCCACTTTTACTGTTCGTTTCGCGGGTCAAATTCGCAATTTTTCATCAGCAGGTTACATAGATGGAAAGAATGACCGCCGTCTTGATGACTGCTGGAGGTATTGTTTGGTTGCTGGTAGAAAAGCCCTTGATGATGCTAATCTTGGACAACCAATTCTTGACACTATTGATCGAACGAAGATAGGAGTTCTTGTGGGATCAGGAATGGGAGGTCTAGAAACATTTAGTAACGGTGTGGAAGCACTTCTTCAGAAGGGATTCAAGAAAATCACACCGTTTTTCATTCCTTACTCGATTACTAACATGGGATCAGCTTTGTTGGCGATAGATAGGGGCTTAATGGGGCCTAGTTACTCGATTTCAACAGCTTGTGCAACTGCAAATTACTGCTTTTACGCGGCTGCAAACCATATTAGAAGAGGAGAAGCAAATATCATGGTAGTTGGTGGAACCGAGGCTGCAATCAATCCTACAGGGGTTGGTGGGTTTATAGCTTGTAGGGCCTTGTCCCAAAGAAACGATGAGCCCCACAAGGCGTCTCGACCTTGGGACCAAGATCGCGATGGTTTTGTTATTGGTGAAGGTGCAGGTGTCCTGATAATGGAAAGTTTGGAGCATGCGACTAAAAGAGGAGCGAATATTGTTGCCGAGTATTTGGGAGGTGCAATCACATGTGATGCACATCACATGACCGATCCTCGCAAAGATGGGCTTGGCATTTCCTCTTGCATAACCAAATGTTTAGACCATGCTGGTGTTTCTCCTGAAGAGGTGAATTATGTGAACTGTCATGCAACATCAACCCTAGCTGGAGATTTGGCTGAAGTTATTGCCATTAAAAAGATATTCAAGAATACATCTGAAATGAAGATGAATGGGACCAAGTCAATGATCGGACATGGTCTTGGAGCGGCTGGTGGGTTGGAAGCAATCGCGTGCATAAAAGCTATCACCACCGGTTGGCTACACCCTACGGTTAATCAAGATAACTTGGAGCCTGAAGTTGATATTGATACTGTCCCAAATGTGAAGAAACAACATGAAGTCAATGTTGCCATCTCTAACTCTTTTGGATTTGGAGGGCATAATTCTGTGGTTGCATTCGCTCCTTATAAGCCGTAA
>PMADS2,putative floral homeotic protein PMADS 2-like, PMADS2-like gene, complete cds,[organism=Ambrosia artemisiifolia],MK098108
ATGGGTAGAGGAAAGATAGAGATCAAGAGGATAGAGAACACAAACAACAGGCAAGTCACATACTCCAAAAGAAAGAATGGAATCATCAAGAAAGCTAAAGAAATTACTGTTCTTTGTGATGCTAATGTTTCCCTAGTTATCTATGGCTCTTCTGGCAAGATGTATGAGTACTGCAGCCCCAAAACCAACTTGATTGACATGCTGGACCGGTATCAAAGGCTTTCTGGAAATAAGTTATGGGATGCTAAACATGAGAATCTTCAGAATGAAATTGACAGAATCAAGAAAGAGAATGAGAGCATGCAAATTGAGCTCCGGCACCTGAAAGGGGATGATATAACTTCTTTGAACTATGAAGAACTAATTGGGTATGAAGATGCACTTGAAAATGGACTCACCAACATTCGTGAGAAAAAGGATGAAATCCCTAAAATCATGCGAAAGCGGGAACAAGTTCTTGAGGAGGAGAATAAGCACCTCATGTATTTGGTGCACCAAAGTGAAATGGCAGCCATGGGAGATTACCAACAACATGAACCCTTTTCATTCCGTGTCCAACCAATGCAGCCCAACTTGCATGAGAGGATGTAG
>MYB80,putative transcription factor MYB80, MYB80 gene, complete cds,[organism=Ambrosia artemisiifolia],MK098109
ATGGGTAGGATCCCATGTTGTGAAAAGGAGAGTGTGAAGAAGGGTCAGTGGACACCTGAAGAAGATCATAAGTTATCATCTTATATAGCGCAACACGGGACGCGAAATTGGAGGCTGATTCCTAAGAATGCAGGTCTCCAAAGATGTGGGAAGAGTTGTAGATTAAGGTGGACTAACTACCTGCGACCAGATCTAAAACATGGACAGTTTTCGGATGCTGAAGAACAAATCATTGTCAGGCTACATTCCGTCCTAGGAAATAGGTGGTCAGTCATAGCGGCACAATTGCCAGGACGGACAGATAACGATGTCAAGAATCATTGGAACACGAAACTGAAAAAGAAGCTATCGGGTATGGGAATCGATCCAGTGACACATAAGCCATACTCCCACCTCATGGCGGAGATAGCCACAACTCTAGCCCCGCCACAGGTGGCTAACCTAGCCGAAGCAACTCTCGGCTGCTTAAAAGATGAAATGCTTCATCTCCTCACCAAGAAACACATAGATATTCAGTTCCAATCACCGGTTGTGCATCATGCACAACCGATGATTAATAACAATGGTACCACATCACCTTCTTATCACATTACTTCAAAACATGAAGTAAATGATGATAATACCATTGAAAAGATCAAGATCGGATTATCAAGGGCGATTATACAAGATCAAGATCATGCAAGTACACCATCAAACAAACTTTGGGACATGAGTCATGGAGCAACATCTGGACATTTTCCTGGATTTCATTATGCTTTACCATCTTTTGGTCATGAAGGAGATGGGTCTCCATGGAGTCAAAGCATGTGCACTGGAAGCACGTGCACAGCAGGTGATCAACAAGGTCAGTTTCATCCAAAGATGGTGGATGAAAATGGTGATGAGTCAGAAGGTGAAAAGGATGCTAGAAATGTTTCAAGTATGTTTAGCCAGGATTGTGATTTGTGGGATCTACCATCCAATGATCTCATGAATCCTTTGGTATAA
>MYB35,putative transcription factor MYB35-like, MYB35-like gene, complete cds,[organism=Ambrosia artemisiifolia],MK098110
ATGGGAAGACGGCCTCCTTGTTGTGATAAATCACACGTCAAGAAAGGCTCATGGACGGCTGAAGAAGATGCAAAGATTCTTGCGTATGTTGCTAGTCATGGCATCGGTAACTGGACATTGGTTCCCCAAAAAGCAGGTCTTAACAGGTGCGGAAAGAGTTGTAGACTGAGATGGACGAATTATCTAAGGCCGGATCTCAAACATGATAGTTTCACCCCTCTTGAAGAAGAGCTCATTTTAAGCTACCATCGGGCCGTAGGTAGTCGGTGGTCTTTAATAGCACAGAAACTCCCAGGAAGAACCGACAACGATGTGAAGAATCATTGGAACACAAAGCTAAAGAAGAAGCTGCTTAAAATGGGAATCGACCCGATCACCCATAAACCATTAAGTCAGCTTCTTTCTGATTATGGAAACATCGACACAATCCACACAAACACGAGACCTGTAGATCAGAGACACCATGACCCGCCCTTGGATTTCTCTCGGGCTGACAGTTCATTAACAACGATGGACCCGTATCAAGAACAGCCCACTCCAATGAGCTTGATAACTCCTCATTTCCAGGTTATCAATGAAGCAGCTTCATCTTCTACATCATCACCTGCATCAAAAGTTCAAGTGAATTTACCATCTTCACCCTCCATTTGGAGTGATTATCTTGTTGGAGACCAAGAACAAGAGTGCACCAACGAGCCTGATTTCGGTTTTTTATCCACAGATGGTGAATGCCCAAATAGTTACAATGGGTTGGGGGTAGATCACACAAAGAACAGCTTACAGGTTGATACTGCTTCTGTTTCTTTTGTTGAGTCAATTTTAAACCGAGATCGCGAAATGCAGTTGGACTTCCCTCAGCTTTTGGATGGATATTCTGAGTTCTGA
>TET8,putative tetraspanin-8-like, TET8-like gene, complete cds,[organism=Ambrosia artemisiifolia],MK098111
ATGGCGAGCACAAGCAACGTGTTGACCACAATCCTCAACGTGTTGACCTTAATGTTAGGTCTCATCCTCATAACCGGTGGCATATGGACCTCTTCCCACCCTGGAACCGCCACCTTATGTCAAAAAACCTTCGCCAAACCTTACTTGTTCACCGGGATATTCCTCGTGGTTCTCGCGGTCCTCGGGATCGTTGGCGCCTTCTTCCGGATCAACGCCATGTTGTACATTTACTCCGCCGTGTTGCTTATTATTATTGTTGGGTTACTGGCCTTTGCAATCTTTGCTTTGGTGGTTACTAATAAGCGAATTGGGAAGGCGGTGTCGAACCACGGGTATAAAGAGTATCGGTTTAGGGATTACTCTAAGTGGTTGCAGAAACATGTTGTGACCGAGAAGAATTGGGATAATATTAAGAGTTGTTTGATTGATTCGCATGTTTGCTTGGCGCTTGCGCGCGCCAAGACCGCGAATCAGTTTTATCGGAGTAATTTGAATCCACTTGAGTCTGGTTGCTGCAAACCACCAGGGAATTGCAAGTATTTGTTTGTGAATTCGACGTATTGGGTGCCACCGAAGTCGGGTTTACAGTCGGATGATCCGGACTGCAAGAGTTGGAGCAACAACCAGAAGAAGCTGTGCTACGATTGCGGTTCGTGTAAGGTTGGAGTGTTGAATAATATGAGGCATTTGTGGAGGAAGTTTGCTATGCTTAACTTCAGCATACTTGTGTTTGTGATCGTCATCTACTCGATTAGTTGCTGTGCTATCAGGAACAATAACGCGATACCGCAACCGTGCCACATCTGA
>MYB44,putative transcription factor MYB44-like gene, MYB44-like complete cds,[organism=Ambrosia artemisiifolia],MK098112
ATGGCCGAAACACACACACAAGACAACAATGGTTACATCGTTGGTACCAAGATCAAGGGTTCATGGAGCCCACAAGAGGACACTACCCTCATAAAAATGGTTGAACAACATGGGCCGAGGAATTGGTCCCTCATTAGCTCCCGAATCCCGGGCCGGTCCGGGAAATCGTGTCGTTTAAGATGGTGTAATCAGCTTAGCCCAAACGTCGAACACCGCCCCTTTAGTCATGAAGAGGATGATGTGATTGTTCGGGCTCATGCGATTCATGGTAACAAATGGTCTACTATCTCTAGACTACTTCCTGGACGGACAGATAACGCGATCAAGAATCATTGGAATTCCACTCTTAGGAGACGTGGACTCGCTAATAATGTATCGCTTGTGTCAAACGGGTCAAATGGGCCAAACGGGTCAAATGGGCCAAATGGGTCAAACGGGCCAAATGGGCCAAACACGCGTGTTTTGAAACGTCCATTTAAGGACGAAACGAGTGAGTCGACTCAGTCTGACCCGGGGTTGGAAAGGAAACGTTCTCGAACTTCGGCCCAACCCGAACCCGAACCGGTTAGTTGTGATGGGCCAGCGACTTTGCTGACCCTTTTACCGCCCGGGGAAATGAAGGCGGTTGAAGAAGTAACGGAAAAGAATGAGGGGAATGATGACGTGGAAAATAAATCGACGGTGGAGATGGAAAACACGTATCTGGTGACGATTATGAAGCGTATGATAGCGGAAGAAGTTAGGAACTACATTAACGAATTGAGGGCCAAAGAAGGAGTTGGGCTTGCTAATGGGCCTGGTTTGCAAGTTTTGGGCCCAAAAGTGTGA
>NIP,putative aquaporin NIP-type gene, NIP gene complete cds,[organism=Ambrosia artemisiifolia],MK098113
ATGATTGAGACAGGAGACTCTCGATTTCCAGCCACGGAGAAAGGCAATCTATCTTTGAGTGTCTCCACCAATCCAAAGATCCATTTAGCTCAAACGATGTTAGCAGAATTTGTTGGTACGTTTTGTGTTGTTTTTGCTGGTTGTGGATCAGTGGCCGTAAATGGCATTTACGGCGGCACTATAACATTCCCTGGAGTGTGCGTGACATGGGGACTAATCGTTATGGCCATGATATATACCGTTGGGCATGTCTCAGGCGCGCATTTTAATCCAGCTGTCACCGTTACATTATCTCTTTTAGGGTTGTGCCCGTTTAAAGAGGTGGTTTTTTATATATTCTCACAACTTTGTGGGGCGATTCTTGCAAGCGGGATAATATCGTTGATTATGGATGTGACTCCAGAGGCGTATTTTGGAACCGTACCGGCTGGTTCGAGCACACAATCGTTTGTTGTTGAAATAATTATCACGTTTATTCTTATGTTTGTTATCTCTGGTTCCTCCAATGATCATAGGGCGATAAAGAAGCATGGAGGGATTGCAATTGGAATGACCATTATGTTAAATGTGTTTGTGGGAGGACCGATTTCTGGAGCATCAATGAATCCGGCAAGAAGTCTTGGACCGGCTCTTGTGAAGTGGAAGTTCAATGGAATTTGGGCATATATATTCGGTCCCCTCATCGGAGCAGTCACTGGAGGCTTTGTTTATAAGTTGCTGACGCCGACTGAGAAATCTTTTAGCGATATGGTGAAAAGAAGTGGTTGA
>SYN-112,putative syntaxin-112, SYN-112 gene complete cds,[organism=Ambrosia artemisiifolia],MK098114
ATGAATGACTTGATGACAAAATCATTCCTAAATTATACGGATTTAAAGAAACAAGCCCAGATGGACATCAAATCAGAAGAAACCGACATCGAATTAGGCGTTCATGTTCAACATTCGAAACTCAGCCCTGAAGATGAACTTAATCTTTCGAAATTCTTCCAAGAAATCGACGCGATCAAGTCCACCATGGAAGAAGTCACAAACCTGTTTTCTAACCTCCAAACACTAAACGAGGAGACGAAAACCACTCACAGTGCGAAAGTTCTTCGCGGGTTAAGGGACCGAATGGAGTCTGATATGACTGCAGTCCTTCGTAAGGCGAATGTGGTTCTCGTGCGCCTCGAGTGTCTAGAGTCGTCTACAACGATCAAAGACAATACCGCGGTTAATAGAACACGCGTTTTGGTCACAAATGGTTTAAAAATAAAGCTTAAAAAGATGATGAATGAGTTTCAAGGTTTGAGGGACAAGATAGTTTCAGATCATAAAGATTATCTTAAAAGAAGGTACTTTAATGAAACGGGCGAGCACCCGAGTGATGAAACAGTCGAAAAAATGGTTTCAGGAAGTGGGAAAGTGTTTGAAATGGTTGATGGGAAGAGGGAGATGGTAATGGAGAACCAAGAAAGACATGAGGCTGTGAAGGATTTGCAAAGGAGTTTGAATAAACTGCATCAAGTGTTTCTTGATATGGCTGTTATGGTTGAGGGACAAGGGCAGAAGTTGGATGATATTGAGGATAATGTGGCAAAAGCTGGAAGCTTTGTGAGTGGTGGAACAGATAGTTTGGTTTATGCTAAACAGATGAAGGATAAGCAGAGGAAGAGTTGGGTGTGTTTGGTTTGGGCTGTGGTGATAATTATTATTTTGGTATGTTGCATTGCTATGCTGTCTAGTTTCTGA
>MYB26,putative transcription factor MYB26-like, MYB26-like gene complete cds,[organism=Ambrosia artemisiifolia],MK098115
ATGGGACATGGAGGAGGACATACTTGCTGCAACAAACAGAAAGTAAAAAGAGGGCTCTGGTCACCTGAAGAAGACGAGAAGCTCATCAACTACATTACCTCCCATGGCCATGGCTGCTGGAGCTCCGTTCCTAAACTTGCTGGGCTCCAACGATGTGGCAAGAGTTGTAGATTGCGTTGGATCAACTATTTAAGGCCGGATTTGAAACGAGGAAGCTTCTCGTCCCAAGAAGCCACTCTCATAGTTGACCTACACCGAATTCTTGGAAACCGATGGGCGCAAATTGCAAAACATTTACCAGGAAGGACAGATAACGAGGTTAAGAACTTTTGGAACTCGAGTATAAAAAAGAAGCTTCTTGCTCATAGCCACCTATCTAATCATCATCATCATACCACCACCACCACCTTCTCTAACCCTAAAACCACCAACCTTCATCTAACCGGTGATCATCAATATTGTGAAGGTTTATTTGATGCAAATTACCCTAATGTGATTAGCCCATATCAACCTCAAATGATCCCTGATCAAGATCATCATATTCATGTACCACCTCCGGTCGTCAGCCAACCGCTTTTGATCAATCTTGATAAATGCTTCGATATCGACCCCACCGCTAATCTCCCTCCCCTTCCTCCATCATTCATAGTCAACTCATCTTCAGTTTTTGACAATCAGATTAATCCCACATTGGAATCTTTGAACTATTATGATCACAATATCCTCAAACCTGAGAATTTTGACCTCATCCTTGGTCATAACTCAGACCATAACCATCCCATAATCCCATTTAAACTAGTTGGTCAAGAAATTAACAGTTTTGAATTAACCCCCCAACCATCTATGAACTCACACAGCCTGAACCTGAGTACTGTAGCAACTTCTCAAATGGAGTATCTAGAGACTTTCGTGTCGAATTTTCAATCGTCTTCGTCATCACCATCATCATCATTGGTGTTGCCTCAATTTATGGTGAGCAAGGTAACAAGTATAATGTAG
>MYB33,putative transcription factor MYB33-like, MYB33-like gene complete cds,[organism=Ambrosia artemisiifolia],MK098116
ATGAGCAACATGACAAGTGAAAGCGAGGACATGATAATGTCGAGGGATTGCATTAATTCACCGGGGGTTGACGAGGTTAGCATGGAAAGAAACATGGTAGGAAATGGAACACTTAAGAAAGGCCCATGGACGTCTGCTGAAGATGCAATTTTGCTGGATTATGTCAACAAACATGGAGAAGGAAACTGGAATGCTGTTCAGAAGAATTCTGGGCTTTACCGTTGTGGTAAAAGTTGTCGGTTACGGTGGGCTAATCATTTAAGACCTGATTTAAAAAAAGGTTCGTTTACGCCTGAGGAGGAGCAACGAATCGTTGAACTTCATGCTAAGATGGGTAACAAATGGGCCCGCATGGCTATTGAGTTACCGGGACGTACGGACAATGAAATCAAGAACTTTTGGAACACAAGAACCAAAAGAAGACAGCGTGCTGGATTACCAATTTACCCTCCTGAAATCTGTTTGCAAACACTAACCGACAATGCCCAAAACATGGCCACATTCGATGCATCACAAGCTGAAATCTTACCAAATAATGCCTTCCAAATTCCAGATTTCGAGTTCAAGCATTTGGAATTAAATCACGAGTTGTATGGATCAAACATTTTTGATTTACCCGGAGGCAATTTTCTTGATGTTCCTGAAGATGTCTTGCTTCCACACGGGCTGGGGTCCAGCGCCTGTAATAATAATAATTTTCTATTCCCAATGATGAAACGGGTCAGGAGACCCGATACACATATGGTTTTTGATGGTGGTCCCAGTGAATATTTCCCGGCAGTTGATCAATTATATAATCAAAACATGCACGGTGGGGACTTACCATCATCATTGTGCTTATTTTCAGGCAGCCATGCCTATTTTAATGGCAACACTTCTTCTTCTTCTGAGCCCATAATGTGGGCCCAGAAGTCGGAGCTCCCTTCACTCCAATATTCTACCCATTTGGGTAGCTTTAACACTGCACCTTCTTCCCCGCTGCCATCCCTTGAATCTGTTGATACTTTAATCGAACAGTCAACTTTGATTGGTCAAACAAAGTCAGACAGGGACAGCGGGTTATTAGAAGCAGTGTTATTACAATCCAAAAATCTGAAGATGTCAAAGAGTAATAATGATTCAAATGCTTCAATTGTGCCACATGACGTCACCACTGACAGCTCATCTCAACGAGATGATGATTGGGATTCTATGTCGCCTTTGGGCCATTCTGCTGCTTCGGTTTTGAGTGAATATACTCCTCATCTAAGTGGAAGCTCATTGGATGAACATCAATCTGCTGAGGCCATTTCAGTTAAACAAGAAGCAGAGGATCCTGATGCTAAGCAATCTGACAACAAAGCGAACCACATAAACTACTCATGGCCCGATCGTCTGTTGGACTTGAGCTGGTGTAGTTCGGGTTCAAATGCAGACCATAGCAAGTATGATCACTCTGATGTGAGTGACCCGATTCGTGGCCTTCTTGGTGAGGACTGTTGCATCGATTCCAACACATACATTTCCGAATTTCATGGATCTAGTGGCAAATGGGATGATATTTCAGAAATCTGCAGAAACCGTTGA
>ILR3,putative transcription factor IAA-Leucine resistance 3-like, ILR3-like gene complete cds,[organism=Ambrosia artemisiifolia],MK098117
ATGGTTTCTCCTGAGAACAACACCAACTGGATCTATGAGTACGGATTAATTGAAGATATTGCTATTACTCATAATAATAATCATCAGAATTTCACTGTTCCTTGTTCTGGCTTCACTTGGCCTGTTGCTGTTCAACCCACCTTCAATGGTTCTTCATCTAGTAATCCTAGTGCTGATGGCTCAATCGTGGATTCGGATGGGCATAATGAATCTAGATCAAAGAAGCGGGGAAGAGCTGAATCTTGCGGTGGTACAAGTAGCAAAGCATGCCGAGAGAAATTGAGGAGGGATAAGTTAAATGACAAGTTTGTTGAGTTGGCTTCAATTCTTGATCCGGGTAGGCCTCCTAAAATCGATAAAGCTGCTATTTTGGTTGATGCTGTCCGTGTAGTGACTCAATTAAGAAAAGAAGCCCAGAAGCTTAAAGACTCTAGTTCAGACCTTCAGGAGAAAATTAAGGAGCTGAAGGCTGAGAAAAACGAACTCCGTGACGAGAAACAAAGATTGAAGATGGAGAAAGAGAAGCTTGAGAAACAACTAAACTCTATGAACCCACAACCTACTTTCATGGCTCCTCCACCTGCAATGCCTGCTGCTTATGCTGCTGCCCAACGCCAAGTGGGAAATAAATTGGTTCCAGTCATCAGTTACCCGGGAATGGGAATGGCCATGTGGCAGTTCATGCCACCTGCAGCGGTTGACACCTCACAGGATCATGTGCTCCATCCGCCAGTCGCTTAA
>CUC1,putative CUP-SHAPED COTYLEDON 1-like, CUC1-like gene complete cds,[organism=Ambrosia artemisiifolia],MK098118
ATGATGGAGAACCTCTCTAGTCATGATCAAGAGGAAGATCAAATGGACATGCCTCCCGGATTCCGATTTCATCCAACTGATGAAGAACTAATCACTCATTATTTATCGAACAAAGTTGTCGATAACACCTTTGTTGCTAAGGCGATTGCTGAGGTCGATATGAACAAAACTGAGCCATGGGAATTGCCTAGGTTGGCAAAATTGGGAGGGAAAGAGTGGTATTTCTTTTGTGTTAATGACAAGAAGTACCCAACTGGATTGAGAACAAACCGAGCAACTACCGCGGGTTATTGGAAAGCAACCGGGAAAGATAAGGAGATATTAAGGGGGCGGTTGCTGATCGGAATGAAGAAAACATTGGTTTTTTACATGGGGAGAGCTCCTAAAGGAGAAAAGACGAATTGGGTAACTCATGAATATAGATTAGAGGGTAAATCATCTCTGTCTAACTTGCCTAAATCAGCTAAGAATGAATGGGTCATTTGTCGTGTGTTTCACAAGACTTTAGGAGGAAAGAAGCTGCACATTTCAGAGCTGATGAGGACGGATTCCAGGGGTGTTGCTACTTCTTTACCACCATTGGAGTCGCCGAAAGCTTTCGGTGGTAAGATCAATAATCCAAACGTATCCAATTTGATTAACGTGCCCTGCTTCTCCAATTCGATCGAATGCCAAACAAACCAGAAACACTTGATCAATAATTTCCTAAACAAACCAATCTTCCCAATCGAATCAAATTACAATTTGTTGCTTGATGGACAGTCTAATCCACTTATGCAACAATTTCATTCTAGTTCTATGTTCCCGGTGTGTGATCAGGCGATATTAAGGGGTTTAGTCGGGGGCTATGGATACGGGTTGAAGATGGAGACAGATATAGTTAGCGCGTCACATGACACAGGGTTGAGCTCAGAGAAAAACTTAGAAATTTCGTCGAATTTTGAAAATCAAGAAGCTCCATCAACTTCAGGTGGACCAATTGATTTGGAATGCTTATGGAATTATTGTAATCAATAA
>CUC2,putative CUP-SHAPED COTYLEDON 2-like, CUC2-like gene complete cds,[organism=Ambrosia artemisiifolia],MK098119
ATGGAGTTTTTCACTCAACTGTTTGATAACGATGGAGAGTACTCACAACTGCCACCTGGGTTCAAGTTCCATCCTACCGACGAAGAACTTATCTCATGCTACCTCCTCCGTAAGGTTTTCGATGGAACCTTCACCTGTTGGCCCATCACCGACGTCGATCTTAACAAATGCGAGCCCTGGGAGCTTCCTCAAAGGGCGAAGATGGCGGGAAAAGAGTGGTACTTCTTCAGTCTACGTGACCGGAAGTACCCGACAGGACTGCGAACGAACCGAGCGACGGAGGCCGGTTACTGGAAAGCTACCGGAAAAGATAAGGAGGTTTATAGTTCGAAGACTTCGTCTTTAATAGGCATGAAGAAAACCCTTGTGTTTTATCGAGGTAGGGCTCCTAAAGGGGAGAAAACCAATTGGGTCATGCATGAGTATCGTCTTGAAGGCAAATTTGCTTTCCATTTTCTCTCCAAAACATCCAAGGATGAATGGGTGATTTGTCGAGTGTTTCAAAAGAGCACCTCAGTCGGTAACCATCGTTCAGGGACAAAACGTGTATCCAACTCCTCCTACCAAGAAGTCAACTCTTCGACATCGTTTTCCCTCCCACAACCATCTACCACATCAGCATACGCCTGCGACTCATACGACAGCAACGCCGCCTCAAAACAGCACGTACCCTGTTTCTCCACTGCCTCAATCGACTCTCAACCTATTTTGGACCTTCCTCCATTGCCTATCTCAGCCTCCACATTCGCCTCGAATGTGGACGTCTCACTTGAGGAGAATCTTCAACTCCCTTTCTTCTACTCGCCTGTTGCGCCACCTCAGCCATCGGTTCTAGGCAATGGTGCAATATTAAGCAATGAGATCAACATGTTCGGTGAAAACTGGACGCTTGCGACAGAGAATCCGAAGGCAGGCCCCATTGAATTGGATAGCATCTGGAGCTTCTATTAA
>IAA9,putative auxin-responsive protein IAA9-like, IAA9-like gene complete cds,[organism=Ambrosia artemisiifolia],MK098120
ATGTCTTCGCCGCTGTTAGGTATCAAAGGGGGCGGGCAAGGGAATGTTTCTATGGAATCAGTTTTCGAGAAAAATCCTAAATTAACTGAAAGAAATTATTTGGGATTATCTGATTGTTCTTCGGTGGACAGTTCTAACGTCCCCAGTCTCTCGGAAGTGAACAAAAATAGTCTGAATCTTAAGGCTACGGAACTAAGGCTTGGCCTTCCTGGATCTCAATCGCCCGAGAGAGATCCAGAAAGTAGTTTAACAAGCAATGAAAAGCTTGATGAGAAGCCGTTGTTTCCGTTGCTTCCTTCCGTTGATGGGATCTGCTCGTCTTCGACGAAAACGGTCGTCTCTGGACACAAAAGGATATTCACTGATGCTATGGACAGTTGTTCTGAGATAAAGGGATTATCTGAAGGAAAATGGTTGTTTTCTGCTTCTGGGTCGGATTCAGATCCTTTGAAATCTGTAATTCAAGGCAAGTTTTCTAGTAATTCAAATGTAAATGGAATGGTGTCGTCAGGTGATCAGCCTGCTAAAGGCGCGGCGAATAATCTTAATAAAGTAAACACATCTAATCCTCCTGCAGCCAAAGCGCAAGTGGTTGGTTGGCCTCCGGTTAGATCATTTCGCAAGAACATTATGGCTACGAGTTCAAAAAATGAGGAAGTAGATGGAAAGCCTTGCTCTGGTGCTTTATTTGTTAAAGTTAGCATGGATGGTGCTCCTTATTTAAGGAAAGTTGATCTGAGAGGCTACTCTTCTTATCAACAACTCTCTTCAGCCCTTGAGAAAATGTTTACATGTTTCACCATCGGTCAATGTGGGTCACAGGGAGGCCCAGGAAAGGGAAATCTCAGTGAAAGCAAATTAAGGGATCTTTTGCATGGATCGGGATATGTTCTTACGTATGAGGATAAGGATGGCGATTGGATGCTTGTCGGCGATGTTCCTTGGGATATGTTTATCGGCTCGTGCAAGAGGCTGAAGATCATGAAGGGTTCTGATGCTATCGGTCTAGCTCCTGGAGCTACAGAAAAGCCAAAGAACAGAAGCTAG
>IAA27,putative auxin-responsive protein IAA27-like, IAA27-like gene complete cds,[organism=Ambrosia artemisiifolia],MK098121
ATGTCTATACCTGTCACAAAACATGATTACATAACACAGTCAGAAGCAAACATGGAGAAGAAAGCTTTTGACATAGCAAACAATAAAGATTTAAACTATAAAGCTACTGAACTGAGGCTTGGTTTGCCTGGCTCTCAGTCACCGGAAAGAGAGGCTGCTGTTGTCAAGATTCCGGTGGCCGGAGCTAAAAGAGGGTTCTTAGATACTATTAATGGTGGTTCTGGCAAATGGGTATTTGCTAAAAATGGTGGGTCAGAGGTTGATTTGGTTAATAATGGTGGAAACAAGAGTTCTGGTTGTGTTAAGGAAGGTGTTGGTTTGGTGTCACCTAAGCCTAGTTTAGTGGAGAAGAAGACTCATGTTTCTGTTAAGTCAAATGGTCAAACTTCTGTCCCTGTTCCAAAGCAACAAGTTGTAGGATGGCCTCCAATTCGATCTTTTCGTAAGAACACGATGGCGATTAGCAATACAAAGAATGAAGAAAATGGTGATCCGAAGGTGGGATCCGGGTGCCTTTATGTGAAGGTCAGCATGGATGGAGCTCCATATTTGAGGAAAGTGGATCTTGAGATCTATTCTTCCTACTTGGATCTTTCTTCGGCTCTTGAGAAAATGTTTAGCTGTTTTACAATTGGTCAATATGGTAGCCATGAAGTTCGTACGAGAGAGGGGTTAAGTGAGACACGCCTTATGGATCTTCTCCATGGTTCCGAGTATGTACTGACCTATGAAGACAAAGATGGTGACTGGATGCTGGTTGGTGATGTTCCATGGGATATGTTCATTGCCTCTTGTAAGAGGCTGAGGATCATGAAAAGTTCAGATGCAATTGGCCTAGCCCCGCTAGCCAGGGAGAAGTCTAGAAACTGTACCGAACCTAATAATGAATGA
>PIN1,putative auxin efflux carrier component 1-like PIN1, PIN1-like gene complete cds,[organism=Ambrosia artemisiifolia],MK098122
ATGATTACCGTTCATGACTTTTACACGGTCATGACGGCCATGGTACCACTATACGTGGCCATGATCCTCGCGTACGGCAGCGTACGCTGGTGGAAAATCTTTTCCCCAGACCAATGCTCCGGAATCAACCGTTTCGTCGCGATTTTCGCCGTCCCTCTCCTCTCCTTCCACTTCATATCCTTAAACAATCCCTACGAAATGAATTTCCGGTTCATCGCTGCTGATACTTTGCAGAAGATTATTATGCTCGTTGTGCTTGCAATTTGGGCCAGTTTTGGTAAGAATGGAAGCTTGGAATGGATGATTACGATCTTTTCGGTTTCGACGTTGCCGAATACGTTAGTTATGGGAATTCCGTTGCTGATTGCTATGTATGGAGGCGAAGCGGGTTCGTTGATGGTTCAGGTGGTGGTTATGCAGTGCATAATTTGGTATACTTTGTTATTGTTTTTGTTCGAGTACCGCGGCGCGAAAATACTGATCATGGAACAGTTTCCCGAGACCGCGGCCTCGATTGTGTCATTTAAGGTGGAATCTGATGTTGTGTCACTTGATGGACATGATTTTTTGGAAACGGATGCGGAGATAGGGGATGATGGGAAGCTTCATGTGACGGTTAGGAAGTCGAATGCGTCGAGATCGGATGTGTTTTCGAGGCGGTCGCAAGGGTTTTCGTCGACGACGCCTCGCCCGTCGAATTTGACGAATGCGGAGATTTACTCTCTGCAGTCGTCGAGAAACCCGACCCCGAGAGGGTCGAGTTTTAATCATACGGATTTTTATTCGATGGCGGGTGGTGGTGGTGGTGGGAGGAATTCGAACTTTGGGGCTTCGGATGTGTTTGGGCCTGTGTCTAGAGGCCCGACTCCTCGCTCTTCCAACTATGAAGGGGAAGGGGGAGCGAGTGGGGCTAATAAGAACCGTTTTCATCATGGGGTGTTGGGTGGTAACTACCCAACACCTAATCCTGGGATGTTTTCTCCGTCTACGGGAAAACCTAATGAACCGTTGACTAAGAAGGCTAACGGACAAAAAGCTGACGAAGGTTCAAATGATCTACACATGTTTGTTTGGAGTTCAAGTGCGTCCCCGGTTTCGGATGTATTTGCGGCTCGGGAATACGGAGCACTCGACCAACCAACTACAAAAGATTTAAAAGTTCCCATATCACCCGTAAAAGGTAACGGAGGAGAAGAGTACTTGGAGAGTTACGGAAATAACAACATAAACATTGAAGGGACGGGTGCAGGCATCGTTGGTGGCAAGGCAATGCCGCCAACGAGCGTGATGACTAGGCTAATACTGATAATGGTGTGGAGGAAATTGATCCGAAACCCGAATACGTATTCGAGTTTGATCGGTCTAGTCTGGTCTCTAGTATGTTTCAGATGGAATGTTAATATGCCTGCAATCATAATAAAGTCCATTTCAATACTGTCTGATGCAGGGCTTGGCATGGCCATGTTCAGTCTTGGTTTGTTTATGGCATTACAGCCAAGGATTATAGCATGTGGAAATTCCATGGCATCTATAGCCATGGCTGTGAGATTCTTTGTGGGACCCGCTGTCATGGCAATCGTCTCTTATCCCGTTGGTCTACGTGGCGTTCTCTTACGCATTGCGATTGTCCAGGCTGCTTTACCACAGGGTATTGTCCCCTTTGTCTTCGCTAAGGAGTACAATGTCCATCCTGATATCCTCAGCACTGGCGTTATATTTGGAATGCTAATAGCGTTACCGATCACGCTTGTGTACTACATTTTGTTGGGGTTGAAATAG
>EIN3,putative ETHYLENE INSENSITIVE 3-like, EIN3-like gene complete cds,[organism=Ambrosia artemisiifolia],MK098123
ATGATTAAGTTTGATGAGATGGGATATTGTGACCAATTTGGTTTCTTTTGTGCTCAAACTACACAAGGGGAGATGAATTCGATCCCGATCGATACGCCAGCGACGGTTGTGGATGACGATTTTTCGGACGAAGAGATTGATGTCGATGAGCTCGAGAGACGAATGTGGAGGGATAAAATGAAGCTTAAAAAGCTTAAAGAATCATCGTCGGCTCGTGTAATCGAAGGCGCCAATACGGCGAAACAGCAGCAGTCGCAAGAACAAGCGAGAAGGAAGAAGATGTCAAGAGCACAAGATGGGATATTGAAGTATATGTTGAAGATGATGGAAGTTTGTAAGGCGCAAGGTTTTGTGTATGGGATTATACCGGAGAAGGGTAAGCCGGTTGGTGGTGCTTCGGATAATCTTAGGGAATGGTGGAAGGAGAAAGTGAGGTTTGATCGTAACGGGCCTGCAGCTGTGGCTAAGTTTAAAGCTGCTAACTCGGTTGCAGGAGAGAACGAGGCTGCAGTTTCAATTGGGCCTACGCCACACACGCTGCAAGAGCTTCAAGACACAACTCTGGGCTCGTTGTTGTCGGCTCTTATGCAGCATTGTGACCCGCCACAGCGGCGGTTTCCTTTGGAAAAAGGGGTTCCGCCGCCGTGGTGGCCCACTGGGAGTGAAGAGTGGTGGTCGCAGTTGGGGCTGCCGAAGGATCAGGCGGGACCTCCTCCGTATAAGAAGCCGCATGATTTGAAAAAGGCGTGGAAAGTAGGAGTGTTGACTGCAGTGATTAAGCATATGTTTCCGGATATGGCTAAGATTAGGAAACTTGTTAGACAGTCGAAGTGTTTACAGGATAAGATGACTGCGAAAGAGAGTGCGACGTGGCTAGCTGTGATTAACCAGGAGGAGTCGTTGGCTAGAGAACTTTACCCTGAACTGTGCCCGCCGGTTATGTCATCTGGCTGGAGTGGTTCGTTTGCGGTTAATGATGATGCTGGTGAGTATGATGTTGAAGTAGTTCAACATGAACCTGAACCCAACTTTGACCTTGGAGATGTCAAACCAAATCTCGGGTTGTTGACCGATAGAAAGAGGAAAACCCCTACAACAAACGAAGTCGTTGAGCACAAGATCTACAATTGCGAGTTCTTGAATTGTCCTTATAACCAACCTCTTCACGGGTTTCTGGACCTACCCTCGAGGGATAATCATCAGATGCACTGCCCGTATAGATCCCGTGGTTCATCAGCTCAGTTTGTTGGGGTGAATAACTTCAGTTTTGTCCAGCCAAAGCAAGCTGGTGACTCGTTAGTGGTCGAACCCACCCTGTCTCCTTTTGATCCAACGGTTCTTGGAGTTCCTGAAGATGGACAGAAGATGATTAACGATCTGATGTCGTTTTACGACAATAATATTCAACAAAACAACACGAAGGCCGACCCCAGAAATCATTCTGGCTCAAACGACTCATTTCTTCGACAATCAAGCATCCAGTTTCAAGAAAACAACACGCAGCCCGACCCAAGAAATCTATCTGCATCAAACGACCAGTTTCTTCGACAATCAAGCGTCCAGTTTCAAGAAAACACCAACCCGCAGAAAATGGCAAGATTAAACGACCCGTTTCGTGGTCAACCAAGCATTCAGTTTCAAGAAAACAACTTTCTTCACCATGGATATGAATCTAACATAACCCATTCGCAACAAGGTCACCATTTCAGTAACATTGGTCAGCAAGATTGTTTCAAGATGATGTTTGGATCGTCTTTCGGTTCGGATTACACAGAGCCGAAGCAGGATGGGTCTGTCTGGTTCTAG
>COL4,putative zinc finger protein CONSTANS-LIKE 4-like, COL4-like gene complete cds,[organism=Ambrosia artemisiifolia],MK098124
ATGAGAAACCAAGCCTTAACCATCATGTCTCCAACTCTATGCGACTCATGCAAAACCACATCAGCCAGTCTCTTCTGCAAAGCAGACTCCGCCTACCTCTGCACACGCTGCGACAGCAACATCCACGCCGCTAACAAACTCGCCTCACGCCACGAACGTCTCTGGTTATGTGACGTATGCGAACAAGCTCCTGCATCCGTCACCTGCAAGGCAGACGCTGCTTCCTTATGTGTTACTTGTGATAACGATATCCATTCAGCTAACCCTCTCGCTCGTCGTCACGAACGCTTTCCAGTCGTTCCATTCACAGATGTGAATATTAATATTAATCCTGTTGGAACTGAAGCTGACGAAGCCGAAGCTGCGTTGTGGCTATTACCTAATCCAAATAATATTGATAAAATTGTTGATGGATCTGGAGAAGATGATATGAAGGTTACTGAATCGGAATCGGACTATTTGTTTAATGATATTGATTTAGGTATGGATCTGAAAGGAACGGATCGGAAACCTAATCGATATAATTCGCAGACAGATGGTGTTGTTCCGGTACAGAATAATAAGAGTGATGGTGATTTACAGAGCTATCAAGTTCCGTTACATACACAGGTTTCGGAATATGTTTCTGCAGCAGCAGCAGATGTAGTTGAAGGCTTACCTGCTTATGATGTTGCTGGATTTAAGCCGTTTATGTATAATTTCACGTCTCAATCGATCAGCCAAAGCGTATCATCATCTTCACTAGAGATTGATGTAGGTGTTGTACCAGATCACAATGCAGCAATGACGGATGTATCGAACAACCATCACCAGTCATCAACAGATGTTTATCCAACTCCATTAGTAGGATTCGATCGAGAAGCTAGGGTTTTAAGGTACAGAGAGAAGAAGAAGAACAGAAAGTTTGAGAAGACCATTCGATACGCTTCAAGGAAGGCGTACGCAGAGACGCGGCCAAGGATCAAAGGAAGATTTGCGAAGCGAACTGAAATGAATGTAGAAGCTGATATCTCGCCAGAATCATCATACGGCGTCGTTCCATCGTACTAG
>COL5,putative zinc finger protein CONSTANS-LIKE 5-like, COL5-like gene complete cds,[organism=Ambrosia artemisiifolia],MK098125
ATGAAGATGGTAGAAACCATTGGTGGCGTCAAGTGTTTCCCAGGAGGGTGGACCGTCCCAGCAAAGGTGTGCGGTTCGTGCAAAACCGCCGTGGCGTTACTATTTTGCCGCAAGGACACGATGTTCTTATGTCTCGCGTGTGATTTAAAATTACACAGCCACACGCGCCACGAGCGCGTGTGGATGTGTGAAGTATGTGAGCAGGCTCCGGCGTCTGTCACATGTAAGGCAGACGCCGCAGCACTCTGCGTCACATGTGACCGAGACATACACTCAGCCAACCCTCTTTCCCGCCGCCACGACCGGGTTCCCGTAGTTCCTTTCTACGATTGTGCCGAGTTTGTCAAATCCTCCGTCCCATGTACCTTCCTTGAACCTAGTACTGGTACTGGTACCGGTACCGAAGATTTGACGAGCTCTATAACAAATGATGATATTAATTGGGGAATTCCTGCGGAAACAATTAATATCGATGTAAAATACGATACATCGCCTGAGGATATTAAATCTATTGATGTATTGTTCCCTGAACCCGATCTTCTTCTAGATTTCGATTTTCCGGTTCCTACGGACGCAAAGCTTCATAATCACAGTCAATTTAATAATTCCGTGAACGACAGTGTAGTCCCGTTCCAATTATCGCCACCCGCGAAGCAGTTTCCATCTCCGAAAATTGTGCAGCCTTGTGGAACCGAAAAATGTTACGAAATCGATTTCACAAGATCTAATATCATCAACTCCTACAACAAAAATAGTTATCTAACTCAATCGCTCAACCACAGTGGATCGTCATCTTCAATGGATGCTGGAATAGTACCAGATGGTAAATCTGCTTCTGAAATGTCTAATCCATTCGTGCTACAAATGAACGAAGGTAGTGAAATGAACGGAATCACAATAAGCACACAACAACAACCTACACAATTATCCGGTGTAGACCGCGAAGCGAGGGTGATGAGGTATAGAGAGAAGCGAAAGAACCGAAAATTCGAGAAGACAATTCGATACGCCTCAAGAAAGGCGTATGCTGAAACCCGGCCTCGTATTAAAGGCCGGTTTGCTAAACGGACAGAGTCCGTTGAGGCGGATGTGGATAGGTGGTTGTTTACCGCGGCGACGGGTATCGCCGCGAAAAATGACTATGGTGTGGAGGTGGAGTACGGCGTCGTTCCGTCGTATTGCCGGGAGGTGGTTTAA
>COL9,putative zinc finger protein CONSTANS-LIKE 9-like, COL9-like gene complete cds,[organism=Ambrosia artemisiifolia],MK098126
ATGGGTTACCATTGTGATCATTGTGGGGAAGCAAGATCAATGGTGTATTGTAGATCAGATGCAGCCTATTTATGTTTATCGTGTGATCGTATTGTTCATTCTGCCAACGCATTATCAAAACGCCATTCAAGAACACTTGTATGTGATAGATGCAACTCACAGCCTGCATTGGTTAGATGTATAGAAGAAAAAGTCTCACTTTGTCAAAACTGTGATTGGGTTGGTCATAACGGGTCAACAAAACACAGTAAACAGACATTAAATGGCTATTCGGGCTGCCCTTCCGCTGTAGAACTTTCTTCCATTTGGTCATTTATATCAGATTCAGGTTTTGTTAACCAGTCTACTTGTGAGCAAGAGATGGGCTCAATGAGCATTGCTGATAATAGCCAAGGACCTTTTAGAAGTGGTAACAACAGCAACAACAACAACAATAATAATAATAATAACAATCAAGATTTACTTGCAAGTGGAAATAATTCAAATGTTTGGATGGGTCCCTTGGGTATTCATGTTGATAGTAAGTCACAAGTTATAGTTCAACAAGCTGGACCCGTATGTTCCTCTGCATCGAAGATATCACATTCAGGGACAAAAGATCCTGAGCCGGTTCTTGATGATGAGGGATTCTATGGTGACTTTAGTATGGATGAAGTTGACTTAAGCATTGAGAACTATGAAGAACTCTTTGGTGTAGGCCATAATGACCCTGAACATCTTTTTGCAAAAGACGGGATTGATAGCTTGTTTGGTGGCGCTGAATCTTCATATGCCGGAAAGGAATCTTCAACTGGACAAGCGAATCAAGCGCAGCCCGCATGCAGTAATGCTGCATCAGCCGACTCGTTAATGAGCAGTAAAACAGAACCGCCCCCTTGTTATGCAAGGCAACACTCGAATATCTCATTCTCAAGTCTCACTGGTGAAACCAGTGCTAATGAATATCAAGACTGTGGGGCTTCTTCGATGCTTTACTTGGGCGAGCCACCATGGTCCAACTCGGGCCCTGGGCCTGGCCCGACCCGTGATCAACCCACCACCCCTTCTGGTAGCAGAAGTGACGCGGTCCTACGTTACAAGGAAAAAAAGAAAATGCGAAAATTTGACAAGAGAGTAAGATATGCTACACGAAAGGAACGAGCAGATGTAAGAAAGCGTGTGAAAGGGCGGTTTGTGAAGGTAGGTGATGCTTATGATTATGACCCGTTGAGTCAAACCCGAAGCGTTTAG
