# Supplementary material for: Different expression pattern of flowering pathway genes contribute to male or female organ development during floral transition in the monoecious weed Ambrosia artemisiifolia L. (Asteraceae)
Source: PeerJ. 2019 Oct 4;7:e7421. doi: 10.7717/peerj.7421 (PMC6779118; doi:10.7717/peerj.7421)
Supplement: Supplemental Information 13 [file peerj-07-7421-s013.zip]

Archive with 6 entries (6 files):
- FloralgenesaaH3out.txt
- FloralgenesaaHout.txt
- FloralgenesaaN9out.txt
- FloralgenesaaN3out.txt
- FloralgenesaaH6out.txt
- FloralgenesaapNout.txt
