# Supplementary material for: Different expression pattern of flowering pathway genes contribute to male or female organ development during floral transition in the monoecious weed Ambrosia artemisiifolia L. (Asteraceae)
Source: PeerJ. 2019 Oct 4;7:e7421. doi: 10.7717/peerj.7421 (PMC6779118; doi:10.7717/peerj.7421)
Supplement: Supplemental Information 14 — The .txt file containing GO IDs GO names InterPro IDs, InterPro GO IDs and InterPro GO names. [file peerj-07-7421-s014.txt]

	Tags	SeqName	Description	Length	#Hits	e-Value	sim mean	#GO	GO IDs	GO Names	Enzyme Codes	Enzyme Names	InterPro IDs	InterPro GO IDs	InterPro GO Names
true	[INTERPRO, BLASTED, MAPPED, ANNOTATED]	ACA7	alpha carbonic anhydrase 7-like	642	5	1.08233E-158	88.63	2	F:GO:0004089; F:GO:0008270	F:carbonate dehydratase activity; F:zinc ion binding	EC:4.2.1.1	Carbonic anhydrase	IPR001148 (SMART); IPR001148 (PFAM); IPR036398 (G3DSA:3.10.200.GENE3D); PTHR18952:SF184 (PANTHER); IPR023561 (PANTHER); IPR001148 (PROSITE_PROFILES); IPR041891 (CDD); IPR036398 (SUPERFAMILY)	F:GO:0004089; F:GO:0008270	F:carbonate dehydratase activity; F:zinc ion binding
true	[INTERPRO, BLASTED, MAPPED, ANNOTATED]	PHYB	phytochrome B-like	3375	5	0.0	95.29	10	F:GO:0000155; P:GO:0000160; P:GO:0006355; P:GO:0009584; P:GO:0009585; F:GO:0009881; P:GO:0017006; P:GO:0018298; P:GO:0023014; F:GO:0042803	F:phosphorelay sensor kinase activity; P:phosphorelay signal transduction system; P:regulation of transcription, DNA-templated; P:detection of visible light; P:red, far-red light phototransduction; F:photoreceptor activity; P:protein-tetrapyrrole linkage; P:protein-chromophore linkage; P:signal transduction by protein phosphorylation; F:protein homodimerization activity	EC:2.7.13.3	Histidine kinase	IPR001294 (PRINTS); IPR000014 (SMART); IPR003661 (SMART); IPR003594 (SMART); IPR003018 (SMART); G3DSA:3.30.450.20 (GENE3D); IPR003661 (PFAM); IPR003018 (PFAM); IPR013767 (PFAM); G3DSA:3.30.450.20 (GENE3D); IPR036890 (G3DSA:3.30.565.GENE3D); G3DSA:1.10.287.130 (GENE3D); IPR013515 (PFAM); IPR000014 (TIGRFAM); G3DSA:3.30.450.20 (GENE3D); G3DSA:3.30.450.270 (GENE3D); IPR003594 (PFAM); IPR012129 (PIRS…	F:GO:0000155; F:GO:0005515; P:GO:0006355; P:GO:0007165; P:GO:0009584; P:GO:0009585; F:GO:0009881; P:GO:0017006; P:GO:0018298; F:GO:0042803	F:phosphorelay sensor kinase activity; F:protein binding; P:regulation of transcription, DNA-templated; P:signal transduction; P:detection of visible light; P:red, far-red light phototransduction; F:photoreceptor activity; P:protein-tetrapyrrole linkage; P:protein-chromophore linkage; F:protein homodimerization activity
true	[INTERPRO, BLASTED, MAPPED, ANNOTATED]	PHYA	phytochrome C	3456	5	0.0	93.14	10	F:GO:0000155; P:GO:0000160; P:GO:0006355; P:GO:0009584; P:GO:0009585; F:GO:0009881; P:GO:0017006; P:GO:0018298; P:GO:0023014; F:GO:0042803	F:phosphorelay sensor kinase activity; P:phosphorelay signal transduction system; P:regulation of transcription, DNA-templated; P:detection of visible light; P:red, far-red light phototransduction; F:photoreceptor activity; P:protein-tetrapyrrole linkage; P:protein-chromophore linkage; P:signal transduction by protein phosphorylation; F:protein homodimerization activity	EC:2.7.13.3	Histidine kinase	IPR001294 (PRINTS); IPR003018 (SMART); IPR003594 (SMART); IPR000014 (SMART); IPR013515 (PFAM); IPR003018 (PFAM); IPR013767 (PFAM); G3DSA:3.30.450.270 (GENE3D); IPR036890 (G3DSA:3.30.565.GENE3D); IPR003594 (PFAM); G3DSA:3.30.450.20 (GENE3D); IPR012129 (PIRSF); G3DSA:3.30.450.20 (GENE3D); IPR029016 (G3DSA:3.30.450.GENE3D); G3DSA:3.30.450.20 (GENE3D); G3DSA:1.10.287.130 (GENE3D); IPR000014 (TIGRFAM)…	F:GO:0005515; P:GO:0006355; P:GO:0009584; P:GO:0009585; F:GO:0009881; P:GO:0017006; P:GO:0018298; F:GO:0042803	F:protein binding; P:regulation of transcription, DNA-templated; P:detection of visible light; P:red, far-red light phototransduction; F:photoreceptor activity; P:protein-tetrapyrrole linkage; P:protein-chromophore linkage; F:protein homodimerization activity
true	[INTERPRO, BLASTED, MAPPED, ANNOTATED]	PBL9	probable serine/threonine-protein kinase PBL10	1230	5	0.0	91.82	3	F:GO:0004674; F:GO:0005524; P:GO:0006468	F:protein serine/threonine kinase activity; F:ATP binding; P:protein phosphorylation	EC:2.7.11	Transferring phosphorus-containing groups	PIRSF000654 (PIRSF); IPR001245 (PFAM); G3DSA:3.30.200.20 (GENE3D); G3DSA:1.10.510.10 (GENE3D); mobidb-lite (MOBIDB_LITE); mobidb-lite (MOBIDB_LITE); PTHR45621:SF7 (PANTHER); PTHR45621 (PANTHER); IPR000719 (PROSITE_PROFILES); cd14066 (CDD); IPR011009 (SUPERFAMILY)	F:GO:0004672; F:GO:0005524; P:GO:0006468	F:protein kinase activity; F:ATP binding; P:protein phosphorylation
true	[INTERPRO, BLASTED, MAPPED, ANNOTATED]	LAC2	putative laccase 2	1743	5	0.0	92.08	5	F:GO:0005507; P:GO:0046274; C:GO:0048046; F:GO:0052716; P:GO:0055114	F:copper ion binding; P:lignin catabolic process; C:apoplast; F:hydroquinone:oxygen oxidoreductase activity; P:oxidation-reduction process	EC:1.10.3; EC:1.10.3.2	Acting on diphenols and related substances as donors; Laccase	IPR011706 (PFAM); IPR017761 (TIGRFAM); IPR011707 (PFAM); IPR008972 (G3DSA:2.60.40.GENE3D); IPR008972 (G3DSA:2.60.40.GENE3D); IPR001117 (PFAM); IPR008972 (G3DSA:2.60.40.GENE3D); PTHR11709 (PANTHER); PTHR11709:SF271 (PANTHER); SIGNAL_PEPTIDE_H_REGION (PHOBIUS); NON_CYTOPLASMIC_DOMAIN (PHOBIUS); SIGNAL_PEPTIDE_N_REGION (PHOBIUS); SIGNAL_PEPTIDE_C_REGION (PHOBIUS); SIGNAL_PEPTIDE (PHOBIUS); IPR034288…	F:GO:0005507; F:GO:0016491; P:GO:0046274; C:GO:0048046; F:GO:0052716; P:GO:0055114	F:copper ion binding; F:oxidoreductase activity; P:lignin catabolic process; C:apoplast; F:hydroquinone:oxygen oxidoreductase activity; P:oxidation-reduction process
true	[INTERPRO, BLASTED, MAPPED, ANNOTATED]	GID1A	gibberellin receptor GID1C-like	1059	5	0.0	94.97	1	F:GO:0016787	F:hydrolase activity			IPR013094 (PFAM); IPR029058 (G3DSA:3.40.50.GENE3D); PTHR23024:SF391 (PANTHER); PTHR23024 (PANTHER); IPR029058 (SUPERFAMILY)	F:GO:0016787	F:hydrolase activity
true	[INTERPRO, BLASTED, MAPPED, ANNOTATED]	GID1B	gibberellin receptor GID1B-like	1044	5	0.0	96.71	1	F:GO:0016787	F:hydrolase activity			IPR013094 (PFAM); IPR029058 (G3DSA:3.40.50.GENE3D); PTHR23024:SF98 (PANTHER); PTHR23024 (PANTHER); IPR029058 (SUPERFAMILY)	F:GO:0016787	F:hydrolase activity
true	[INTERPRO, BLASTED]	Fbox_GID2	F-box protein GID2-like	567	5	9.88109E-121	89.94						G3DSA:1.20.1280.50 (GENE3D); IPR001810 (PFAM); mobidb-lite (MOBIDB_LITE); mobidb-lite (MOBIDB_LITE); PTHR12874 (PANTHER); PTHR12874:SF10 (PANTHER); IPR036047 (SUPERFAMILY)	F:GO:0005515	F:protein binding
true	[INTERPRO, BLASTED, MAPPED, ANNOTATED]	GAI1	DELLA protein GAI1-like	1653	5	0.0	87.72	3	F:GO:0003712; C:GO:0005634; P:GO:1903506	F:transcription coregulator activity; C:nucleus; P:regulation of nucleic acid-templated transcription			SM01129 (SMART); IPR021914 (PFAM); IPR038088 (G3DSA:1.10.10.GENE3D); IPR005202 (PFAM); mobidb-lite (MOBIDB_LITE); mobidb-lite (MOBIDB_LITE); PTHR31636 (PANTHER); IPR030006 (PTHR31636:PANTHER); IPR005202 (PROSITE_PROFILES)	F:GO:0003712; C:GO:0005634	F:transcription coregulator activity; C:nucleus
true	[INTERPRO, BLASTED, MAPPED, ANNOTATED]	GA2ox8	gibberellin 2-beta-dioxygenase 8	1035	5	0.0	86.57	3	F:GO:0016491; F:GO:0046872; P:GO:0055114	F:oxidoreductase activity; F:metal ion binding; P:oxidation-reduction process			PR00682 (PRINTS); IPR027443 (G3DSA:2.60.120.GENE3D); IPR005123 (PFAM); IPR026992 (PFAM); mobidb-lite (MOBIDB_LITE); PTHR10209:SF206 (PANTHER); PTHR10209 (PANTHER); IPR005123 (PROSITE_PROFILES); SSF51197 (SUPERFAMILY)	F:GO:0016491; P:GO:0055114	F:oxidoreductase activity; P:oxidation-reduction process
true	[INTERPRO, BLASTED, MAPPED, ANNOTATED]	GA2ox1	gibberellin 2-beta-dioxygenase 1-like	993	5	0.0	92.35	3	F:GO:0016491; F:GO:0046872; P:GO:0055114	F:oxidoreductase activity; F:metal ion binding; P:oxidation-reduction process			IPR027443 (G3DSA:2.60.120.GENE3D); IPR026992 (PFAM); IPR005123 (PFAM); PTHR10209:SF523 (PANTHER); PTHR10209 (PANTHER); IPR005123 (PROSITE_PROFILES); SSF51197 (SUPERFAMILY)	F:GO:0016491; P:GO:0055114	F:oxidoreductase activity; P:oxidation-reduction process
true	[INTERPRO, BLASTED, MAPPED, ANNOTATED]	GA2ox3	gibberellin 2-beta-dioxygenase 1-like	981	5	0.0	90.41	3	F:GO:0016491; F:GO:0046872; P:GO:0055114	F:oxidoreductase activity; F:metal ion binding; P:oxidation-reduction process			IPR026992 (PFAM); IPR005123 (PFAM); IPR027443 (G3DSA:2.60.120.GENE3D); PTHR10209 (PANTHER); PTHR10209:SF523 (PANTHER); IPR005123 (PROSITE_PROFILES); SSF51197 (SUPERFAMILY)	F:GO:0016491; P:GO:0055114	F:oxidoreductase activity; P:oxidation-reduction process
true	[INTERPRO, BLASTED, MAPPED, ANNOTATED]	GA3ox1	putative gibberellin 3-beta-dioxygenase 1	1074	5	0.0	94.66	3	F:GO:0046872; F:GO:0051213; P:GO:0055114	F:metal ion binding; F:dioxygenase activity; P:oxidation-reduction process			Coil (COILS); IPR027443 (G3DSA:2.60.120.GENE3D); IPR026992 (PFAM); IPR005123 (PFAM); PTHR10209:SF462 (PANTHER); PTHR10209 (PANTHER); IPR005123 (PROSITE_PROFILES); SSF51197 (SUPERFAMILY)	F:GO:0016491; P:GO:0055114	F:oxidoreductase activity; P:oxidation-reduction process
true	[INTERPRO, BLASTED, MAPPED, ANNOTATED]	CYP450_CYP72A219	cytochrome P450 72A219-like protein	1386	5	0.0	86.84	6	F:GO:0004497; F:GO:0005506; C:GO:0016021; F:GO:0016705; F:GO:0020037; P:GO:0055114	F:monooxygenase activity; F:iron ion binding; C:integral component of membrane; F:oxidoreductase activity, acting on paired donors, with incorporation or reduction of molecular oxygen; F:heme binding; P:oxidation-reduction process			IPR001128 (PRINTS); IPR002401 (PRINTS); IPR001128 (PFAM); IPR036396 (G3DSA:1.10.630.GENE3D); PTHR24282 (PANTHER); PTHR24282:SF128 (PANTHER); IPR036396 (SUPERFAMILY)	F:GO:0005506; F:GO:0016705; F:GO:0020037; P:GO:0055114	F:iron ion binding; F:oxidoreductase activity, acting on paired donors, with incorporation or reduction of molecular oxygen; F:heme binding; P:oxidation-reduction process
true	[INTERPRO, BLASTED, MAPPED, ANNOTATED]	CRY1	cryptochrome 1.2	2019	5	0.0	93.19	2	P:GO:0009785; F:GO:0009882	P:blue light signaling pathway; F:blue light photoreceptor activity			IPR002081 (PRINTS); IPR020978 (PFAM); G3DSA:1.25.40.80 (GENE3D); IPR014729 (G3DSA:3.40.50.GENE3D); IPR006050 (PFAM); IPR014134 (TIGRFAM); G3DSA:1.10.579.10 (GENE3D); IPR005101 (PFAM); mobidb-lite (MOBIDB_LITE); mobidb-lite (MOBIDB_LITE); mobidb-lite (MOBIDB_LITE); mobidb-lite (MOBIDB_LITE); PTHR11455 (PANTHER); PTHR11455:SF50 (PANTHER); IPR006050 (PROSITE_PROFILES); IPR036155 (SUPERFAMILY); IPR03…	P:GO:0009785; F:GO:0009882	P:blue light signaling pathway; F:blue light photoreceptor activity
true	[INTERPRO, BLASTED, MAPPED, ANNOTATED]	COP1	cryptochrome 1.2	2019	5	0.0	93.19	2	P:GO:0009785; F:GO:0009882	P:blue light signaling pathway; F:blue light photoreceptor activity			IPR002081 (PRINTS); IPR020978 (PFAM); G3DSA:1.25.40.80 (GENE3D); IPR014729 (G3DSA:3.40.50.GENE3D); IPR006050 (PFAM); IPR014134 (TIGRFAM); G3DSA:1.10.579.10 (GENE3D); IPR005101 (PFAM); mobidb-lite (MOBIDB_LITE); mobidb-lite (MOBIDB_LITE); mobidb-lite (MOBIDB_LITE); mobidb-lite (MOBIDB_LITE); PTHR11455 (PANTHER); PTHR11455:SF50 (PANTHER); IPR006050 (PROSITE_PROFILES); IPR036155 (SUPERFAMILY); IPR03…	P:GO:0009785; F:GO:0009882	P:blue light signaling pathway; F:blue light photoreceptor activity
true	[INTERPRO, BLASTED, MAPPED, ANNOTATED]	CO	constans-like 1	1128	5	0.0	86.28	2	C:GO:0005634; F:GO:0008270	C:nucleus; F:zinc ion binding			IPR000315 (SMART); IPR000315 (PFAM); IPR010402 (PFAM); mobidb-lite (MOBIDB_LITE); PTHR31319 (PANTHER); PTHR31319:SF39 (PANTHER); IPR000315 (PROSITE_PROFILES); IPR010402 (PROSITE_PROFILES); IPR000315 (PROSITE_PROFILES); IPR000315 (CDD); IPR000315 (CDD)	F:GO:0005515; F:GO:0008270	F:protein binding; F:zinc ion binding
true	[INTERPRO, BLASTED, MAPPED, ANNOTATED]	SPA	protein SPA1-RELATED 2 isoform X2	2640	5	0.0	87.86	5	F:GO:0004672; F:GO:0005524; P:GO:0006468; P:GO:0006508; F:GO:0008233	F:protein kinase activity; F:ATP binding; P:protein phosphorylation; P:proteolysis; F:peptidase activity			IPR020472 (PRINTS); IPR001680 (SMART); G3DSA:1.10.510.10 (GENE3D); IPR015943 (G3DSA:2.130.10.GENE3D); IPR001680 (PFAM); mobidb-lite (MOBIDB_LITE); mobidb-lite (MOBIDB_LITE); PTHR44218:SF6 (PANTHER); PTHR44218 (PANTHER); IPR001680 (PROSITE_PROFILES); IPR001680 (PROSITE_PROFILES); IPR000719 (PROSITE_PROFILES); IPR017986 (PROSITE_PROFILES); IPR001680 (PROSITE_PROFILES); IPR011009 (SUPERFAMILY); IPR0…	F:GO:0004672; F:GO:0005515; F:GO:0005524; P:GO:0006468	F:protein kinase activity; F:protein binding; F:ATP binding; P:protein phosphorylation
true	[INTERPRO, BLASTED, MAPPED, ANNOTATED]	CSTF77	cleavage stimulation factor subunit 77	2235	5	0.0	92.93	8	F:GO:0003729; C:GO:0005634; P:GO:0006397; P:GO:0031047; P:GO:0031123; P:GO:0042868; P:GO:0045892; P:GO:0060968	F:mRNA binding; C:nucleus; P:mRNA processing; P:gene silencing by RNA; P:RNA 3'-end processing; P:antisense RNA metabolic process; P:negative regulation of transcription, DNA-templated; P:regulation of gene silencing			IPR003107 (SMART); IPR008847 (PFAM); G3DSA:1.25.40.1040 (GENE3D); mobidb-lite (MOBIDB_LITE); mobidb-lite (MOBIDB_LITE); mobidb-lite (MOBIDB_LITE); mobidb-lite (MOBIDB_LITE); mobidb-lite (MOBIDB_LITE); mobidb-lite (MOBIDB_LITE); PTHR19980 (PANTHER); IPR013026 (PROSITE_PROFILES); IPR019734 (PROSITE_PROFILES); IPR011990 (SUPERFAMILY)	F:GO:0005515; C:GO:0005634; P:GO:0006396; P:GO:0006397	F:protein binding; C:nucleus; P:RNA processing; P:mRNA processing
true	[INTERPRO, BLASTED, MAPPED, ANNOTATED]	CSTF64	cleavage stimulating factor 64 isoform X1	1446	5	0.0	82.4	2	F:GO:0003723; P:GO:0031124	F:RNA binding; P:mRNA 3'-end processing			Coil (COILS); IPR000504 (SMART); IPR000504 (PFAM); IPR026896 (PFAM); IPR012677 (G3DSA:3.30.70.GENE3D); IPR025742 (PFAM); mobidb-lite (MOBIDB_LITE); mobidb-lite (MOBIDB_LITE); mobidb-lite (MOBIDB_LITE); mobidb-lite (MOBIDB_LITE); mobidb-lite (MOBIDB_LITE); mobidb-lite (MOBIDB_LITE); mobidb-lite (MOBIDB_LITE); PTHR45735 (PANTHER); PTHR45735:SF9 (PANTHER); IPR000504 (PROSITE_PROFILES); IPR004172 (PR…	F:GO:0003676; F:GO:0005515; P:GO:0031124	F:nucleic acid binding; F:protein binding; P:mRNA 3'-end processing
true	[INTERPRO, BLASTED, MAPPED, ANNOTATED]	VIP6	protein CTR9 homolog	3246	5	0.0	95.95	2	P:GO:0006355; P:GO:0016570	P:regulation of transcription, DNA-templated; P:histone modification			Coil (COILS); Coil (COILS); IPR019734 (SMART); PF13414 (PFAM); IPR001440 (PFAM); IPR019734 (PFAM); IPR011990 (G3DSA:1.25.40.GENE3D); IPR011990 (G3DSA:1.25.40.GENE3D); IPR011990 (G3DSA:1.25.40.GENE3D); IPR011990 (G3DSA:1.25.40.GENE3D); IPR019734 (PFAM); IPR011990 (G3DSA:1.25.40.GENE3D); PF13432 (PFAM); mobidb-lite (MOBIDB_LITE); mobidb-lite (MOBIDB_LITE); mobidb-lite (MOBIDB_LITE); mobidb-lite (MO…	F:GO:0005515; P:GO:0006355; P:GO:0016570	F:protein binding; P:regulation of transcription, DNA-templated; P:histone modification
true	[INTERPRO, BLASTED, MAPPED, ANNOTATED]	VIP5	protein RTF1 homolog	1905	5	0.0	91.72	6	F:GO:0003677; P:GO:0006368; P:GO:0009910; P:GO:0016570; C:GO:0016593; P:GO:0045893	F:DNA binding; P:transcription elongation from RNA polymerase II promoter; P:negative regulation of flower development; P:histone modification; C:Cdc73/Paf1 complex; P:positive regulation of transcription, DNA-templated			Coil (COILS); Coil (COILS); IPR004343 (SMART); IPR036128 (G3DSA:2.170.260.GENE3D); IPR004343 (PFAM); mobidb-lite (MOBIDB_LITE); mobidb-lite (MOBIDB_LITE); mobidb-lite (MOBIDB_LITE); mobidb-lite (MOBIDB_LITE); mobidb-lite (MOBIDB_LITE); PTHR13115 (PANTHER); PTHR13115:SF15 (PANTHER); IPR004343 (PROSITE_PROFILES); IPR036128 (SUPERFAMILY)	F:GO:0003677	F:DNA binding
true	[INTERPRO, BLASTED, MAPPED, ANNOTATED]	VIP4	protein LEO1 homolog isoform X1	1863	5	0.0	94.83	6	C:GO:0005829; P:GO:0006368; P:GO:0009910; P:GO:0010048; P:GO:0016570; C:GO:0016593	C:cytosol; P:transcription elongation from RNA polymerase II promoter; P:negative regulation of flower development; P:vernalization response; P:histone modification; C:Cdc73/Paf1 complex			Coil (COILS); Coil (COILS); IPR007149 (PFAM); mobidb-lite (MOBIDB_LITE); mobidb-lite (MOBIDB_LITE); mobidb-lite (MOBIDB_LITE); mobidb-lite (MOBIDB_LITE); mobidb-lite (MOBIDB_LITE); mobidb-lite (MOBIDB_LITE); mobidb-lite (MOBIDB_LITE); mobidb-lite (MOBIDB_LITE); mobidb-lite (MOBIDB_LITE); mobidb-lite (MOBIDB_LITE); mobidb-lite (MOBIDB_LITE); mobidb-lite (MOBIDB_LITE); mobidb-lite (MOBIDB_LITE); mo…	P:GO:0006368; P:GO:0016570; C:GO:0016593	P:transcription elongation from RNA polymerase II promoter; P:histone modification; C:Cdc73/Paf1 complex
true	[INTERPRO, BLASTED, MAPPED, ANNOTATED]	VIP3	WD repeat-containing protein VIP3	963	5	0.0	97.94	8	C:GO:0005829; P:GO:0009910; P:GO:0010452; P:GO:0016441; C:GO:0016593; P:GO:0051568; C:GO:0080008; P:GO:1904278	C:cytosol; P:negative regulation of flower development; P:histone H3-K36 methylation; P:posttranscriptional gene silencing; C:Cdc73/Paf1 complex; P:histone H3-K4 methylation; C:Cul4-RING E3 ubiquitin ligase complex; P:positive regulation of wax biosynthetic process			IPR020472 (PRINTS); IPR001680 (SMART); IPR015943 (G3DSA:2.130.10.GENE3D); IPR001680 (PFAM); IPR024977 (PFAM); PTHR44090:SF2 (PANTHER); PTHR44090 (PANTHER); IPR001680 (PROSITE_PROFILES); IPR017986 (PROSITE_PROFILES); IPR001680 (PROSITE_PROFILES); IPR001680 (PROSITE_PROFILES); IPR001680 (PROSITE_PROFILES); IPR001680 (PROSITE_PROFILES); cd00200 (CDD); IPR036322 (SUPERFAMILY)	F:GO:0005515	F:protein binding
true	[INTERPRO, BLASTED]	VIN3	protein VERNALIZATION INSENSITIVE 3-like	1266	5	0.0	85.1						IPR032881 (PFAM); mobidb-lite (MOBIDB_LITE); mobidb-lite (MOBIDB_LITE); mobidb-lite (MOBIDB_LITE); mobidb-lite (MOBIDB_LITE); PTHR46286 (PANTHER); PTHR46286:SF2 (PANTHER); cd15521 (CDD)	no GO terms	no GO terms
true	[INTERPRO, BLASTED, MAPPED, ANNOTATED]	VRN1	putative DNA-binding pseudobarrel domain-containing protein	804	5	2.02717E-171	80.41	2	F:GO:0003677; C:GO:0005634	F:DNA binding; C:nucleus			IPR003340 (SMART); IPR015300 (G3DSA:2.40.330.GENE3D); IPR003340 (PFAM); mobidb-lite (MOBIDB_LITE); mobidb-lite (MOBIDB_LITE); mobidb-lite (MOBIDB_LITE); IPR039218 (PANTHER); PTHR31674:SF29 (PANTHER); IPR003340 (PROSITE_PROFILES); IPR003340 (CDD); IPR015300 (SUPERFAMILY)	F:GO:0003677	F:DNA binding
true	[INTERPRO, BLASTED]	EMBF2	polycomb group protein EMBRYONIC FLOWER 2 isoform X2	1920	5	0.0	93.07						IPR019135 (PFAM); PTHR22597 (PANTHER); PTHR22597:SF0 (PANTHER)	no GO terms	no GO terms
true	[INTERPRO, BLASTED, MAPPED, ANNOTATED]	CAL	putative transcription factor CAULIFLOWER	747	5	1.50019E-163	94.94	5	F:GO:0000977; F:GO:0003700; C:GO:0005634; P:GO:0045944; F:GO:0046983	F:RNA polymerase II regulatory region sequence-specific DNA binding; F:DNA-binding transcription factor activity; C:nucleus; P:positive regulation of transcription by RNA polymerase II; F:protein dimerization activity			Coil (COILS); Coil (COILS); IPR002100 (PRINTS); IPR002100 (SMART); IPR002100 (PFAM); IPR002487 (PFAM); IPR036879 (G3DSA:3.40.1810.GENE3D); PTHR11945 (PANTHER); PTHR11945:SF456 (PANTHER); IPR002487 (PROSITE_PROFILES); IPR002100 (PROSITE_PROFILES); IPR033896 (CDD); IPR036879 (SUPERFAMILY)	F:GO:0000977; F:GO:0003677; F:GO:0003700; C:GO:0005634; P:GO:0006355; P:GO:0045944; F:GO:0046983	F:RNA polymerase II regulatory region sequence-specific DNA binding; F:DNA binding; F:DNA-binding transcription factor activity; C:nucleus; P:regulation of transcription, DNA-templated; P:positive regulation of transcription by RNA polymerase II; F:protein dimerization activity
true	[INTERPRO, BLASTED, MAPPED, ANNOTATED]	SOC1	MADS-box protein SOC1-like	648	5	8.0199E-155	95.43	5	F:GO:0000977; F:GO:0003700; C:GO:0005634; P:GO:0045944; F:GO:0046983	F:RNA polymerase II regulatory region sequence-specific DNA binding; F:DNA-binding transcription factor activity; C:nucleus; P:positive regulation of transcription by RNA polymerase II; F:protein dimerization activity			Coil (COILS); IPR002100 (PRINTS); IPR002100 (SMART); IPR036879 (G3DSA:3.40.1810.GENE3D); IPR002100 (PFAM); IPR002487 (PFAM); PTHR11945 (PANTHER); PTHR11945:SF518 (PANTHER); IPR002487 (PROSITE_PROFILES); IPR002100 (PROSITE_PROFILES); IPR033896 (CDD); IPR036879 (SUPERFAMILY)	F:GO:0000977; F:GO:0003677; F:GO:0003700; C:GO:0005634; P:GO:0006355; P:GO:0045944; F:GO:0046983	F:RNA polymerase II regulatory region sequence-specific DNA binding; F:DNA binding; F:DNA-binding transcription factor activity; C:nucleus; P:regulation of transcription, DNA-templated; P:positive regulation of transcription by RNA polymerase II; F:protein dimerization activity
true	[INTERPRO, BLASTED, MAPPED, ANNOTATED]	FT	flowering locus T2	528	5	2.5772E-120	99.39	3	F:GO:0008429; P:GO:0009909; P:GO:0048573	F:phosphatidylethanolamine binding; P:regulation of flower development; P:photoperiodism, flowering			IPR036610 (G3DSA:3.90.280.GENE3D); IPR008914 (PFAM); PTHR11362:SF9 (PANTHER); IPR035810 (PANTHER); IPR035810 (CDD); IPR036610 (SUPERFAMILY)	no GO terms	no GO terms
true	[INTERPRO, BLASTED, MAPPED]	FD	bZIP transcription factor FD	672	5	1.19944E-122	80.32	2	F:GO:0003700; P:GO:0006355	F:DNA-binding transcription factor activity; P:regulation of transcription, DNA-templated			Coil (COILS); IPR004827 (SMART); G3DSA:1.20.5.170 (GENE3D); IPR004827 (PFAM); mobidb-lite (MOBIDB_LITE); PTHR22952 (PANTHER); PTHR22952:SF402 (PANTHER); IPR004827 (PROSITE_PROFILES); cd14707 (CDD); SSF57959 (SUPERFAMILY)	F:GO:0003700; P:GO:0006355	F:DNA-binding transcription factor activity; P:regulation of transcription, DNA-templated
true	[INTERPRO, BLASTED, MAPPED, ANNOTATED]	LMI2	transcription factor MYB41-like	894	5	0.0	91.21	2	F:GO:0003677; C:GO:0005634	F:DNA binding; C:nucleus			IPR001005 (SMART); G3DSA:1.10.10.60 (GENE3D); IPR001005 (PFAM); G3DSA:1.10.10.60 (GENE3D); mobidb-lite (MOBIDB_LITE); PTHR10641:SF1007 (PANTHER); IPR015495 (PANTHER); IPR017930 (PROSITE_PROFILES); IPR017930 (PROSITE_PROFILES); IPR001005 (CDD); IPR001005 (CDD); IPR009057 (SUPERFAMILY)	F:GO:0003677	F:DNA binding
true	[INTERPRO, BLASTED, MAPPED, ANNOTATED]	FUL	truncated transcription factor CAULIFLOWER A-like	732	5	5.44399E-169	92.08	5	F:GO:0000977; F:GO:0003700; C:GO:0005634; P:GO:0045944; F:GO:0046983	F:RNA polymerase II regulatory region sequence-specific DNA binding; F:DNA-binding transcription factor activity; C:nucleus; P:positive regulation of transcription by RNA polymerase II; F:protein dimerization activity			Coil (COILS); Coil (COILS); IPR002100 (PRINTS); IPR002100 (SMART); IPR002487 (PFAM); IPR036879 (G3DSA:3.40.1810.GENE3D); IPR002100 (PFAM); PTHR11945:SF241 (PANTHER); PTHR11945 (PANTHER); IPR002100 (PROSITE_PROFILES); IPR002487 (PROSITE_PROFILES); IPR033896 (CDD); IPR036879 (SUPERFAMILY)	F:GO:0000977; F:GO:0003677; F:GO:0003700; C:GO:0005634; P:GO:0006355; P:GO:0045944; F:GO:0046983	F:RNA polymerase II regulatory region sequence-specific DNA binding; F:DNA binding; F:DNA-binding transcription factor activity; C:nucleus; P:regulation of transcription, DNA-templated; P:positive regulation of transcription by RNA polymerase II; F:protein dimerization activity
true	[INTERPRO, BLASTED, MAPPED, ANNOTATED]	SVP	MADS-box protein SVP	687	5	1.3999E-137	95.26	5	F:GO:0000977; F:GO:0003700; C:GO:0005634; P:GO:0045944; F:GO:0046983	F:RNA polymerase II regulatory region sequence-specific DNA binding; F:DNA-binding transcription factor activity; C:nucleus; P:positive regulation of transcription by RNA polymerase II; F:protein dimerization activity			Coil (COILS); Coil (COILS); IPR002100 (PRINTS); IPR002100 (SMART); IPR036879 (G3DSA:3.40.1810.GENE3D); IPR002100 (PFAM); IPR002487 (PFAM); mobidb-lite (MOBIDB_LITE); PTHR11945:SF549 (PANTHER); PTHR11945 (PANTHER); IPR002100 (PROSITE_PROFILES); IPR002487 (PROSITE_PROFILES); IPR033896 (CDD); IPR036879 (SUPERFAMILY)	F:GO:0000977; F:GO:0003677; F:GO:0003700; C:GO:0005634; P:GO:0006355; P:GO:0045944; F:GO:0046983	F:RNA polymerase II regulatory region sequence-specific DNA binding; F:DNA binding; F:DNA-binding transcription factor activity; C:nucleus; P:regulation of transcription, DNA-templated; P:positive regulation of transcription by RNA polymerase II; F:protein dimerization activity
true	[INTERPRO, BLASTED, MAPPED, ANNOTATED]	TFL1	flowering locus T2	528	5	2.5772E-120	99.39	3	F:GO:0008429; P:GO:0009909; P:GO:0048573	F:phosphatidylethanolamine binding; P:regulation of flower development; P:photoperiodism, flowering			IPR036610 (G3DSA:3.90.280.GENE3D); IPR008914 (PFAM); PTHR11362:SF9 (PANTHER); IPR035810 (PANTHER); IPR035810 (CDD); IPR036610 (SUPERFAMILY)	no GO terms	no GO terms
true	[INTERPRO, BLASTED, MAPPED, ANNOTATED]	SPL3	squamosa promoter-binding-like protein 3	465	5	1.80675E-99	81.23	3	F:GO:0003677; C:GO:0005634; F:GO:0046872	F:DNA binding; C:nucleus; F:metal ion binding			IPR036893 (G3DSA:4.10.1100.GENE3D); IPR004333 (PFAM); mobidb-lite (MOBIDB_LITE); PTHR31251:SF85 (PANTHER); PTHR31251 (PANTHER); IPR004333 (PROSITE_PROFILES); IPR036893 (SUPERFAMILY)	F:GO:0003677; C:GO:0005634	F:DNA binding; C:nucleus
true	[INTERPRO, BLASTED, MAPPED, ANNOTATED]	SPL1	SBP-like protein	420	5	7.02304E-86	89.63	3	F:GO:0003677; C:GO:0005634; F:GO:0046872	F:DNA binding; C:nucleus; F:metal ion binding			IPR036893 (G3DSA:4.10.1100.GENE3D); IPR004333 (PFAM); PTHR31251:SF90 (PANTHER); PTHR31251 (PANTHER); PS51257 (PROSITE_PROFILES); IPR004333 (PROSITE_PROFILES); IPR036893 (SUPERFAMILY)	F:GO:0003677; C:GO:0005634	F:DNA binding; C:nucleus
true	[INTERPRO, BLASTED, MAPPED, ANNOTATED]	AP2	putative floral homeotic protein APETALa 2	1467	5	0.0	83.55	4	F:GO:0003677; F:GO:0003700; C:GO:0005634; P:GO:0006355	F:DNA binding; F:DNA-binding transcription factor activity; C:nucleus; P:regulation of transcription, DNA-templated			IPR001471 (PRINTS); IPR001471 (SMART); IPR036955 (G3DSA:3.30.730.GENE3D); IPR001471 (PFAM); mobidb-lite (MOBIDB_LITE); mobidb-lite (MOBIDB_LITE); mobidb-lite (MOBIDB_LITE); PTHR32467 (PANTHER); PTHR32467:SF118 (PANTHER); IPR001471 (PROSITE_PROFILES); IPR001471 (PROSITE_PROFILES); IPR001471 (CDD); IPR001471 (CDD); IPR016177 (SUPERFAMILY); IPR016177 (SUPERFAMILY)	F:GO:0003677; F:GO:0003700; P:GO:0006355	F:DNA binding; F:DNA-binding transcription factor activity; P:regulation of transcription, DNA-templated
true	[INTERPRO, BLASTED, MAPPED, ANNOTATED]	AP1	putative transcription factor CAULIFLOWER	747	5	1.50019E-163	94.94	5	F:GO:0000977; F:GO:0003700; C:GO:0005634; P:GO:0045944; F:GO:0046983	F:RNA polymerase II regulatory region sequence-specific DNA binding; F:DNA-binding transcription factor activity; C:nucleus; P:positive regulation of transcription by RNA polymerase II; F:protein dimerization activity			Coil (COILS); Coil (COILS); IPR002100 (PRINTS); IPR002100 (SMART); IPR002100 (PFAM); IPR002487 (PFAM); IPR036879 (G3DSA:3.40.1810.GENE3D); PTHR11945:SF456 (PANTHER); PTHR11945 (PANTHER); IPR002487 (PROSITE_PROFILES); IPR002100 (PROSITE_PROFILES); IPR033896 (CDD); IPR036879 (SUPERFAMILY)	F:GO:0000977; F:GO:0003677; F:GO:0003700; C:GO:0005634; P:GO:0006355; P:GO:0045944; F:GO:0046983	F:RNA polymerase II regulatory region sequence-specific DNA binding; F:DNA binding; F:DNA-binding transcription factor activity; C:nucleus; P:regulation of transcription, DNA-templated; P:positive regulation of transcription by RNA polymerase II; F:protein dimerization activity
true	[INTERPRO, BLASTED, MAPPED, ANNOTATED]	PI	floral homeotic protein PMADS 2-like	591	5	3.14539E-144	97.86	5	F:GO:0000977; F:GO:0003700; C:GO:0005634; P:GO:0045944; F:GO:0046983	F:RNA polymerase II regulatory region sequence-specific DNA binding; F:DNA-binding transcription factor activity; C:nucleus; P:positive regulation of transcription by RNA polymerase II; F:protein dimerization activity			Coil (COILS); Coil (COILS); IPR002100 (PRINTS); IPR002100 (SMART); IPR036879 (G3DSA:3.40.1810.GENE3D); IPR002100 (PFAM); IPR002487 (PFAM); PTHR11945:SF409 (PANTHER); PTHR11945 (PANTHER); IPR002487 (PROSITE_PROFILES); IPR002100 (PROSITE_PROFILES); IPR033896 (CDD); IPR036879 (SUPERFAMILY)	F:GO:0000977; F:GO:0003677; F:GO:0003700; C:GO:0005634; P:GO:0006355; P:GO:0045944; F:GO:0046983	F:RNA polymerase II regulatory region sequence-specific DNA binding; F:DNA binding; F:DNA-binding transcription factor activity; C:nucleus; P:regulation of transcription, DNA-templated; P:positive regulation of transcription by RNA polymerase II; F:protein dimerization activity
true	[INTERPRO, BLASTED, MAPPED, ANNOTATED]	AP3_3	floral homeotic protein DEFICIENS-like	708	5	2.65635E-177	97.79	5	F:GO:0000977; F:GO:0003700; C:GO:0005634; P:GO:0045944; F:GO:0046983	F:RNA polymerase II regulatory region sequence-specific DNA binding; F:DNA-binding transcription factor activity; C:nucleus; P:positive regulation of transcription by RNA polymerase II; F:protein dimerization activity			Coil (COILS); IPR002100 (PRINTS); IPR002100 (SMART); IPR002487 (PFAM); IPR002100 (PFAM); IPR036879 (G3DSA:3.40.1810.GENE3D); PTHR11945:SF219 (PANTHER); PTHR11945 (PANTHER); IPR002100 (PROSITE_PROFILES); IPR002487 (PROSITE_PROFILES); IPR033896 (CDD); IPR036879 (SUPERFAMILY)	F:GO:0000977; F:GO:0003677; F:GO:0003700; C:GO:0005634; P:GO:0006355; P:GO:0045944; F:GO:0046983	F:RNA polymerase II regulatory region sequence-specific DNA binding; F:DNA binding; F:DNA-binding transcription factor activity; C:nucleus; P:regulation of transcription, DNA-templated; P:positive regulation of transcription by RNA polymerase II; F:protein dimerization activity
true	[INTERPRO, BLASTED, MAPPED, ANNOTATED]	AP3_2	putative transcription factor, MADS-box, Transcription factor, K-box	690	5	1.04115E-171	97.64	5	F:GO:0000977; F:GO:0003700; C:GO:0005634; P:GO:0045944; F:GO:0046983	F:RNA polymerase II regulatory region sequence-specific DNA binding; F:DNA-binding transcription factor activity; C:nucleus; P:positive regulation of transcription by RNA polymerase II; F:protein dimerization activity			Coil (COILS); Coil (COILS); IPR002100 (PRINTS); IPR002100 (SMART); IPR002487 (PFAM); IPR036879 (G3DSA:3.40.1810.GENE3D); IPR002100 (PFAM); PTHR11945:SF219 (PANTHER); PTHR11945 (PANTHER); IPR002487 (PROSITE_PROFILES); IPR002100 (PROSITE_PROFILES); IPR033896 (CDD); IPR036879 (SUPERFAMILY)	F:GO:0000977; F:GO:0003677; F:GO:0003700; C:GO:0005634; P:GO:0006355; P:GO:0045944; F:GO:0046983	F:RNA polymerase II regulatory region sequence-specific DNA binding; F:DNA binding; F:DNA-binding transcription factor activity; C:nucleus; P:regulation of transcription, DNA-templated; P:positive regulation of transcription by RNA polymerase II; F:protein dimerization activity
true	[INTERPRO, BLASTED, MAPPED, ANNOTATED]	AP3_1	MADs-box protein, GDEF1	729	5	3.0228E-165	95.3	5	F:GO:0000977; F:GO:0003700; C:GO:0005634; P:GO:0045944; F:GO:0046983	F:RNA polymerase II regulatory region sequence-specific DNA binding; F:DNA-binding transcription factor activity; C:nucleus; P:positive regulation of transcription by RNA polymerase II; F:protein dimerization activity			Coil (COILS); IPR002100 (PRINTS); IPR002100 (SMART); IPR002487 (PFAM); IPR036879 (G3DSA:3.40.1810.GENE3D); IPR002100 (PFAM); PTHR11945 (PANTHER); PTHR11945:SF389 (PANTHER); IPR002487 (PROSITE_PROFILES); IPR002100 (PROSITE_PROFILES); IPR033896 (CDD); IPR036879 (SUPERFAMILY)	F:GO:0000977; F:GO:0003677; F:GO:0003700; C:GO:0005634; P:GO:0006355; P:GO:0045944; F:GO:0046983	F:RNA polymerase II regulatory region sequence-specific DNA binding; F:DNA binding; F:DNA-binding transcription factor activity; C:nucleus; P:regulation of transcription, DNA-templated; P:positive regulation of transcription by RNA polymerase II; F:protein dimerization activity
true	[INTERPRO, BLASTED, MAPPED, ANNOTATED]	AG	floral homeotic protein AGAMOUS-like isoform X1	744	5	0.0	99.27	5	F:GO:0000977; F:GO:0003700; C:GO:0005634; P:GO:0045944; F:GO:0046983	F:RNA polymerase II regulatory region sequence-specific DNA binding; F:DNA-binding transcription factor activity; C:nucleus; P:positive regulation of transcription by RNA polymerase II; F:protein dimerization activity			Coil (COILS); Coil (COILS); IPR002100 (PRINTS); IPR002100 (SMART); IPR002487 (PFAM); IPR036879 (G3DSA:3.40.1810.GENE3D); IPR002100 (PFAM); mobidb-lite (MOBIDB_LITE); mobidb-lite (MOBIDB_LITE); PTHR11945 (PANTHER); PTHR11945:SF150 (PANTHER); IPR002487 (PROSITE_PROFILES); IPR002100 (PROSITE_PROFILES); IPR033896 (CDD); IPR036879 (SUPERFAMILY)	F:GO:0000977; F:GO:0003677; F:GO:0003700; C:GO:0005634; P:GO:0006355; P:GO:0045944; F:GO:0046983	F:RNA polymerase II regulatory region sequence-specific DNA binding; F:DNA binding; F:DNA-binding transcription factor activity; C:nucleus; P:regulation of transcription, DNA-templated; P:positive regulation of transcription by RNA polymerase II; F:protein dimerization activity
true	[INTERPRO, BLASTED, MAPPED, ANNOTATED]	SEP4	MADS-box protein CMB1-like	747	5	0.0	96.78	5	F:GO:0000977; F:GO:0003700; C:GO:0005634; P:GO:0045944; F:GO:0046983	F:RNA polymerase II regulatory region sequence-specific DNA binding; F:DNA-binding transcription factor activity; C:nucleus; P:positive regulation of transcription by RNA polymerase II; F:protein dimerization activity			Coil (COILS); IPR002100 (PRINTS); IPR002100 (SMART); IPR036879 (G3DSA:3.40.1810.GENE3D); IPR002487 (PFAM); IPR002100 (PFAM); PTHR11945:SF470 (PANTHER); PTHR11945 (PANTHER); IPR002100 (PROSITE_PROFILES); IPR002487 (PROSITE_PROFILES); IPR033896 (CDD); IPR036879 (SUPERFAMILY)	F:GO:0000977; F:GO:0003677; F:GO:0003700; C:GO:0005634; P:GO:0006355; P:GO:0045944; F:GO:0046983	F:RNA polymerase II regulatory region sequence-specific DNA binding; F:DNA binding; F:DNA-binding transcription factor activity; C:nucleus; P:regulation of transcription, DNA-templated; P:positive regulation of transcription by RNA polymerase II; F:protein dimerization activity
true	[INTERPRO, BLASTED, MAPPED, ANNOTATED]	SEP3_2	floral homeotic protein SEPALLATa 3-2-like protein	771	5	2.86101E-179	94.1	5	F:GO:0000977; F:GO:0003700; C:GO:0005634; P:GO:0045944; F:GO:0046983	F:RNA polymerase II regulatory region sequence-specific DNA binding; F:DNA-binding transcription factor activity; C:nucleus; P:positive regulation of transcription by RNA polymerase II; F:protein dimerization activity			Coil (COILS); IPR002100 (PRINTS); IPR002100 (SMART); IPR002487 (PFAM); IPR036879 (G3DSA:3.40.1810.GENE3D); IPR002100 (PFAM); PTHR11945 (PANTHER); PTHR11945:SF525 (PANTHER); IPR002487 (PROSITE_PROFILES); IPR002100 (PROSITE_PROFILES); IPR033896 (CDD); IPR036879 (SUPERFAMILY)	F:GO:0000977; F:GO:0003677; F:GO:0003700; C:GO:0005634; P:GO:0006355; P:GO:0045944; F:GO:0046983	F:RNA polymerase II regulatory region sequence-specific DNA binding; F:DNA binding; F:DNA-binding transcription factor activity; C:nucleus; P:regulation of transcription, DNA-templated; P:positive regulation of transcription by RNA polymerase II; F:protein dimerization activity
true	[INTERPRO, BLASTED, MAPPED, ANNOTATED]	SEP3	agamous-like MADS-box protein AGL9 homolog isoform X2	738	5	2.80352E-174	94.53	5	F:GO:0000977; F:GO:0003700; C:GO:0005634; P:GO:0045944; F:GO:0046983	F:RNA polymerase II regulatory region sequence-specific DNA binding; F:DNA-binding transcription factor activity; C:nucleus; P:positive regulation of transcription by RNA polymerase II; F:protein dimerization activity			Coil (COILS); IPR002100 (PRINTS); IPR002100 (SMART); IPR036879 (G3DSA:3.40.1810.GENE3D); IPR002100 (PFAM); IPR002487 (PFAM); PTHR11945:SF525 (PANTHER); PTHR11945 (PANTHER); IPR002487 (PROSITE_PROFILES); IPR002100 (PROSITE_PROFILES); IPR033896 (CDD); IPR036879 (SUPERFAMILY)	F:GO:0000977; F:GO:0003677; F:GO:0003700; C:GO:0005634; P:GO:0006355; P:GO:0045944; F:GO:0046983	F:RNA polymerase II regulatory region sequence-specific DNA binding; F:DNA binding; F:DNA-binding transcription factor activity; C:nucleus; P:regulation of transcription, DNA-templated; P:positive regulation of transcription by RNA polymerase II; F:protein dimerization activity
true	[INTERPRO, BLASTED, MAPPED, ANNOTATED]	SEP2_2	protein SEPALLATa 2-2-like protein	759	5	1.92426E-179	90.73	5	F:GO:0000977; F:GO:0003700; C:GO:0005634; P:GO:0045944; F:GO:0046983	F:RNA polymerase II regulatory region sequence-specific DNA binding; F:DNA-binding transcription factor activity; C:nucleus; P:positive regulation of transcription by RNA polymerase II; F:protein dimerization activity			Coil (COILS); Coil (COILS); IPR002100 (PRINTS); IPR002100 (SMART); IPR002487 (PFAM); IPR002100 (PFAM); IPR036879 (G3DSA:3.40.1810.GENE3D); PTHR11945 (PANTHER); PTHR11945:SF470 (PANTHER); IPR002487 (PROSITE_PROFILES); IPR002100 (PROSITE_PROFILES); IPR033896 (CDD); IPR036879 (SUPERFAMILY)	F:GO:0000977; F:GO:0003677; F:GO:0003700; C:GO:0005634; P:GO:0006355; P:GO:0045944; F:GO:0046983	F:RNA polymerase II regulatory region sequence-specific DNA binding; F:DNA binding; F:DNA-binding transcription factor activity; C:nucleus; P:regulation of transcription, DNA-templated; P:positive regulation of transcription by RNA polymerase II; F:protein dimerization activity
true	[INTERPRO, BLASTED, MAPPED, ANNOTATED]	SEP2	MADS-box transcription factor 6	759	5	0.0	94.22	5	F:GO:0000977; F:GO:0003700; C:GO:0005634; P:GO:0045944; F:GO:0046983	F:RNA polymerase II regulatory region sequence-specific DNA binding; F:DNA-binding transcription factor activity; C:nucleus; P:positive regulation of transcription by RNA polymerase II; F:protein dimerization activity			Coil (COILS); IPR002100 (PRINTS); IPR002100 (SMART); IPR036879 (G3DSA:3.40.1810.GENE3D); IPR002100 (PFAM); IPR002487 (PFAM); PTHR11945 (PANTHER); PTHR11945:SF522 (PANTHER); IPR002487 (PROSITE_PROFILES); IPR002100 (PROSITE_PROFILES); IPR033896 (CDD); IPR036879 (SUPERFAMILY)	F:GO:0000977; F:GO:0003677; F:GO:0003700; C:GO:0005634; P:GO:0006355; P:GO:0045944; F:GO:0046983	F:RNA polymerase II regulatory region sequence-specific DNA binding; F:DNA binding; F:DNA-binding transcription factor activity; C:nucleus; P:regulation of transcription, DNA-templated; P:positive regulation of transcription by RNA polymerase II; F:protein dimerization activity
true	[INTERPRO, BLASTED, MAPPED, ANNOTATED]	AGL24	MADS-box protein AGL24-like	519	5	2.7541E-121	90.71	5	F:GO:0000977; F:GO:0003700; C:GO:0005634; P:GO:0045944; F:GO:0046983	F:RNA polymerase II regulatory region sequence-specific DNA binding; F:DNA-binding transcription factor activity; C:nucleus; P:positive regulation of transcription by RNA polymerase II; F:protein dimerization activity			Coil (COILS); Coil (COILS); IPR002487 (PFAM); mobidb-lite (MOBIDB_LITE); mobidb-lite (MOBIDB_LITE); PTHR11945 (PANTHER); PTHR11945:SF458 (PANTHER); IPR002487 (PROSITE_PROFILES)	F:GO:0003700; C:GO:0005634; P:GO:0006355	F:DNA-binding transcription factor activity; C:nucleus; P:regulation of transcription, DNA-templated
true	[INTERPRO, BLASTED, MAPPED, ANNOTATED]	SEP1	developmental protein SEPALLATA 1-like	576	5	1.06629E-120	90.87	5	F:GO:0000977; F:GO:0003700; C:GO:0005634; P:GO:0045944; F:GO:0046983	F:RNA polymerase II regulatory region sequence-specific DNA binding; F:DNA-binding transcription factor activity; C:nucleus; P:positive regulation of transcription by RNA polymerase II; F:protein dimerization activity			Coil (COILS); IPR002487 (PFAM); mobidb-lite (MOBIDB_LITE); mobidb-lite (MOBIDB_LITE); PTHR11945:SF470 (PANTHER); PTHR11945 (PANTHER); IPR002487 (PROSITE_PROFILES)	F:GO:0003700; C:GO:0005634; P:GO:0006355	F:DNA-binding transcription factor activity; C:nucleus; P:regulation of transcription, DNA-templated
true	[INTERPRO, BLASTED, MAPPED, ANNOTATED]	SUP	transcriptional regulator SUPERMAN-like	543	5	1.34776E-100	77.1	1	F:GO:0003676	F:nucleic acid binding			PF13912 (PFAM); mobidb-lite (MOBIDB_LITE); PTHR45801 (PANTHER); PTHR45801:SF30 (PANTHER); IPR013087 (PROSITE_PROFILES); IPR036236 (SUPERFAMILY)	F:GO:0003676	F:nucleic acid binding
true	[INTERPRO, BLASTED]	TCP12	cycloidea-like protein	810	5	4.69346E-158	80.55						IPR017887 (PFAM); IPR005333 (PANTHER); PTHR31072:SF18 (PANTHER); IPR017887 (PROSITE_PROFILES); IPR017888 (PROSITE_PROFILES)	F:GO:0003700	F:DNA-binding transcription factor activity
true	[INTERPRO, BLASTED, MAPPED, ANNOTATED]	MYB5	putative homeodomain-like protein	867	5	0.0	75.17	2	F:GO:0003677; C:GO:0005634	F:DNA binding; C:nucleus			IPR001005 (SMART); IPR001005 (PFAM); G3DSA:1.10.10.60 (GENE3D); G3DSA:1.10.10.60 (GENE3D); IPR015495 (PANTHER); PTHR10641:SF1207 (PANTHER); IPR017930 (PROSITE_PROFILES); IPR017930 (PROSITE_PROFILES); IPR001005 (CDD); IPR001005 (CDD); IPR009057 (SUPERFAMILY)	F:GO:0003677	F:DNA binding
true	[INTERPRO, BLASTED, MAPPED, ANNOTATED]	WIP2	zinc finger protein WIP2-like	954	5	0.0	85.6	1	F:GO:0003677	F:DNA binding			G3DSA:3.30.160.60 (GENE3D); PTHR45878:SF8 (PANTHER); PTHR45878 (PANTHER); IPR013087 (PROSITE_PROFILES); IPR036236 (SUPERFAMILY); IPR036236 (SUPERFAMILY)	F:GO:0003676	F:nucleic acid binding
true	[INTERPRO, BLASTED, MAPPED, ANNOTATED]	MYB61	transcription factor MYB61-like	1014	5	0.0	81.35	2	F:GO:0003677; C:GO:0005634	F:DNA binding; C:nucleus			IPR001005 (SMART); G3DSA:1.10.10.60 (GENE3D); IPR001005 (PFAM); G3DSA:1.10.10.60 (GENE3D); mobidb-lite (MOBIDB_LITE); mobidb-lite (MOBIDB_LITE); mobidb-lite (MOBIDB_LITE); mobidb-lite (MOBIDB_LITE); IPR015495 (PANTHER); PTHR10641:SF1090 (PANTHER); IPR017930 (PROSITE_PROFILES); IPR017930 (PROSITE_PROFILES); IPR001005 (CDD); IPR001005 (CDD); IPR009057 (SUPERFAMILY)	F:GO:0003677	F:DNA binding
true	[INTERPRO, BLASTED, MAPPED, ANNOTATED]	BEE1	transcription factor bHLH75-like	813	5	0.0	88.78	2	P:GO:0006355; F:GO:0046983	P:regulation of transcription, DNA-templated; F:protein dimerization activity			Coil (COILS); IPR011598 (SMART); IPR011598 (PFAM); IPR036638 (G3DSA:4.10.280.GENE3D); mobidb-lite (MOBIDB_LITE); mobidb-lite (MOBIDB_LITE); mobidb-lite (MOBIDB_LITE); mobidb-lite (MOBIDB_LITE); PTHR12565:SF340 (PANTHER); IPR024097 (PANTHER); IPR011598 (PROSITE_PROFILES); IPR011598 (CDD); IPR036638 (SUPERFAMILY)	P:GO:0006355; F:GO:0046983	P:regulation of transcription, DNA-templated; F:protein dimerization activity
true	[INTERPRO, BLASTED]	PCC13	desiccation-related protein PCC13-62-like	948	5	0.0	92.05						PF13668 (PFAM); PTHR31694 (PANTHER); NON_CYTOPLASMIC_DOMAIN (PHOBIUS); SIGNAL_PEPTIDE_N_REGION (PHOBIUS); SIGNAL_PEPTIDE_H_REGION (PHOBIUS); SIGNAL_PEPTIDE_C_REGION (PHOBIUS); SIGNAL_PEPTIDE (PHOBIUS); SignalP-TM (SIGNALP_GRAM_POSITIVE)	no GO terms	no GO terms
true	[INTERPRO, BLASTED, MAPPED, ANNOTATED]	P450_86B1_like	cytochrome P450 86B1-like	1596	5	0.0	93.27	6	F:GO:0004497; F:GO:0005506; C:GO:0016021; F:GO:0016705; F:GO:0020037; P:GO:0055114	F:monooxygenase activity; F:iron ion binding; C:integral component of membrane; F:oxidoreductase activity, acting on paired donors, with incorporation or reduction of molecular oxygen; F:heme binding; P:oxidation-reduction process			IPR002403 (PRINTS); IPR001128 (PRINTS); IPR036396 (G3DSA:1.10.630.GENE3D); IPR001128 (PFAM); PTHR24296:SF107 (PANTHER); PTHR24296 (PANTHER); NON_CYTOPLASMIC_DOMAIN (PHOBIUS); CYTOPLASMIC_DOMAIN (PHOBIUS); TRANSMEMBRANE (PHOBIUS); IPR036396 (SUPERFAMILY)	F:GO:0004497; F:GO:0005506; F:GO:0016705; F:GO:0020037; P:GO:0055114	F:monooxygenase activity; F:iron ion binding; F:oxidoreductase activity, acting on paired donors, with incorporation or reduction of molecular oxygen; F:heme binding; P:oxidation-reduction process
true	[INTERPRO, BLASTED, MAPPED, ANNOTATED]	GDSL2	GDSL esterase/lipase At5g41890	1104	5	0.0	93.42	2	C:GO:0016021; F:GO:0016788	C:integral component of membrane; F:hydrolase activity, acting on ester bonds			IPR036514 (G3DSA:3.40.50.GENE3D); IPR001087 (PFAM); PTHR45648 (PANTHER); PTHR45648:SF25 (PANTHER); SIGNAL_PEPTIDE_N_REGION (PHOBIUS); SIGNAL_PEPTIDE (PHOBIUS); SIGNAL_PEPTIDE_H_REGION (PHOBIUS); NON_CYTOPLASMIC_DOMAIN (PHOBIUS); SIGNAL_PEPTIDE_C_REGION (PHOBIUS); IPR035669 (CDD); SignalP-noTM (SIGNALP_GRAM_NEGATIVE); SignalP-TM (SIGNALP_GRAM_POSITIVE); SignalP-noTM (SIGNALP_EUK); SSF52266 (SUPERF…	F:GO:0016788	F:hydrolase activity, acting on ester bonds
true	[INTERPRO, BLASTED, MAPPED, ANNOTATED]	OAS	3-oxoacyl-[acyl-carrier-protein] synthase 2	1419	5	0.0	96.96	2	P:GO:0006633; F:GO:0016747	P:fatty acid biosynthetic process; F:transferase activity, transferring acyl groups other than amino-acyl groups			IPR020841 (SMART); IPR016039 (G3DSA:3.40.47.GENE3D); IPR014031 (PFAM); IPR014030 (PFAM); IPR017568 (TIGRFAM); IPR016039 (G3DSA:3.40.47.GENE3D); IPR000794 (PANTHER); PTHR11712:SF330 (PANTHER); cd00834 (CDD); IPR016039 (SUPERFAMILY); IPR016039 (SUPERFAMILY)	F:GO:0003824; P:GO:0006633; F:GO:0016747	F:catalytic activity; P:fatty acid biosynthetic process; F:transferase activity, transferring acyl groups other than amino-acyl groups
true	[INTERPRO, BLASTED, MAPPED, ANNOTATED]	PMADS2	floral homeotic protein PMADs 2-like protein	591	5	5.94427E-144	98.67	5	F:GO:0000977; F:GO:0003700; C:GO:0005634; P:GO:0045944; F:GO:0046983	F:RNA polymerase II regulatory region sequence-specific DNA binding; F:DNA-binding transcription factor activity; C:nucleus; P:positive regulation of transcription by RNA polymerase II; F:protein dimerization activity			Coil (COILS); Coil (COILS); IPR002100 (PRINTS); IPR002100 (SMART); IPR002487 (PFAM); IPR036879 (G3DSA:3.40.1810.GENE3D); IPR002100 (PFAM); PTHR11945 (PANTHER); PTHR11945:SF409 (PANTHER); IPR002100 (PROSITE_PROFILES); IPR002487 (PROSITE_PROFILES); IPR033896 (CDD); IPR036879 (SUPERFAMILY)	F:GO:0000977; F:GO:0003677; F:GO:0003700; C:GO:0005634; P:GO:0006355; P:GO:0045944; F:GO:0046983	F:RNA polymerase II regulatory region sequence-specific DNA binding; F:DNA binding; F:DNA-binding transcription factor activity; C:nucleus; P:regulation of transcription, DNA-templated; P:positive regulation of transcription by RNA polymerase II; F:protein dimerization activity
true	[INTERPRO, BLASTED, MAPPED, ANNOTATED]	MYB80	transcription factor MYB80	987	5	0.0	94.65	2	F:GO:0003677; C:GO:0005634	F:DNA binding; C:nucleus			IPR001005 (SMART); G3DSA:1.10.10.60 (GENE3D); G3DSA:1.10.10.60 (GENE3D); IPR001005 (PFAM); PTHR10641:SF1155 (PANTHER); IPR015495 (PANTHER); IPR017930 (PROSITE_PROFILES); IPR017930 (PROSITE_PROFILES); IPR001005 (CDD); IPR001005 (CDD); IPR009057 (SUPERFAMILY)	F:GO:0003677	F:DNA binding
true	[INTERPRO, BLASTED, MAPPED, ANNOTATED]	MYB35	transcription factor MYB35-like	885	5	0.0	91.9	2	F:GO:0003677; C:GO:0005634	F:DNA binding; C:nucleus			IPR001005 (SMART); G3DSA:1.10.10.60 (GENE3D); G3DSA:1.10.10.60 (GENE3D); IPR001005 (PFAM); IPR015495 (PANTHER); PTHR10641:SF692 (PANTHER); IPR017930 (PROSITE_PROFILES); IPR017930 (PROSITE_PROFILES); IPR001005 (CDD); IPR001005 (CDD); IPR009057 (SUPERFAMILY)	F:GO:0003677	F:DNA binding
true	[INTERPRO, BLASTED, MAPPED, ANNOTATED]	TET8	tetraspanin 8-like protein	807	5	3.23029E-147	89.02	1	C:GO:0016021	C:integral component of membrane			IPR000301 (PRINTS); IPR018499 (PFAM); PTHR32191:SF55 (PANTHER); PTHR32191 (PANTHER); CYTOPLASMIC_DOMAIN (PHOBIUS); CYTOPLASMIC_DOMAIN (PHOBIUS); TRANSMEMBRANE (PHOBIUS); NON_CYTOPLASMIC_DOMAIN (PHOBIUS); TRANSMEMBRANE (PHOBIUS); NON_CYTOPLASMIC_DOMAIN (PHOBIUS); TRANSMEMBRANE (PHOBIUS); NON_CYTOPLASMIC_DOMAIN (PHOBIUS); TRANSMEMBRANE (PHOBIUS); TMhelix (TMHMM); TMhelix (TMHMM); TMhelix (TMHMM); T…	C:GO:0016021	C:integral component of membrane
true	[INTERPRO, BLASTED, MAPPED, ANNOTATED]	MYB44	putative homeodomain-like protein	828	5	3.53965E-175	82.87	2	F:GO:0003677; C:GO:0005634	F:DNA binding; C:nucleus			IPR001005 (SMART); G3DSA:1.10.10.60 (GENE3D); IPR001005 (PFAM); G3DSA:1.10.10.60 (GENE3D); mobidb-lite (MOBIDB_LITE); mobidb-lite (MOBIDB_LITE); mobidb-lite (MOBIDB_LITE); IPR015495 (PANTHER); PTHR45614:SF50 (PANTHER); IPR017930 (PROSITE_PROFILES); IPR017930 (PROSITE_PROFILES); IPR001005 (CDD); IPR001005 (CDD); IPR009057 (SUPERFAMILY)	F:GO:0003677	F:DNA binding
true	[INTERPRO, BLASTED, MAPPED, ANNOTATED]	NIP	probable aquaporin NIP-type	768	5	0.0	92.71	3	F:GO:0015267; C:GO:0016021; P:GO:0055085	F:channel activity; C:integral component of membrane; P:transmembrane transport			IPR000425 (PRINTS); IPR000425 (TIGRFAM); IPR023271 (G3DSA:1.20.1080.GENE3D); IPR000425 (PFAM); PTHR45724:SF6 (PANTHER); IPR034294 (PANTHER); NON_CYTOPLASMIC_DOMAIN (PHOBIUS); TRANSMEMBRANE (PHOBIUS); TRANSMEMBRANE (PHOBIUS); CYTOPLASMIC_DOMAIN (PHOBIUS); TRANSMEMBRANE (PHOBIUS); NON_CYTOPLASMIC_DOMAIN (PHOBIUS); CYTOPLASMIC_DOMAIN (PHOBIUS); NON_CYTOPLASMIC_DOMAIN (PHOBIUS); TRANSMEMBRANE (PHOBIU…	F:GO:0015267; C:GO:0016020; P:GO:0055085	F:channel activity; C:membrane; P:transmembrane transport
true	[INTERPRO, BLASTED, MAPPED, ANNOTATED]	SYN_112	Syntaxin, N-terminal	903	5	0.0	90.29	4	C:GO:0005634; P:GO:0009409; C:GO:0016021; P:GO:0016192	C:nucleus; P:response to cold; C:integral component of membrane; P:vesicle-mediated transport			Coil (COILS); IPR006011 (SMART); IPR000727 (SMART); G3DSA:1.20.58.70 (GENE3D); IPR006011 (PFAM); IPR000727 (PFAM); PTHR19957:SF123 (PANTHER); PTHR19957 (PANTHER); NON_CYTOPLASMIC_DOMAIN (PHOBIUS); CYTOPLASMIC_DOMAIN (PHOBIUS); TRANSMEMBRANE (PHOBIUS); IPR000727 (PROSITE_PROFILES); IPR006011 (CDD); cd15848 (CDD); IPR010989 (SUPERFAMILY); TMhelix (TMHMM)	C:GO:0016020; P:GO:0016192	C:membrane; P:vesicle-mediated transport
true	[INTERPRO, BLASTED, MAPPED, ANNOTATED]	MYB26	transcription factor MYB26-like	999	5	0.0	84.33	2	F:GO:0003677; C:GO:0005634	F:DNA binding; C:nucleus			IPR001005 (SMART); G3DSA:1.10.10.60 (GENE3D); G3DSA:1.10.10.60 (GENE3D); IPR001005 (PFAM); PTHR10641:SF656 (PANTHER); IPR015495 (PANTHER); IPR017930 (PROSITE_PROFILES); IPR017930 (PROSITE_PROFILES); IPR001005 (CDD); IPR001005 (CDD); IPR009057 (SUPERFAMILY)	F:GO:0003677	F:DNA binding
true	[INTERPRO, BLASTED, MAPPED, ANNOTATED]	MYB33	transcription factor GAMYB-like	1566	5	0.0	87.08	2	F:GO:0003677; C:GO:0005634	F:DNA binding; C:nucleus			IPR001005 (SMART); G3DSA:1.10.10.60 (GENE3D); G3DSA:1.10.10.60 (GENE3D); IPR001005 (PFAM); mobidb-lite (MOBIDB_LITE); mobidb-lite (MOBIDB_LITE); mobidb-lite (MOBIDB_LITE); mobidb-lite (MOBIDB_LITE); PTHR10641:SF1143 (PANTHER); IPR015495 (PANTHER); IPR017930 (PROSITE_PROFILES); IPR017930 (PROSITE_PROFILES); IPR001005 (CDD); IPR001005 (CDD); IPR009057 (SUPERFAMILY)	F:GO:0003677	F:DNA binding
true	[INTERPRO, BLASTED, MAPPED, ANNOTATED]	ILR3	transcription factor ILR3-like	741	5	8.23126E-146	88.75	1	F:GO:0046983	F:protein dimerization activity			Coil (COILS); IPR011598 (SMART); IPR011598 (PFAM); IPR036638 (G3DSA:4.10.280.GENE3D); mobidb-lite (MOBIDB_LITE); mobidb-lite (MOBIDB_LITE); mobidb-lite (MOBIDB_LITE); PTHR46133 (PANTHER); PTHR46133:SF11 (PANTHER); IPR011598 (PROSITE_PROFILES); IPR011598 (CDD); IPR036638 (SUPERFAMILY)	F:GO:0046983	F:protein dimerization activity
true	[INTERPRO, BLASTED, MAPPED, ANNOTATED]	CUC1	NAC domain-containing protein 79-like	1017	5	0.0	85.85	3	F:GO:0003677; C:GO:0005634; P:GO:0006355	F:DNA binding; C:nucleus; P:regulation of transcription, DNA-templated			IPR003441 (PFAM); IPR036093 (G3DSA:3.30.310.GENE3D); PTHR31744:SF97 (PANTHER); PTHR31744 (PANTHER); IPR003441 (PROSITE_PROFILES); IPR036093 (SUPERFAMILY)	F:GO:0003677; P:GO:0006355	F:DNA binding; P:regulation of transcription, DNA-templated
true	[INTERPRO, BLASTED, MAPPED, ANNOTATED]	CUC2	protein CUP-SHAPED COTYLEDON 2-like	951	5	0.0	81.2	3	F:GO:0003677; C:GO:0005634; P:GO:0006355	F:DNA binding; C:nucleus; P:regulation of transcription, DNA-templated			IPR036093 (G3DSA:3.30.310.GENE3D); IPR003441 (PFAM); PTHR31744:SF114 (PANTHER); PTHR31744 (PANTHER); IPR003441 (PROSITE_PROFILES); IPR036093 (SUPERFAMILY)	F:GO:0003677; P:GO:0006355	F:DNA binding; P:regulation of transcription, DNA-templated
true	[INTERPRO, BLASTED, MAPPED, ANNOTATED]	IAA9	auxin-responsive protein IAA9-like	1047	5	0.0	89.25	3	C:GO:0005634; P:GO:0006355; P:GO:0009734	C:nucleus; P:regulation of transcription, DNA-templated; P:auxin-activated signaling pathway			G3DSA:3.10.20.90 (GENE3D); IPR033389 (PFAM); mobidb-lite (MOBIDB_LITE); mobidb-lite (MOBIDB_LITE); PTHR31734:SF104 (PANTHER); IPR003311 (PANTHER); IPR000270 (PROSITE_PROFILES); SSF54277 (SUPERFAMILY)	F:GO:0005515; C:GO:0005634; P:GO:0006355	F:protein binding; C:nucleus; P:regulation of transcription, DNA-templated
true	[INTERPRO, BLASTED, MAPPED, ANNOTATED]	IAA27	auxin-responsive protein IAA27	891	5	0.0	84.17	3	C:GO:0005634; P:GO:0006355; P:GO:0009734	C:nucleus; P:regulation of transcription, DNA-templated; P:auxin-activated signaling pathway			G3DSA:3.10.20.90 (GENE3D); IPR033389 (PFAM); PTHR31734:SF143 (PANTHER); IPR003311 (PANTHER); IPR000270 (PROSITE_PROFILES); SSF54277 (SUPERFAMILY)	F:GO:0005515; C:GO:0005634; P:GO:0006355	F:protein binding; C:nucleus; P:regulation of transcription, DNA-templated
true	[INTERPRO, BLASTED, MAPPED, ANNOTATED]	PIN1	probable auxin efflux carrier component 1c	1779	5	0.0	93.32	3	P:GO:0009734; C:GO:0016021; P:GO:0055085	P:auxin-activated signaling pathway; C:integral component of membrane; P:transmembrane transport			IPR004776 (PFAM); IPR014024 (TIGRFAM); mobidb-lite (MOBIDB_LITE); mobidb-lite (MOBIDB_LITE); mobidb-lite (MOBIDB_LITE); mobidb-lite (MOBIDB_LITE); PTHR31752 (PANTHER); PTHR31752:SF51 (PANTHER); PTHR31752 (PANTHER); PTHR31752:SF51 (PANTHER); CYTOPLASMIC_DOMAIN (PHOBIUS); NON_CYTOPLASMIC_DOMAIN (PHOBIUS); TRANSMEMBRANE (PHOBIUS); TRANSMEMBRANE (PHOBIUS); CYTOPLASMIC_DOMAIN (PHOBIUS); CYTOPLASMIC_DO…	C:GO:0016021; P:GO:0055085	C:integral component of membrane; P:transmembrane transport
true	[INTERPRO, BLASTED, MAPPED, ANNOTATED]	EIN3	protein ETHYLENE INSENSITIVE 3-like	1806	5	0.0	84.02	4	F:GO:0003677; F:GO:0003700; C:GO:0005634; P:GO:0006355	F:DNA binding; F:DNA-binding transcription factor activity; C:nucleus; P:regulation of transcription, DNA-templated			Coil (COILS); IPR023278 (G3DSA:1.10.3180.GENE3D); IPR006957 (PFAM); mobidb-lite (MOBIDB_LITE); IPR006957 (PANTHER); PTHR33305:SF28 (PANTHER); IPR023278 (SUPERFAMILY)	F:GO:0003700; C:GO:0005634	F:DNA-binding transcription factor activity; C:nucleus
true	[INTERPRO, BLASTED, MAPPED, ANNOTATED]	COL4	zinc finger protein CONSTANS-LIKE 4-like	1050	5	0.0	82.77	2	C:GO:0005634; F:GO:0008270	C:nucleus; F:zinc ion binding			IPR000315 (SMART); IPR010402 (PFAM); IPR000315 (PFAM); PTHR31319:SF65 (PANTHER); PTHR31319 (PANTHER); IPR000315 (PROSITE_PROFILES); IPR010402 (PROSITE_PROFILES); IPR000315 (PROSITE_PROFILES); IPR000315 (CDD); IPR000315 (CDD)	F:GO:0005515; F:GO:0008270	F:protein binding; F:zinc ion binding
true	[INTERPRO, BLASTED, MAPPED, ANNOTATED]	Seq79	zinc finger protein CONSTANS-LIKE 5-like	1197	5	0.0	83.75	2	C:GO:0005634; F:GO:0008270	C:nucleus; F:zinc ion binding			IPR000315 (SMART); IPR010402 (PFAM); IPR000315 (PFAM); PTHR31319 (PANTHER); PTHR31319:SF53 (PANTHER); IPR000315 (PROSITE_PROFILES); IPR000315 (PROSITE_PROFILES); IPR010402 (PROSITE_PROFILES); IPR000315 (CDD); IPR000315 (CDD)	F:GO:0005515; F:GO:0008270	F:protein binding; F:zinc ion binding
true	[INTERPRO, BLASTED, MAPPED, ANNOTATED]	COL9	zinc finger protein CONSTANS-LIKE 9-like	1230	5	0.0	86.75	2	C:GO:0005634; F:GO:0008270	C:nucleus; F:zinc ion binding			IPR000315 (SMART); IPR010402 (PFAM); mobidb-lite (MOBIDB_LITE); mobidb-lite (MOBIDB_LITE); mobidb-lite (MOBIDB_LITE); PTHR31717 (PANTHER); PTHR31717:SF62 (PANTHER); IPR010402 (PROSITE_PROFILES); IPR000315 (PROSITE_PROFILES); IPR000315 (PROSITE_PROFILES); IPR000315 (CDD); IPR000315 (CDD)	F:GO:0005515; F:GO:0008270	F:protein binding; F:zinc ion binding
